# Supplementary material for: Sleeping Beauty transposon mutagenesis identified genes and pathways involved in inflammation-associated colon tumor development
Source: Nat Commun. 2023 Oct 16;14:6514. doi: 10.1038/s41467-023-42228-z (PMC10579371; doi:10.1038/s41467-023-42228-z)
Supplement: Supplementary file 5 — Supplementary Data 1-7 [file 41467_2023_42228_MOESM5_ESM.xlsx]

## Sheet: Supp Data 1
Supplementary Data 1. 1459 CCDGs identified from SB screens
K-SB-DSS	KT-SB-DSS	KP-SB-DSS	P-SB-DSS	K-SB	KT-SB	KP-SB	P-SB	marge
2610035D17Rik	Abhd17c	4921511C10Rik	1810013L24Rik	2610035D17Rik	2610035D17Rik	2610035D17Rik	2310033P09Rik	1810013L24Rik
8030462N17Rik	Acsm3	Abcd3	1810026B05Rik	Abhd13	2610507B11Rik	Actr2	2610035D17Rik	1810026B05Rik
Abl1	Acvr1b	Actl6a	5430416N02Rik	Abhd2	3110056K07Rik	Acvr1b	4921504E06Rik	2310033P09Rik
Acly	Acvr2a	Actn4	Abhd13	Abi1	Abcc4	Acvr2a	Abhd17c	2610035D17Rik
Actr2	Adam10	Acvr1b	Abhd17c	Aco2	Abi1	Adam10	Acin1	2610507B11Rik
Acvr1b	Aftph	Acvr2a	Abl1	Actr2	Abl1	Afap1	Actr2	3110056K07Rik
Acvr2a	Agfg2	Afdn	Acin1	Ago2	Acvr1b	Aff4	Acvr1b	4921504E06Rik
Adam10	Ago2	Aggf1	Acvr1b	Agps	Adamtsl3	Ago2	Add3	4921511C10Rik
Aggf1	Ankrd11	Ago2	Acvr2a	Ahcyl1	Adcy8	Akap8	Ago2	5430416N02Rik
Akap10	Apc	Agps	Adam10	Ahcyl2	Adipor2	Ambra1	Agpat3	8030462N17Rik
Ankhd1	Arhgap39	Ak3	Adnp	Ak3	Aff1	Ankrd28	AI661453	Abcc4
Ankrd11	Arhgap5	Akap13	Ago2	Akap1	Aftph	Apc	Aig1	Abcd3
Ap2b1	Arih1	Akap14	Akap13	Akap8	Ago2	Arf4	Ak2	Abhd13
Apc	Arpc3	Akap9	Ambra1	Ambra1	Akap1	Ash1l	Alkbh1	Abhd17c
Aplp2	Arpp19	Alkbh5	Amd1	Ampd2	Ambra1	Asxl1	Anapc5	Abhd2
Appbp2	Atf7	Ambra1	Ankrd11	Ank2	Amd1	Asxl2	Ankhd1	Abi1
Arglu1	Atp10b	Ankfy1	Ankrd17	Ankrd11	Amn1	Atp2b1	Ankrd11	Abl1
Arhgap32	Auts2	Ankhd1	Apc	Ankrd17	Ankfy1	Atp9b	Ap1g1	Acin1
Arhgap5	Axin1	Ankrd11	Appbp2	Ano6	Ankhd1	B230219D22Rik	Apc	Acly
Arid2	Bach1	Ano6	Arf1	Apc	Ankrd11	B4galt6	Apool	Aco2
Arih1	BC016579	Anxa4	Arf3	Arf4	Ankrd17	Bclaf1	Arcn1	Acsm3
Atp13a3	BC031181	Anxa7	Arhgap32	Arfip1	Ankrd28	Birc6	Arhgap27	Actl6a
Atp8b1	Bmpr1a	Apc	Arhgap5	Arhgap35	Ankrd52	Bmpr1a	Arhgap5	Actn4
Atp9b	Brd4	Arap2	Arid1a	Arhgap5	Ap1b1	Capn1	Arhgef26	Actr2
Atxn3	Brd7	Arcn1	Arih1	Arid1a	Apc	Cdh1	Arhgef28	Acvr1b
BC005537	Brd8	Arglu1	Asxl2	Arid1b	Appbp2	Cdk13	Arid1a	Acvr2a
Bmpr1a	Btaf1	Arhgap12	Atp13a3	Arih1	Arcn1	Cdv3	Arid2	Adam10
Bnip2	Camk4	Arhgap32	Atp1a1	Arpp19	Arf1	Cggbp1	Arid4a	Adamtsl3
Brd4	Camta1	Arhgap35	Atp2a2	Ascc2	Arfrp1	Chka	Arih1	Adcy8
Brd8	Capza2	Arhgap42	Atp5a1	Atad2b	Arhgap21	Clint1	Atp1a1	Add3
Btbd7	Ccm2	Arhgap5	Atp8b1	Atp13a3	Arhgap5	Clock	Atp7a	Adipor2
C530008M17Rik	Ccnt1	Arid1a	B230219D22Rik	Atp5l	Arid1a	Cnot2	Atxn10	Adnp
Cand1	Cct5	Arih1	Baiap2l1	Atp8b1	Arih1	Cnot6l	Atxn2	Afap1
Caprin1	Cdh1	Atg4d	Bcap31	Atp9b	Asxl2	Cops4	Auts2	Afdn
Capzb	Cdkn2a	Atl2	Bcar3	Atxn2	Atat1	Ctif	Bdp1	Aff1
Carm1	Cds2	Atp13a3	Bclaf1	Axin1	Atf7	Cul1	Birc6	Aff4
Carmil1	Cers5	Atp2a2	Bmpr1a	B4galt6	Atp13a3	Dbnl	Brd3	Aftph
Cbx3	Chd4	Atp8b1	Boc	Bcl2l13	Atp2a2	Dek	Brd4	Agfg2
Ccny	Chd7	Atxn2	Brd4	Birc6	Atrn	Dennd6a	Btaf1	Aggf1
Cdcp1	Chl1	Axin1	Brd8	Bmpr1a	Babam2	Dlg1	Cacna1d	Ago2
Cdh1	Cldn34d	Baiap2l1	Btaf1	Boc	Baz1a	Dync1li2	Camta1	Agpat3
Cdkn2a	Clock	Baz1b	Btbd7	Brd4	Bclaf1	Dyrk1a	Carm1	Agps
Celf1	Cnot1	Baz2a	C77080	Brd8	Birc6	Egfr	Cbx1	Ahcyl1
Chl1	Cnot2	Birc6	Cachd1	Btn1a1	Bora	Eif3e	Cbx3	Ahcyl2
Cldn34d	Cnot3	Brd4	Caprin1	Calm2	Brd4	Eif3j1	Ccbe1	AI661453
Cnot6	Cnot6l	Brd8	Carm1	Camk1d	Brd7	Elavl1	Ccdc36	Aig1
Cops2	Creb3l1	Btg3	Cbx1	Canx	Brd8	Ell	Cdc40	Ak2
Crebbp	Csde1	Caprin1	Ccni	Caprin1	Camk2g	Eml4	Cdc5l	Ak3
Crkl	Csnk1g1	Carm1	Cdc42	Car12	Cand1	Ep300	Cdcp1	Akap1
Csnk1d	Csnk1g3	Casc3	Cdh1	Casp2	Caprin1	Epc1	Cdh1	Akap10
Csnk2a1	Cstf3	Cbx3	Clint1	Cbfb	Cbx1	Erbin	Cdk14	Akap13
Csnk2a2	Ctdp1	Ccm2	Clock	Ccdc88c	Ccar1	Etf1	Celsr1	Akap14
Ctnna1	Ctnnd1	Ccny	Cltc	Ccm2	Ccdc12	Evi5	Cers6	Akap8
Ctnnd1	Cyp2w1	Cct7	Cmip	Cct3	Ccdc85c	Evl	Chchd3	Akap9
Dcbld1	Dgat1	Cdkn2a	Cnot1	Cd44	Ccny	Fat1	Clmn	Alkbh1
Ddx42	Dhx15	Cers6	Cnot2	Cdc42	Cct5	Fbxw7	Clock	Alkbh5
Dido1	Dlg1	Chd7	Cntnap5c	Cdc5l	Cct7	Fer	Cltc	Ambra1
Dlg1	Dlst	Chic2	Cpne1	Cdkn2a	Cdc14a	Fnbp1	Cluh	Amd1
Duox1	Dpf2	Chl1	Cpsf6	Celf1	Cdh1	Fnbp1l	Cmip	Amn1
Dyrk1a	Dyrk1a	Clasp2	Crebbp	Cept1	Cdk13	Fndc3a	Cnn3	Ampd2
E2f3	Eif2s1	Cldn34d	Cse1l	Cers6	Cdkn2a	G2e3	Cnot1	Anapc5
Ecpas	Eif4e	Cnbp	Csnk1a1	Clcn3	Cdv3	Golga4	Cnot4	Ank2
Eif2s1	Elavl1	Cnot1	Csnk1d	Clint1	Chchd2	Golph3	Cnot6l	Ankfy1
Eif4e	Elf1	Cnot2	Csnk2a1	Clock	Chd4	Gorasp2	Cog3	Ankhd1
Elavl1	Elp5	Cntnap3	Csnk2a2	Cmip	Cks2	Gpatch8	Crppa	Ankrd11
Eml4	Ep300	Cramp1l	Ctcf	Cmtm4	Cldn34d	Gpbp1	Csnk1a1	Ankrd17
Epc1	Epc1	Crebbp	Ctnna1	Cnbp	Clint1	Gsk3b	Csnk1g1	Ankrd28
Epc2	Epc2	Cse1l	Ctnnd1	Cnot1	Cmtr1	Gtf2f2	Ctnna1	Ankrd52
Fam104a	Erbin	Csnk1d	Ctsb	Cnot2	Cnot6	Heatr5a	Ctnnd1	Ano6
Fam13b	Ergic1	Csnk1g3	Cul1	Cnot6	Crybg2	Hectd4	Cul1	Anxa4
Far1	Ermp1	Csnk2a2	Cystm1	Cnot6l	Csnk1a1	Hipk1	D5Ertd615e	Anxa7
Fbxw7	Esyt2	Ctnna1	D5Ertd579e	Cox5a	Csnk1d	Hira	Dach1	Ap1b1
Fem1c	Ezh1	Ctnnd1	Dapk2	Cpne1	Ctbp2	Hnrnpd	Dcdc2c	Ap1g1
Foxp1	Fbrs	Cul1	Ddx6	Csnk1a1	Ctdsp2	Hnrnpul1	Ddx39b	Ap2b1
Frk	Fbxo11	Cux1	Derl1	Csnk1d	Ctnna1	Hsd17b2	Derl1	Apc
Fut11	Fbxw7	Cyth1	Dgcr2	Csnk1g3	Ctnnd1	Ipo7	Dip2b	Aplp2
G3bp1	Fip1l1	Ddx42	Dhx15	Ctnna1	Ctps	Irf2	Dnaja2	Apool
Galnt1	Fnbp1l	Dido1	Dido1	Ctnnd1	Cwc15	Itga6	Dnajb4	Appbp2
Gatad2a	Fosl2	Dis3	Dimt1	Cystm1	Cyb5b	Kat6a	Dnajb6	Arap2
Gdi2	Frs2	Dlg1	Dip2b	Daam1	Cystm1	Kat7	Dnajc5	Arcn1
Ggnbp2	Fryl	Dmxl1	Dnajc13	Dcaf1	Cyth1	Kdm1a	Dnajc7	Arf1
Glg1	Fus	Dnajb6	Dnajc7	Ddx17	Cyth3	Kif13b	Dop1a	Arf3
Gnaq	Fxr1	Dnajc13	Dstn	Ddx5	Dag1	Kif2a	Dstn	Arf4
Gpbp1	Gata6	Dpp8	Dyrk1a	Dhcr24	Dcbld1	Kpna4	Dusp16	Arfip1
Gsk3b	Gclm	Drg1	Eed	Dhx15	Ddi2	Larp4b	Dusp22	Arfrp1
Hectd1	Gdi2	Dyrk1a	Eif3a	Dido1	Dek	Lats1	Dym	Arglu1
Hnrnpm	Gnb1	E2f3	Eif3c	Dleu2	Dennd5b	Lmna	Dyrk1a	Arhgap12
Ice2	Gpatch8	Ehmt1	Eif3e	Dlg1	Dgcr2	Lpp	E130119H09Rik	Arhgap21
Ifngr1	Hectd4	Eif2s1	Eif3j1	Dnajc5	Dhx15	Lrig1	Eci1	Arhgap27
Ints12	Hnf1b	Eif3e	Elavl1	Dock1	Dido1	Luc7l	Ecpas	Arhgap32
Ints6	Hnrnpm	Eif3h	Elf1	Drg1	Dlg1	Mafg	Eif2s2	Arhgap35
Ipo7	Hs2st1	Eif4e	Elf2	Dstn	Dmxl1	Man1a2	Eif3a	Arhgap39
Iqsec1	Htt	Eif4enif1	Eml4	Dyrk1a	Dnajc5	Map2k4	Elf1	Arhgap42
Jmy	Impad1	Elavl1	Ep300	Ece1	Dnm2	Mapk1	Eml4	Arhgap5
Kat6a	Inip	Elf1	Epb41l4b	Ecpas	Dot1l	March6	Epb41l4a	Arhgef26
Kat7	Ipo7	Enpp1	Epc1	Edc3	Dpp6	Mbtps1	Epc1	Arhgef28
Kdf1	Ireb2	Ep400	Epc2	Eef1d	Dsp	Metap1	Eps8l3	Arid1a
Kdm1a	Itch	Epc1	Epn1	Eef1g	Ece1	Mfsd14a	Erbb2	Arid1b
Khdrbs1	Jarid2	Eps8	Erbin	Efl1	Efr3a	Mical3	Erbin	Arid2
Kif5b	Jpt1	Etf1	Erp44	Eif3c	Ehmt1	Micu2	Eri3	Arid4a
Kmt2c	Kansl1	Etv6	Etf1	Eif4e	Eif3j1	Mllt3	Errfi1	Arih1
Kmt2e	Kat6a	Fam13b	Evl	Eif5	Eif4b	Mtmr12	Etf1	Arpc3
L3mbtl2	Kcmf1	Fam193a	Fads3	Elavl1	Eif5	Mtmr3	Etnk1	Arpp19
Laptm4a	Kcnq1	Farsa	Fam107b	Elf2	Elf2	Mtus1	Etv6	Ascc2
Larp1	Kdm1a	Fbxo11	Fam120a	Eml4	Eml4	Myo9a	Exph5	Ash1l
Larp4b	Kif23	Fbxw11	Fam13b	Epc1	Ep400	Naa15	Faf1	Asxl1
Lats1	Kmt2e	Fbxw7	Fam193a	Ergic2	Epb41l4b	Ncbp2	Fam120a	Asxl2
Ldah	Kpna1	Fcho2	Fat1	Etf1	Epc2	Necap1	Fam129b	Atad2b
Lgr4	Laptm4a	Fchsd2	Fbxw7	Etl4	Epha6	Nf1	Fam13b	Atat1
Lims1	Larp1	Fdft1	Fchsd2	Ezh2	Erbin	Nf2	Fbxo11	Atf7
Lrba	Larp4b	Fgfr1op2	Fem1c	Fam120a	Esyt2	Nfib	Fbxw7	Atg4d
Lrrc8d	Lemd3	Foxj3	Fnbp1l	Fbxo11	Etf1	Ngly1	Fcho2	Atl2
Lsr	Lmo7	Fubp3	Frmd4b	Fbxo42	Ewsr1	Nipbl	Fdx1	Atp10b
Man1a2	LOC102640673	Fyttd1	Fubp1	Fbxw2	Fam120a	Npepps	Fermt1	Atp13a3
Map2k1	Lrrc3b	Gata6	Fus	Fbxw7	Fam160a2	Nrf1	Fnbp1l	Atp1a1
Map2k4	Maea	Gbf1	Gm20604	Fchsd2	Fam83f	Paip2	Foxa3	Atp2a2
Map3k1	Magi1	Ggnbp2	Gmds	Ffar4	Fbxl5	Pank3	Fut8	Atp2b1
Map3k21	Mapk1	Grb2	Gnb1	Fgfr1op	Fbxo11	Pard3	Gak	Atp5a1
Mark2	Mapk14	Gsk3a	Golim4	Fip1l1	Fbxo42	Pdlim5	Gapvd1	Atp5l
Mark3	Mark4	Gtf2ird1	Golph3	Fkbp8	Fbxw11	Phlpp2	Gclm	Atp7a
Matr3	Matr3	Hacd3	Gpbp1	Foxa3	Fbxw7	Picalm	Ggnbp2	Atp8b1
Mcmbp	Mau2	Hectd1	Gsk3b	Foxk2	Fermt1	Pik3r1	Ginm1	Atp9b
Mecom	Mbtd1	Hexim2	Gtf2ird1	Foxp1	Fip1l1	Plekha5	Gm9866	Atrn
Mex3c	Mctp2	Hmgcr	Hbp1	Frmd4b	Foxa3	Pnisr	Gnai3	Atxn10
Mib1	Mecom	Hnrnpm	Hipk1	Fxr1	Foxn3	Pogz	Gnb1	Atxn2
Mier1	Med13l	Hnrnpul1	Hnf4a	Gak	Fubp3	Polr1d	Golga4	Atxn3
Mkln1	Micos10	Hspbap1	Hnrnpc	Galnt1	Fut8	Ppp1r12a	Golim4	Auts2
Mob2	Mirlet7f1	Ilrun	Hnrnpd	Galnt7	Fxr1	Ppp2r3a	Gpc5	Axin1
Mpp5	Mkln1	Ints14	Hnrnpf	Gata6	Gata6	Pptc7	Gsk3b	B230219D22Rik
Mprip	Mob1a	Ipo7	Hnrnph1	Ggnbp2	Gdpgp1	Psmb4	Gtf2i	B4galt6
Mtfr1	Morc3	Irf2	Hnrnpm	Gmps	Gipc2	Pten	Hip1r	Babam2
Mzt1	Mprip	Jmjd1c	Hnrnpr	Gna13	Glg1	Ptk2	Hnrnpa2b1	Bach1
Naa15	Mtif3	Kat7	Huwe1	Golga4	Gna13	Ptprk	Hnrnpd	Baiap2l1
Nanos1	Myl12a	Kcmf1	Ino80	Gpatch8	Gnb1	Raly	Hnrnpm	Baz1a
Nck1	Myo1d	Kcnh8	Ints6	Gpbp1	Golga7	Rapgef6	Hook1	Baz1b
Nhlrc2	Myo6	Kcnq1	Ipo7	Grtp1	Golph3	Rasa1	Hoxd3	Baz2a
Nipbl	Myo7b	Kdm1a	Itga6	Gsk3b	Gorasp2	Rasa2	Incenp	BC005537
Numa1	Myo9a	Kdm5a	Itpr2	Gtf2ird1	Gpat4	Rassf3	Ireb2	BC016579
Numb	Nars	Klhdc10	Jarid2	Hectd1	Gpatch8	Rbm33	Itgb1	BC031181
Ola1	Ndfip1	Klhl11	Kansl1	Hexb	Gpbp1	Ric1	Itsn1	Bcap31
Pabpc1	Ndufab1	Kmt5b	Kat6a	Hnf4a	Grb2	Rnf43	Kank3	Bcar3
Pafah1b1	Nedd4	Kpna1	Kcnq1	Hnrnpc	Grhl2	Rock2	Kcnq1	Bcl2l13
Pan3	Nek9	Kpna3	Kdf1	Hnrnpm	Grsf1	Ror2	Kdm1a	Bclaf1
Papola	Nf1	Kpna4	Kdm2a	Hnrnpul1	Gsk3b	Rreb1	Khdrbs1	Bdp1
Pard3	Nfia	Ktn1	Khdc4	Igf2bp2	Gt(ROSA)26Sor	Rtn3	Klf12	Birc6
Parg	Nipbl	Larp4	Khdrbs1	Impad1	Gtf2f2	Sar1b	Klf13	Bmpr1a
Pcgf3	Notch2	Larp4b	Kif2a	Ipo5	Hacd3	Sash1	Kmt2c	Bnip2
Pcm1	Nptn	Lats1	Klhl42	Ipo7	Hic2	Sdcbp	Kpna4	Boc
Phf12	Nr2c2	Lemd3	Kmt2c	Irf2	Hira	Sept7	Kpnb1	Bora
Pip4k2b	Nrip1	Lgals3	Kpna4	Itga2	Hmbox1	Setd5	Kremen1	Brd3
Plekha3	Nsd1	Lmo7	Laptm4a	Kat7	Hmgn3	Sfi1	Larp4b	Brd4
Plekha5	Nup153	Lmtk2	Larp4	Kcmf1	Hnrnpc	Sft2d1	Lmo7	Brd7
Pnisr	Nup98	Lncpint	Lemd3	Kcnq1	Hnrnpll	Slc45a4	Lpar5	Brd8
Pogz	Nutf2	Lonp2	Lmo7	Kdm1a	Hnrnpm	Smad4	Lrig3	Btaf1
Poldip3	P2ry6	Lrig2	Lrig1	Kdm2a	Hoxa3	Smurf2	Lrrc7	Btbd7
Ppfia1	P4hb	Lrrc41	Lrig3	Kdm3a	Hprt	Snx4	Lrsam1	Btg3
Ppia	Pacs1	Lsm14a	Luc7l	Kif1c	Impad1	Sorcs3	Lsm3	Btn1a1
Ppp1cb	Pafah1b1	Ltn1	Luc7l2	Kpna1	Ints8	Sp3	Maco1	C530008M17Rik
Ppp1r12a	Pak2	Luc7l2	Luc7l3	Kpnb1	Ireb2	Spred1	Mad1l1	C77080
Ppp4r1	Pank4	Luc7l3	Lurap1l	Larp1	Irf2	Sptlc2	Magi1	Cachd1
Ppp6r3	Pcbp2	Luzp1	Man1a2	Larp4	Ist1	Srrm2	Man1a2	Cacna1d
Prrc1	Pcf11	Maea	Mapk1	Larp4b	Kat7	Stk39	Map3k21	Calm2
Pten	Pdcd6ip	Magi3	Mapk1ip1l	Lemd3	Kcmf1	Stxbp1	Mapk1ip1l	Camk1d
Ptpn2	Pdia3	Map2k1	Mau2	Lpp	Kcnk1	Synj2bp	Mapk9	Camk2g
Ptprk	Pds5a	Map3k12	Mbnl2	Lrrc8d	Kcnq1	Synpo	March1	Camk4
Pum2	Pdzd8	Map3k3	Mcl1	Lrrfip2	Kdm1a	Taok1	Mark2	Camta1
Rab10os	Pik3r1	Map4k3	Mcmbp	Lrrk1	Kdm3b	Tbl1x	Mau2	Cand1
Rab1a	Pparg	Map7	Mctp2	Lsm14a	Kdm6a	Tbrg4	Mbd2	Canx
Rai1	Ppm1a	Mapk1ip1l	Mllt10	Luc7l3	Khdc4	Tcf7	Mbnl1	Capn1
Raly	Ppp1r12a	Mapk8	Mlxip	Luzp1	Klhl11	Tia1	Mcu	Caprin1
Ranbp2	Ppp1r37	March6	Mob1a	Maco1	Kmt2c	Tle4	Mdn1	Capza2
Rapgef6	Ppp2ca	March7	Morc3	Maml3	Kmt2e	Tlk1	Meaf6	Capzb
Rbm10	Ppp2r5e	Mark2	Morf4l2	Map2k4	Kras	Tm9sf3	Med13l	Car12
Rbm12	Ppp6c	Mast2	Mrtfa	Map4k3	Ktn1	Tmem65	Med19	Carm1
Rbm27	Prdm15	Mau2	Mrtfb	Mapk1	Larp1	Top2b	Mga	Carmil1
Rbm47	Prkar1a	Mbd2	Mtmr3	Mapk14	Larp4	Trim24	Misp	Casc3
Rcor1	Psap	Mbnl1	Myb	March7	Larp4b	Trim33	Mlf2	Casp2
Rnf11	Psmc3	Mbtps1	Myo9a	Mark3	Lats1	Trit1	Mllt6	Cbfb
Rnf111	Psme4	Mcc	Naa16	Mau2	Lemd3	Trp53	Mrtfa	Cbx1
Rnf169	Ptpn12	Mcm9	Naa50	Mbd2	Limk2	Tsta3	Mtch1	Cbx3
Rnf19a	Ptprg	Mecom	Nars	Mbnl1	Lmo7	Ube2d2a	Mtmr3	Ccar1
Rprd1b	Ptprk	Mecp2	Ncbp1	Mbp	Lncpint	Ube2l3	Mtx2	Ccbe1
Rprd2	Pura	Med26	Ncoa5	Mdh1	Lpp	Uhrf2	Mucl1	Ccdc12
Rsbn1l	Rab11b	Mettl23	Ncor1	Med13l	Lrig3	Usp34	Myb	Ccdc36
Rspry1	Rab7	Mex3c	Ndufa7	Metap2	Lrp1b	Vdac1	Myo10	Ccdc85c
Samd4b	Raly	Mfsd14a	Nectin3	Mgam	Lrp4	Vdac3	Myo1e	Ccdc88c
Scml4	Ranbp2	Mgat3	Nedd9	Mgat3	Lsm12	Vps54	Myo6	Ccm2
Sept7	Rasa2	Mia2	Nfix	Mir17hg	Lsm14a	Vti1a	Myo9a	Ccni
Setd2	Rbbp4	Mink1	Nipbl	Mkln1	Maea	Wac	Naa35	Ccnt1
Sfi1	Rbfox2	Mir155hg	Noc2l	Mllt3	Magi1	Wdr33	Nacc2	Ccny
Sfpq	Rbm26	Mprip	Nono	Mob1b	Magi2	Ythdf3	Ndufs4	Cct3
Sh2b3	Rbm33	Mrpl39	Nr2c2	Mrtfb	Maml1	Yy1	Nedd9	Cct5
Sinhcaf	Rbm6	Mrtfa	Nr3c1	Mtdh	Man1a2	Zfp106	Neo1	Cct7
Sipa1l1	Rcor1	Mrtfb	Nrip1	Mtmr3	Map2k1	Zfp266	Nf1	Cd44
Smad3	Rere	Mtdh	Nsd1	Mtss1	Map2k4	Zfp64	Nfat5	Cdc14a
Smad4	Rnd3	Mtmr3	Nup43	Muc13	Map3k21	Zmym2	Nfatc3	Cdc40
Smarcc1	Rnf139	Mtpn	Ocln	Myo9a	Mark2		Nfia	Cdc42
Smarcc2	Rnf20	Mtus1	Otud4	Naa15	Mbnl1		Nipbl	Cdc5l
Smg6	Rnf219	Myo1d	Oxa1l	Naa16	Mcl1		Nomo1	Cdcp1
Snd1	Rnf38	Myo5b	Pak2	Naa50	Med13		Npas3	Cdh1
Snrk	Rnf43	Naa50	Pan3	Nadk	Mettl16		Nrbf2	Cdk13
Snx24	Rock2	Nap1l4	Pawr	Ncor1	Mex3c		Nrip1	Cdk14
Snx5	Rpl22	Nav2	Pcbp2	Nectin3	Mfsd14a		Nrxn3	Cdkn2a
Sp1	Rpp14	Ncoa5	Pcf11	Nell1	Mirlet7f1		Oser1	Cds2
Ss18	Rras2	Ndufs4	Pcmt1	Nf2	Mllt10		Otud4	Cdv3
Susd6	Rtn3	Nedd4	Pdpk1	Nfatc3	Mrtfb		Pacsin2	Celf1
Sypl	Rtn4	Net1	Pias1	Nfib	Msi2		Pak1	Celsr1
Tab2	Safb	Nfe2l2	Picalm	Nfyc	Msl2		Pank4	Cept1
Taf15	Sbno2	Nipbl	Pik3r1	Noc3l	Mtdh		Pard3	Cers5
Taok1	Sec63	Nr2c2	Pls1	Nono	Mtmr3		Pawr	Cers6
Tax1bp1	Senp1	Nr3c1	Ppm1b	Nptn	Mtpn		Pcbp2	Cggbp1
Tbca	Setd2	Nr6a1	Ppp1cb	Nr3c1	Mtus1		Pcdh1	Chchd2
Tbpl1	Setd5	Nrbf2	Ppp1r12a	Nsd1	Mycbp		Pcif1	Chchd3
Tcerg1	Sfi1	Nrip1	Ppp2cb	Nsd2	Myo6		Pcm1	Chd4
Tcf12	Shroom3	Nsd1	Ppp2r1a	Nt5c2	Naa15		Pdcd4	Chd7
Tdrd7	Sinhcaf	Nsun2	Ppp4r2	Numb	Naa20		Pde4d	Chic2
Tent4b	Sipa1l1	Nudcd1	Ppp4r3a	Nup153	Naa25		Pde5a	Chka
Tgfbr2	Skint6	Nudcd3	Ppp6r3	Nup98	Ncbp3		Pde6a	Chl1
Tgs1	Slc12a2	Nudt4	Pptc7	P2ry1	Ncoa3		Pde9a	Cks2
Thoc7	Smad3	Nup153	Prdm5	Pard3	Ndufs4		Pds5a	Clasp2
Thsd7a	Smad4	Oser1	Prpf40a	Pcbp2	Nectin3		Pdxdc1	Clcn3
Thyn1	Smc5	Oxsr1	Prpf4b	Pcf11	Nedd4l		Picalm	Cldn34d
Tm9sf3	Snrk	P4hb	Prrc2a	Pcgf3	Nf2		Pigs	Clint1
Tmem201	Sp1	Pabpc1	Psd3	Pdcd10	Nfe2l2		Pik3r1	Clmn
Tnks	Sp3	Pacsin2	Psma6	Pdpk1	Nhsl1		Pithd1	Clock
Tnrc6b	Spint2	Pafah1b1	Pten	Pdxdc1	Nipbl		Plcb3	Cltc
Tnrc6c	Sppl3	Pank3	Ptges3	Peli1	Nlrp4a		Plcg1	Cluh
Trim33	Srpk1	Papola	Ptprk	Phf12	Nptn		Plch1	Cmip
Trp53	Stard3	Pcf11	Pum2	Picalm	Nr2c2		Plekha7	Cmtm4
Txndc11	Taf4	Pcm1	Rab10	Pik3r1	Nrip1		Pon2	Cmtr1
Txnl1	Taok1	Pcnx	Rab14	Plekhf2	Nudt3		Ppfibp2	Cnbp
Ube2g1	Tbrg4	Pdlim5	Rab1a	Plekhg3	Nup153		Ppp1r9b	Cnn3
Ube2i	Tcerg1	Pds5a	Rab2a	Ppp1cb	Nup98		Ppp2ca	Cnot1
Ube2k	Tcf7l2	Pdzd8	Rab6a	Ppp1r12a	Ola1		Ppp2cb	Cnot2
Ubqln1	Tead1	Phf2	Rab7	Ppp2r2a	Otud4		Ppp4r1	Cnot3
Usp10	Tent2	Pigl	Raf1	Ppp4r1	Oxsr1		Ppp4r3a	Cnot4
Usp14	Tex2	Pkig	Raly	Ppp4r2	Pabpc1		Ppp6c	Cnot6
Usp15	Tfrc	Plekha1	Rap1b	Ppp4r3a	Pafah1b1		Ppp6r3	Cnot6l
Usp24	Tgfbr2	Pogz	Rap1gap2	Ppp6r3	Pan3		Prdx1	Cntnap3
Usp34	Thoc7	Ppargc1b	Rasa1	Pspc1	Papss2		Prepl	Cntnap5c
Usp49	Thsd7a	Ppfia1	Rbbp6	Ptbp3	Pard3		Prkca	Cog3
Utp18	Tlk1	Ppp1r12a	Rbfox2	Ptcd3	Paxbp1		Proser2	Cops2
Utp6	Tmem165	Ppp2ca	Rbm26	Pten	Pcbp2		Psd3	Cops4
Vgll4	Tomm20	Ppp2r2a	Rbm33	Ptgfrn	Pdcd10		Psme4	Cox5a
Wac	Tpt1	Ppp4r2	Rbm6	Ptp4a2	Pdlim1		Ptp4a2	Cpne1
Wdr33	Trappc10	Ppp4r3a	Rcor1	Ptpn12	Phrf1		Ptpn2	Cpsf6
Wwc1	Trp53	Prkcd	Rfx7	Ptprk	Pias1		Ptprd	Cramp1l
Xrn2	Txnl1	Prpf39	Rheb	Ptrh2	Picalm		Ptprk	Creb3l1
Ythdf1	Txnl4a	Psd3	Rhoa	Pum2	Pik3r1		Pum1	Crebbp
Ythdf3	Ube2d2a	Pten	Rictor	Pycard	Pip5k1b		Rab3ip	Crkl
Zcchc7	Ube2g1	Ptpn12	Rnf111	Rab10	Pkp4		Rab6a	Crppa
Zfp266	Ubl3	Ptpn3	Rnf4	Rab1a	Plekha2		Rabl6	Crybg2
Zfp638	Uhrf2	Ptprf	Rnf43	Rab6a	Plekhh1		Raf1	Csde1
Zfp740	Usp34	Ptprk	Rprd1b	Rab7	Pls1		Rai1	Cse1l
Zmym2	Usp7	Ptrh2	Rps6ka3	Rad21	Pmf1		Ralgapa2	Csnk1a1
Znrf3	Vapa	Pum2	Rreb1	Rai1	Pnn		Ralgds	Csnk1d
Zranb2	Wac	Rab10	Rsbn1	Ralgapa2	Ppp1r12a		Raly	Csnk1g1
Zzz3	Ybx3	Rab18	Rsrc2	Ralgapb	Ppp1r13b		Rapgef1	Csnk1g3
	Zc3h3	Rab2a	Rtn4rl1	Raly	Ppp1r16a		Rbbp6	Csnk2a1
	Zdhhc13	Rab7	Sbno1	Ranbp2	Ppp2ca		Rbm14	Csnk2a2
	Zfand3	Rad23b	Scaf11	Rapgef6	Ppp2r2a		Rbm33	Cstf3
	Zfp292	Raf1	Scaf4	Rbbp4	Ppp4r3a		Rbm39	Ctbp2
	Zfp609	Ralgapa1	Scaf8	Rbbp6	Ppp6r3		Rbm4b	Ctcf
	Zfp777	Ranbp2	Scap	Rbfox2	Pptc7		Rere	Ctdp1
	Zfp982	Ranbp3	Sco1	Rbm14	Prdm2		Retreg3	Ctdsp2
	Zmym2	Ranbp9	Sec63	Rbm25	Prkca		Rgmb	Ctif
		Rap1b	Senp1	Rbm33	Prom1		Rhoa	Ctnna1
		Rapgef1	Sept7	Rbm6	Prpf40b		Rnd3	Ctnnd1
		Rasa3	Setd5	Rbms1	Psma5		Rnf111	Ctps
		Rbm4b	Sfi1	Rcor1	Psmb7		Rnf125	Ctsb
		Rbm5	Sfmbt1	Rheb	Pten		Rnf43	Cul1
		Rbm6	Sfswap	Rnf111	Ptk2		Ror2	Cux1
		Rbpj	Sfxn1	Rnf146	Ptpn12		Rp9	Cwc15
		Rcor1	Slc10a1	Rnf4	Ptprd		Rprd2	Cyb5b
		Rere	Slc12a7	Rnf43	Ptprg		Rreb1	Cyp2w1
		Resf1	Slc15a4	Rrbp1	Ptprk		Rsrc2	Cystm1
		Rhoa	Slc25a25	Rreb1	Ptrh2		Rxra	Cyth1
		Rnf145	Slc35a1	Rsf1	Pum2		Sbno2	Cyth3
		Rnf169	Slc35a3	Rsrc2	Rab18		Sema7a	D5Ertd579e
		Rnf19a	Slc37a1	Runx1	Rab6a		Senp6	D5Ertd615e
		Rnf43	Slc6a6	Rybp	Raf1		Serpina11	Daam1
		Rngtt	Slf2	Sae1	Rai1		Setd2	Dach1
		Rph3al	Sltm	Scaf11	Ranbp9		Setd5	Dag1
		Rpl22	Smad1	Scaf8	Rap1b		Sf3a1	Dapk2
		Rreb1	Smad2	Sdcbp	Rap1gds1		Sfi1	Dbnl
		Rsf1	Smad3	Senp6	Rasa2		Sh3bp1	Dcaf1
		Rsrc2	Smad4	Serbp1	Rbbp6		Shroom3	Dcbld1
		Scaf8	Smarca4	Setd5	Rbfox2		Slc37a1	Dcdc2c
		Scap	Smg1	Setdb1	Rbm4b		Slc39a11	Ddi2
		Scyl2	Smurf2	Sfi1	Rbm6		Slc39a5	Ddx17
		Sdhaf2	Snd1	Sfxn1	Rcor1		Slc44a1	Ddx39b
		Sem1	Snrnp70	Sinhcaf	Rfc2		Smad4	Ddx42
		Senp6	Snx27	Slc12a2	Rft1		Smad5	Ddx5
		Sept9	Socs6	Slc35a3	Rfx7		Smad6	Ddx6
		Serinc1	Spint2	Slc45a4	Rhoa		Smoc2	Dek
		Sfi1	Spop	Slc9a1	Ric1		Snx6	Dennd5b
		Sipa1l1	Srpk1	Slf2	Rictor		Sort1	Dennd6a
		Sipa1l3	Srsf10	Slmap	Rin2		Spen	Derl1
		Slc12a7	Srsf3	Smad2	Rnf111		Spon1	Dgat1
		Slc35a3	Srsf5	Smad6	Rnf38		Spred1	Dgcr2
		Slc37a1	Srsf6	Smarcc1	Rnf43		Spred2	Dhcr24
		Smad2	St5	Smarcc2	Rprd2		Srrm2	Dhx15
		Smad3	Stam	Smg1	Rras2		St5	Dido1
		Smad4	Stk11	Snapc3	Rrbp1		Stam2	Dimt1
		Smad5	Syncrip	Snn	Rreb1		Strn3	Dip2b
		Smagp	Tab2	Snx13	Rsf1		Suclg2	Dis3
		Smurf2	Taf5	Socs7	Sae1		Synpr	Dleu2
		Snd1	Tbl1xr1	Son	Sash1		Sypl	Dlg1
		Snx4	Tcf12	Sp3	Sdhb		Tab2	Dlst
		Sort1	Tcf20	Sppl3	Senp6		Tcerg1	Dmxl1
		Sp3	Tcf4	Spred2	Serbp1		Tcf12	Dnaja2
		Srsf4	Tcf7l2	Sptbn1	Setd2		Tcf25	Dnajb4
		Strn3	Tfdp1	Sptlc2	Setd5		Tcf7	Dnajb6
		Stt3b	Tfrc	Srsf11	Sfi1		Tcf7l2	Dnajc13
		Stx3	Tjp2	Ssu72	Shroom2		Tet3	Dnajc5
		Synj2	Tm9sf2	Strn3	Sin3a		Thoc7	Dnajc7
		Synj2bp	Tmem59	Stt3a	Sinhcaf		Thra	Dnm2
		Sypl	Tnrc18	Suclg2	Sipa1l1		Thrap3	Dock1
		Tab2	Topors	Supt16	Skp1a		Timm23	Dop1a
		Tax1bp1	Tpm1	Syncrip	Slc35a3		Tm9sf3	Dot1l
		Tbpl1	Tra2b	Syne2	Slmap		Tm9sf4	Dpf2
		Tbrg4	Traf3ip2	Sypl	Smad3		Tmem161a	Dpp6
		Tcf12	Trio	Tab2	Smad4		Tmem161b	Dpp8
		Tcf7	Trit1	Taf4	Smad5		Tmprss2	Drg1
		Tcp1	Ttc14	Tax1bp1	Smap2		Tnrc6a	Dsp
		Tex10	Txn1	Tbl1xr1	Smarca4		Tnrc6c	Dstn
		Tgs1	Txndc5	Tbrg4	Smarcc2		Top1	Duox1
		Thsd7a	Txnrd1	Tcf12	Smpd3		Tpm2	Dusp16
		Timm23	Ubap2	Tent2	Snrk		Tra2b	Dusp22
		Tjp1	Ube2d2a	Tfrc	Snx4		Trappc8	Dym
		Tjp2	Ube2g1	Tgfbr2	Snx5		Trdn	Dync1li2
		Tle3	Ube2i	Thrap3	Spin1		Tspan8	Dyrk1a
		Tlk2	Ube2l3	Tial1	Sppl3		Tsr1	E130119H09Rik
		Tmem128	Ube2n	Tjp2	Spred1		Ttc37	E2f3
		Tmod3	Ube3a	Tlk1	Spred2		Uba2	Ece1
		Tmtc4	Ubqln1	Tm9sf3	Srcap		Ube2d2a	Eci1
		Tnik	Ubr3	Tmed10	Srrm2		Ube2i	Ecpas
		Tnrc18	Ubxn8	Tnks2	Srsf3		Ube2l3	Edc3
		Tnrc6a	Uqcrc2	Tnpo1	Srsf4		Ube2n	Eed
		Tomm70a	Usp3	Tox	Ssh2		Ube2q1	Eef1d
		Top2a	Usp34	Tra2a	Stk24		Ube3a	Eef1g
		Tra2a	Usp47	Traf7	Sult2b1		Ubr5	Efl1
		Tra2b	Usp6nl	Trpc4ap	Supt16		Uqcrh	Efr3a
		Trim33	Usp9x	Tspan15	Susd6		Usp3	Egfr
		Trit1	Vapa	Ttc17	Syncrip		Usp34	Ehmt1
		Trp53	Vgll4	Txnl4a	Tab2		Usp43	Eif2s1
		Trpm7	Wac	Ube2d2a	Taf4		Usp47	Eif2s2
		Tut7	Wapl	Ube2e3	Taok1		Vangl1	Eif3a
		Ubap2	Wipf2	Ube2g1	Tatdn2		Vdac1	Eif3c
		Ube2g1	Wnk1	Ube2l3	Tbca		Vdac2	Eif3e
		Ube2j2	Xrn2	Ubqln1	Tcf12		Vps54	Eif3h
		Ube2l3	Ybx1	Ugcg	Tcf20		Wapl	Eif3j1
		Ube3a	Ybx3	Uhrf2	Tcf3		Wdr33	Eif4b
		Ubqln1	Ythdf1	Uimc1	Tcf7l2		Wdr82	Eif4e
		Ubr5	Ythdf3	Usp22	Tfeb		Wls	Eif4enif1
		Uhrf2	Ywhab	Usp3	Themis3		Xpo4	Eif5
		Uqcrc2	Ywhae	Usp43	Thoc1		Xpo6	Elavl1
		Uri1	Zbtb43	Usp48	Timm23		Ypel2	Elf1
		Usp34	Zbtb7b	Usp6nl	Tlk1		Ythdf3	Elf2
		Usp47	Zc3h14	Vapa	Tmbim6		Ywhae	Ell
		Vdac3	Zc3h3	Vegfa	Tmcc1		Zcchc7	Elp5
		Vps13b	Zcchc7	Vps53	Tmem161b		Zdhhc5	Eml4
		Wac	Zfp148	Wac	Tmem245		Zfp1	Enpp1
		Wbp1l	Zfp207	Wasf2	Tmem74b		Zfp292	Ep300
		Wdr33	Zfp24	Wbp1l	Tnks2		Zfp385b	Ep400
		Wsb1	Zfp292	Wdr18	Tnrc6b		Zmiz1	Epb41l4a
		Xpo6	Zfp706	Wdr33	Top1		Znfx1	Epb41l4b
		Ybx3	Zfp91	Wtap	Topbp1		Znrf3	Epc1
		Yeats2	Zmym2	Xiap	Tpm1		Zzz3	Epc2
		Ythdf2	Znrf3	Xpo7	Trim24			Epha6
		Ythdf3		Ybx3	Trim33			Epn1
		Ywhae		Ythdf2	Trim39			Eps8
		Ywhaz		Ythdf3	Trnt1			Eps8l3
		Zcchc7		Ywhab	Trp53			Erbb2
		Zdhhc13		Ywhag	Txnrd1			Erbin
		Zdhhc17		Ywhah	Ube2d2a			Ergic1
		Zfand3		Zbtb33	Ube2j2			Ergic2
		Zfp148		Zdhhc13	Ube2k			Eri3
		Zfp24		Zdhhc4	Ube2n			Ermp1
		Zfp292		Zfp146	Ube3a			Erp44
		Zfp326		Zfp507	Ubqln1			Errfi1
		Zfp384		Zfp609	Uhrf2			Esyt2
		Zfp592		Zfp706	Usp10			Etf1
		Zfp760		Zmym2	Usp34			Etl4
		Zfr		Znrf3	Usp47			Etnk1
		Zfx		Zxdc	Usp6nl			Etv6
		Zmym2			Usp7			Evi5
		Znrf3			Vgll4			Evl
		Zranb1			Wac			Ewsr1
					Wapl			Exph5
					Wasf2			Ezh1
					Wipf2			Ezh2
					Wnk1			Fads3
					Wtap			Faf1
					Xrn2			Fam104a
					Ylpm1			Fam107b
					Ythdf2			Fam120a
					Ythdf3			Fam129b
					Ywhag			Fam13b
					Ywhaq			Fam160a2
					Zan			Fam193a
					Zc3h13			Fam83f
					Zcchc7			Far1
					Zdhhc21			Farsa
					Zfc3h1			Fat1
					Zfhx3			Fbrs
					Zfp148			Fbxl5
					Zfp609			Fbxo11
					Zfp638			Fbxo42
					Zmym2			Fbxw11
					Zzz3			Fbxw2
								Fbxw7
								Fcho2
								Fchsd2
								Fdft1
								Fdx1
								Fem1c
								Fer
								Fermt1
								Ffar4
								Fgfr1op
								Fgfr1op2
								Fip1l1
								Fkbp8
								Fnbp1
								Fnbp1l
								Fndc3a
								Fosl2
								Foxa3
								Foxj3
								Foxk2
								Foxn3
								Foxp1
								Frk
								Frmd4b
								Frs2
								Fryl
								Fubp1
								Fubp3
								Fus
								Fut11
								Fut8
								Fxr1
								Fyttd1
								G2e3
								G3bp1
								Gak
								Galnt1
								Galnt7
								Gapvd1
								Gata6
								Gatad2a
								Gbf1
								Gclm
								Gdi2
								Gdpgp1
								Ggnbp2
								Ginm1
								Gipc2
								Glg1
								Gm20604
								Gm9866
								Gmds
								Gmps
								Gna13
								Gnai3
								Gnaq
								Gnb1
								Golga4
								Golga7
								Golim4
								Golph3
								Gorasp2
								Gpat4
								Gpatch8
								Gpbp1
								Gpc5
								Grb2
								Grhl2
								Grsf1
								Grtp1
								Gsk3a
								Gsk3b
								Gt(ROSA)26Sor
								Gtf2f2
								Gtf2i
								Gtf2ird1
								Hacd3
								Hbp1
								Heatr5a
								Hectd1
								Hectd4
								Hexb
								Hexim2
								Hic2
								Hip1r
								Hipk1
								Hira
								Hmbox1
								Hmgcr
								Hmgn3
								Hnf1b
								Hnf4a
								Hnrnpa2b1
								Hnrnpc
								Hnrnpd
								Hnrnpf
								Hnrnph1
								Hnrnpll
								Hnrnpm
								Hnrnpr
								Hnrnpul1
								Hook1
								Hoxa3
								Hoxd3
								Hprt
								Hs2st1
								Hsd17b2
								Hspbap1
								Htt
								Huwe1
								Ice2
								Ifngr1
								Igf2bp2
								Ilrun
								Impad1
								Incenp
								Inip
								Ino80
								Ints12
								Ints14
								Ints6
								Ints8
								Ipo5
								Ipo7
								Iqsec1
								Ireb2
								Irf2
								Ist1
								Itch
								Itga2
								Itga6
								Itgb1
								Itpr2
								Itsn1
								Jarid2
								Jmjd1c
								Jmy
								Jpt1
								Kank3
								Kansl1
								Kat6a
								Kat7
								Kcmf1
								Kcnh8
								Kcnk1
								Kcnq1
								Kdf1
								Kdm1a
								Kdm2a
								Kdm3a
								Kdm3b
								Kdm5a
								Kdm6a
								Khdc4
								Khdrbs1
								Kif13b
								Kif1c
								Kif23
								Kif2a
								Kif5b
								Klf12
								Klf13
								Klhdc10
								Klhl11
								Klhl42
								Kmt2c
								Kmt2e
								Kmt5b
								Kpna1
								Kpna3
								Kpna4
								Kpnb1
								Kras
								Kremen1
								Ktn1
								L3mbtl2
								Laptm4a
								Larp1
								Larp4
								Larp4b
								Lats1
								Ldah
								Lemd3
								Lgals3
								Lgr4
								Limk2
								Lims1
								Lmna
								Lmo7
								Lmtk2
								Lncpint
								LOC102640673
								Lonp2
								Lpar5
								Lpp
								Lrba
								Lrig1
								Lrig2
								Lrig3
								Lrp1b
								Lrp4
								Lrrc3b
								Lrrc41
								Lrrc7
								Lrrc8d
								Lrrfip2
								Lrrk1
								Lrsam1
								Lsm12
								Lsm14a
								Lsm3
								Lsr
								Ltn1
								Luc7l
								Luc7l2
								Luc7l3
								Lurap1l
								Luzp1
								Maco1
								Mad1l1
								Maea
								Mafg
								Magi1
								Magi2
								Magi3
								Maml1
								Maml3
								Man1a2
								Map2k1
								Map2k4
								Map3k1
								Map3k12
								Map3k21
								Map3k3
								Map4k3
								Map7
								Mapk1
								Mapk14
								Mapk1ip1l
								Mapk8
								Mapk9
								March1
								March6
								March7
								Mark2
								Mark3
								Mark4
								Mast2
								Matr3
								Mau2
								Mbd2
								Mbnl1
								Mbnl2
								Mbp
								Mbtd1
								Mbtps1
								Mcc
								Mcl1
								Mcm9
								Mcmbp
								Mctp2
								Mcu
								Mdh1
								Mdn1
								Meaf6
								Mecom
								Mecp2
								Med13
								Med13l
								Med19
								Med26
								Metap1
								Metap2
								Mettl16
								Mettl23
								Mex3c
								Mfsd14a
								Mga
								Mgam
								Mgat3
								Mia2
								Mib1
								Mical3
								Micos10
								Micu2
								Mier1
								Mink1
								Mir155hg
								Mir17hg
								Mirlet7f1
								Misp
								Mkln1
								Mlf2
								Mllt10
								Mllt3
								Mllt6
								Mlxip
								Mob1a
								Mob1b
								Mob2
								Morc3
								Morf4l2
								Mpp5
								Mprip
								Mrpl39
								Mrtfa
								Mrtfb
								Msi2
								Msl2
								Mtch1
								Mtdh
								Mtfr1
								Mtif3
								Mtmr12
								Mtmr3
								Mtpn
								Mtss1
								Mtus1
								Mtx2
								Muc13
								Mucl1
								Myb
								Mycbp
								Myl12a
								Myo10
								Myo1d
								Myo1e
								Myo5b
								Myo6
								Myo7b
								Myo9a
								Mzt1
								Naa15
								Naa16
								Naa20
								Naa25
								Naa35
								Naa50
								Nacc2
								Nadk
								Nanos1
								Nap1l4
								Nars
								Nav2
								Ncbp1
								Ncbp2
								Ncbp3
								Nck1
								Ncoa3
								Ncoa5
								Ncor1
								Ndfip1
								Ndufa7
								Ndufab1
								Ndufs4
								Necap1
								Nectin3
								Nedd4
								Nedd4l
								Nedd9
								Nek9
								Nell1
								Neo1
								Net1
								Nf1
								Nf2
								Nfat5
								Nfatc3
								Nfe2l2
								Nfia
								Nfib
								Nfix
								Nfyc
								Ngly1
								Nhlrc2
								Nhsl1
								Nipbl
								Nlrp4a
								Noc2l
								Noc3l
								Nomo1
								Nono
								Notch2
								Npas3
								Npepps
								Nptn
								Nr2c2
								Nr3c1
								Nr6a1
								Nrbf2
								Nrf1
								Nrip1
								Nrxn3
								Nsd1
								Nsd2
								Nsun2
								Nt5c2
								Nudcd1
								Nudcd3
								Nudt3
								Nudt4
								Numa1
								Numb
								Nup153
								Nup43
								Nup98
								Nutf2
								Ocln
								Ola1
								Oser1
								Otud4
								Oxa1l
								Oxsr1
								P2ry1
								P2ry6
								P4hb
								Pabpc1
								Pacs1
								Pacsin2
								Pafah1b1
								Paip2
								Pak1
								Pak2
								Pan3
								Pank3
								Pank4
								Papola
								Papss2
								Pard3
								Parg
								Pawr
								Paxbp1
								Pcbp2
								Pcdh1
								Pcf11
								Pcgf3
								Pcif1
								Pcm1
								Pcmt1
								Pcnx
								Pdcd10
								Pdcd4
								Pdcd6ip
								Pde4d
								Pde5a
								Pde6a
								Pde9a
								Pdia3
								Pdlim1
								Pdlim5
								Pdpk1
								Pds5a
								Pdxdc1
								Pdzd8
								Peli1
								Phf12
								Phf2
								Phlpp2
								Phrf1
								Pias1
								Picalm
								Pigl
								Pigs
								Pik3r1
								Pip4k2b
								Pip5k1b
								Pithd1
								Pkig
								Pkp4
								Plcb3
								Plcg1
								Plch1
								Plekha1
								Plekha2
								Plekha3
								Plekha5
								Plekha7
								Plekhf2
								Plekhg3
								Plekhh1
								Pls1
								Pmf1
								Pnisr
								Pnn
								Pogz
								Poldip3
								Polr1d
								Pon2
								Pparg
								Ppargc1b
								Ppfia1
								Ppfibp2
								Ppia
								Ppm1a
								Ppm1b
								Ppp1cb
								Ppp1r12a
								Ppp1r13b
								Ppp1r16a
								Ppp1r37
								Ppp1r9b
								Ppp2ca
								Ppp2cb
								Ppp2r1a
								Ppp2r2a
								Ppp2r3a
								Ppp2r5e
								Ppp4r1
								Ppp4r2
								Ppp4r3a
								Ppp6c
								Ppp6r3
								Pptc7
								Prdm15
								Prdm2
								Prdm5
								Prdx1
								Prepl
								Prkar1a
								Prkca
								Prkcd
								Prom1
								Proser2
								Prpf39
								Prpf40a
								Prpf40b
								Prpf4b
								Prrc1
								Prrc2a
								Psap
								Psd3
								Psma5
								Psma6
								Psmb4
								Psmb7
								Psmc3
								Psme4
								Pspc1
								Ptbp3
								Ptcd3
								Pten
								Ptges3
								Ptgfrn
								Ptk2
								Ptp4a2
								Ptpn12
								Ptpn2
								Ptpn3
								Ptprd
								Ptprf
								Ptprg
								Ptprk
								Ptrh2
								Pum1
								Pum2
								Pura
								Pycard
								Rab10
								Rab10os
								Rab11b
								Rab14
								Rab18
								Rab1a
								Rab2a
								Rab3ip
								Rab6a
								Rab7
								Rabl6
								Rad21
								Rad23b
								Raf1
								Rai1
								Ralgapa1
								Ralgapa2
								Ralgapb
								Ralgds
								Raly
								Ranbp2
								Ranbp3
								Ranbp9
								Rap1b
								Rap1gap2
								Rap1gds1
								Rapgef1
								Rapgef6
								Rasa1
								Rasa2
								Rasa3
								Rassf3
								Rbbp4
								Rbbp6
								Rbfox2
								Rbm10
								Rbm12
								Rbm14
								Rbm25
								Rbm26
								Rbm27
								Rbm33
								Rbm39
								Rbm47
								Rbm4b
								Rbm5
								Rbm6
								Rbms1
								Rbpj
								Rcor1
								Rere
								Resf1
								Retreg3
								Rfc2
								Rft1
								Rfx7
								Rgmb
								Rheb
								Rhoa
								Ric1
								Rictor
								Rin2
								Rnd3
								Rnf11
								Rnf111
								Rnf125
								Rnf139
								Rnf145
								Rnf146
								Rnf169
								Rnf19a
								Rnf20
								Rnf219
								Rnf38
								Rnf4
								Rnf43
								Rngtt
								Rock2
								Ror2
								Rp9
								Rph3al
								Rpl22
								Rpp14
								Rprd1b
								Rprd2
								Rps6ka3
								Rras2
								Rrbp1
								Rreb1
								Rsbn1
								Rsbn1l
								Rsf1
								Rspry1
								Rsrc2
								Rtn3
								Rtn4
								Rtn4rl1
								Runx1
								Rxra
								Rybp
								Sae1
								Safb
								Samd4b
								Sar1b
								Sash1
								Sbno1
								Sbno2
								Scaf11
								Scaf4
								Scaf8
								Scap
								Scml4
								Sco1
								Scyl2
								Sdcbp
								Sdhaf2
								Sdhb
								Sec63
								Sem1
								Sema7a
								Senp1
								Senp6
								Sept7
								Sept9
								Serbp1
								Serinc1
								Serpina11
								Setd2
								Setd5
								Setdb1
								Sf3a1
								Sfi1
								Sfmbt1
								Sfpq
								Sfswap
								Sft2d1
								Sfxn1
								Sh2b3
								Sh3bp1
								Shroom2
								Shroom3
								Sin3a
								Sinhcaf
								Sipa1l1
								Sipa1l3
								Skint6
								Skp1a
								Slc10a1
								Slc12a2
								Slc12a7
								Slc15a4
								Slc25a25
								Slc35a1
								Slc35a3
								Slc37a1
								Slc39a11
								Slc39a5
								Slc44a1
								Slc45a4
								Slc6a6
								Slc9a1
								Slf2
								Slmap
								Sltm
								Smad1
								Smad2
								Smad3
								Smad4
								Smad5
								Smad6
								Smagp
								Smap2
								Smarca4
								Smarcc1
								Smarcc2
								Smc5
								Smg1
								Smg6
								Smoc2
								Smpd3
								Smurf2
								Snapc3
								Snd1
								Snn
								Snrk
								Snrnp70
								Snx13
								Snx24
								Snx27
								Snx4
								Snx5
								Snx6
								Socs6
								Socs7
								Son
								Sorcs3
								Sort1
								Sp1
								Sp3
								Spen
								Spin1
								Spint2
								Spon1
								Spop
								Sppl3
								Spred1
								Spred2
								Sptbn1
								Sptlc2
								Srcap
								Srpk1
								Srrm2
								Srsf10
								Srsf11
								Srsf3
								Srsf4
								Srsf5
								Srsf6
								Ss18
								Ssh2
								Ssu72
								St5
								Stam
								Stam2
								Stard3
								Stk11
								Stk24
								Stk39
								Strn3
								Stt3a
								Stt3b
								Stx3
								Stxbp1
								Suclg2
								Sult2b1
								Supt16
								Susd6
								Syncrip
								Syne2
								Synj2
								Synj2bp
								Synpo
								Synpr
								Sypl
								Tab2
								Taf15
								Taf4
								Taf5
								Taok1
								Tatdn2
								Tax1bp1
								Tbca
								Tbl1x
								Tbl1xr1
								Tbpl1
								Tbrg4
								Tcerg1
								Tcf12
								Tcf20
								Tcf25
								Tcf3
								Tcf4
								Tcf7
								Tcf7l2
								Tcp1
								Tdrd7
								Tead1
								Tent2
								Tent4b
								Tet3
								Tex10
								Tex2
								Tfdp1
								Tfeb
								Tfrc
								Tgfbr2
								Tgs1
								Themis3
								Thoc1
								Thoc7
								Thra
								Thrap3
								Thsd7a
								Thyn1
								Tia1
								Tial1
								Timm23
								Tjp1
								Tjp2
								Tle3
								Tle4
								Tlk1
								Tlk2
								Tm9sf2
								Tm9sf3
								Tm9sf4
								Tmbim6
								Tmcc1
								Tmed10
								Tmem128
								Tmem161a
								Tmem161b
								Tmem165
								Tmem201
								Tmem245
								Tmem59
								Tmem65
								Tmem74b
								Tmod3
								Tmprss2
								Tmtc4
								Tnik
								Tnks
								Tnks2
								Tnpo1
								Tnrc18
								Tnrc6a
								Tnrc6b
								Tnrc6c
								Tomm20
								Tomm70a
								Top1
								Top2a
								Top2b
								Topbp1
								Topors
								Tox
								Tpm1
								Tpm2
								Tpt1
								Tra2a
								Tra2b
								Traf3ip2
								Traf7
								Trappc10
								Trappc8
								Trdn
								Trim24
								Trim33
								Trim39
								Trio
								Trit1
								Trnt1
								Trp53
								Trpc4ap
								Trpm7
								Tspan15
								Tspan8
								Tsr1
								Tsta3
								Ttc14
								Ttc17
								Ttc37
								Tut7
								Txn1
								Txndc11
								Txndc5
								Txnl1
								Txnl4a
								Txnrd1
								Uba2
								Ubap2
								Ube2d2a
								Ube2e3
								Ube2g1
								Ube2i
								Ube2j2
								Ube2k
								Ube2l3
								Ube2n
								Ube2q1
								Ube3a
								Ubl3
								Ubqln1
								Ubr3
								Ubr5
								Ubxn8
								Ugcg
								Uhrf2
								Uimc1
								Uqcrc2
								Uqcrh
								Uri1
								Usp10
								Usp14
								Usp15
								Usp22
								Usp24
								Usp3
								Usp34
								Usp43
								Usp47
								Usp48
								Usp49
								Usp6nl
								Usp7
								Usp9x
								Utp18
								Utp6
								Vangl1
								Vapa
								Vdac1
								Vdac2
								Vdac3
								Vegfa
								Vgll4
								Vps13b
								Vps53
								Vps54
								Vti1a
								Wac
								Wapl
								Wasf2
								Wbp1l
								Wdr18
								Wdr33
								Wdr82
								Wipf2
								Wls
								Wnk1
								Wsb1
								Wtap
								Wwc1
								Xiap
								Xpo4
								Xpo6
								Xpo7
								Xrn2
								Ybx1
								Ybx3
								Yeats2
								Ylpm1
								Ypel2
								Ythdf1
								Ythdf2
								Ythdf3
								Ywhab
								Ywhae
								Ywhag
								Ywhah
								Ywhaq
								Ywhaz
								Yy1
								Zan
								Zbtb33
								Zbtb43
								Zbtb7b
								Zc3h13
								Zc3h14
								Zc3h3
								Zcchc7
								Zdhhc13
								Zdhhc17
								Zdhhc21
								Zdhhc4
								Zdhhc5
								Zfand3
								Zfc3h1
								Zfhx3
								Zfp1
								Zfp106
								Zfp146
								Zfp148
								Zfp207
								Zfp24
								Zfp266
								Zfp292
								Zfp326
								Zfp384
								Zfp385b
								Zfp507
								Zfp592
								Zfp609
								Zfp638
								Zfp64
								Zfp706
								Zfp740
								Zfp760
								Zfp777
								Zfp91
								Zfp982
								Zfr
								Zfx
								Zmiz1
								Zmym2
								Znfx1
								Znrf3
								Zranb1
								Zranb2
								Zxdc
								Zzz3

## Sheet: Supp Data 2
Supplementary Data 2. Overlapping genes identified from the previous SB screens and the SB screens in the present study.
Gene stable ID	Gene name	Identified in current screens or previous screens (NatGenet 2015).	Mutated in which types of tumors.
ENSMUSG00000038459	Abhd17c	Both	DSS & no-DSS tumors
ENSMUSG00000035569	Ankrd11	Both	DSS & no-DSS tumors
ENSMUSG00000055204	Ankrd17	Both	DSS & no-DSS tumors
ENSMUSG00000005871	Apc	Both	DSS & no-DSS tumors
ENSMUSG00000032096	Arcn1	Both	DSS & no-DSS tumors
ENSMUSG00000035133	Arhgap5	Both	DSS & no-DSS tumors
ENSMUSG00000007880	Arid1a	Both	DSS & no-DSS tumors
ENSMUSG00000033237	Arid2	Both	DSS & no-DSS tumors
ENSMUSG00000025234	Arih1	Both	DSS & no-DSS tumors
ENSMUSG00000022533	Atp13a3	Both	DSS & no-DSS tumors
ENSMUSG00000029673	Auts2	Both	DSS & no-DSS tumors
ENSMUSG00000003778	Brd8	Both	DSS & no-DSS tumors
ENSMUSG00000020114	Cand1	Both	DSS & no-DSS tumors
ENSMUSG00000027184	Caprin1	Both	DSS & no-DSS tumors
ENSMUSG00000018666	Cbx1	Both	DSS & no-DSS tumors
ENSMUSG00000006699	Cdc42	Both	DSS & no-DSS tumors
ENSMUSG00000035498	Cdcp1	Both	DSS & no-DSS tumors
ENSMUSG00000027035	Cers6	Both	DSS & no-DSS tumors
ENSMUSG00000006169	Clint1	Both	DSS & no-DSS tumors
ENSMUSG00000047126	Cltc	Both	DSS & no-DSS tumors
ENSMUSG00000034390	Cmip	Both	DSS & no-DSS tumors
ENSMUSG00000034724	Cnot6l	Both	DSS & no-DSS tumors
ENSMUSG00000074643	Cpne1	Both	DSS & no-DSS tumors
ENSMUSG00000024576	Csnk1a1	Both	DSS & no-DSS tumors
ENSMUSG00000025162	Csnk1d	Both	DSS & no-DSS tumors
ENSMUSG00000032384	Csnk1g1	Both	DSS & no-DSS tumors
ENSMUSG00000034101	Ctnnd1	Both	DSS & no-DSS tumors
ENSMUSG00000029686	Cul1	Both	DSS & no-DSS tumors
ENSMUSG00000019891	Dcbld1	Both	DSS & no-DSS tumors
ENSMUSG00000022365	Derl1	Both	DSS & no-DSS tumors
ENSMUSG00000003166	Dgcr2	Both	DSS & no-DSS tumors
ENSMUSG00000015932	Dstn	Both	DSS & no-DSS tumors
ENSMUSG00000050812	Ecpas	Both	DSS & no-DSS tumors
ENSMUSG00000036893	Ehmt1	Both	DSS & no-DSS tumors
ENSMUSG00000027236	Eif3j1	Both	DSS & no-DSS tumors
ENSMUSG00000040028	Elavl1	Both	DSS & no-DSS tumors
ENSMUSG00000036461	Elf1	Both	DSS & no-DSS tumors
ENSMUSG00000037174	Elf2	Both	DSS & no-DSS tumors
ENSMUSG00000032624	Eml4	Both	DSS & no-DSS tumors
ENSMUSG00000055024	Ep300	Both	DSS & no-DSS tumors
ENSMUSG00000029505	Ep400	Both	DSS & no-DSS tumors
ENSMUSG00000028434	Epb41l4b	Both	DSS & no-DSS tumors
ENSMUSG00000024240	Epc1	Both	DSS & no-DSS tumors
ENSMUSG00000021709	Erbin	Both	DSS & no-DSS tumors
ENSMUSG00000024360	Etf1	Both	DSS & no-DSS tumors
ENSMUSG00000030199	Etv6	Both	DSS & no-DSS tumors
ENSMUSG00000038014	Fam120a	Both	DSS & no-DSS tumors
ENSMUSG00000070047	Fat1	Both	DSS & no-DSS tumors
ENSMUSG00000041685	Fcho2	Both	DSS & no-DSS tumors
ENSMUSG00000030691	Fchsd2	Both	DSS & no-DSS tumors
ENSMUSG00000039735	Fnbp1l	Both	DSS & no-DSS tumors
ENSMUSG00000030067	Foxp1	Both	DSS & no-DSS tumors
ENSMUSG00000027680	Fxr1	Both	DSS & no-DSS tumors
ENSMUSG00000005836	Gata6	Both	DSS & no-DSS tumors
ENSMUSG00000029064	Gnb1	Both	DSS & no-DSS tumors
ENSMUSG00000022200	Golph3	Both	DSS & no-DSS tumors
ENSMUSG00000034621	Gpatch8	Both	DSS & no-DSS tumors
ENSMUSG00000022812	Gsk3b	Both	DSS & no-DSS tumors
ENSMUSG00000060373	Hnrnpc	Both	DSS & no-DSS tumors
ENSMUSG00000000568	Hnrnpd	Both	DSS & no-DSS tumors
ENSMUSG00000059208	Hnrnpm	Both	DSS & no-DSS tumors
ENSMUSG00000066232	Ipo7	Both	DSS & no-DSS tumors
ENSMUSG00000032293	Ireb2	Both	DSS & no-DSS tumors
ENSMUSG00000027111	Itga6	Both	DSS & no-DSS tumors
ENSMUSG00000038909	Kat7	Both	DSS & no-DSS tumors
ENSMUSG00000036940	Kdm1a	Both	DSS & no-DSS tumors
ENSMUSG00000054611	Kdm2a	Both	DSS & no-DSS tumors
ENSMUSG00000028060	Khdc4	Both	DSS & no-DSS tumors
ENSMUSG00000028790	Khdrbs1	Both	DSS & no-DSS tumors
ENSMUSG00000029004	Kmt2e	Both	DSS & no-DSS tumors
ENSMUSG00000027782	Kpna4	Both	DSS & no-DSS tumors
ENSMUSG00000037331	Larp1	Both	DSS & no-DSS tumors
ENSMUSG00000023025	Larp4	Both	DSS & no-DSS tumors
ENSMUSG00000040021	Lats1	Both	DSS & no-DSS tumors
ENSMUSG00000030029	Lrig1	Both	DSS & no-DSS tumors
ENSMUSG00000066568	Lsm14a	Both	DSS & no-DSS tumors
ENSMUSG00000024188	Luc7l	Both	DSS & no-DSS tumors
ENSMUSG00000020863	Luc7l3	Both	DSS & no-DSS tumors
ENSMUSG00000001089	Luzp1	Both	DSS & no-DSS tumors
ENSMUSG00000079562	Maea	Both	DSS & no-DSS tumors
ENSMUSG00000045095	Magi1	Both	DSS & no-DSS tumors
ENSMUSG00000033352	Map2k4	Both	DSS & no-DSS tumors
ENSMUSG00000031853	Map3k21	Both	DSS & no-DSS tumors
ENSMUSG00000024242	Map4k3	Both	DSS & no-DSS tumors
ENSMUSG00000063358	Mapk1	Both	DSS & no-DSS tumors
ENSMUSG00000053436	Mapk14	Both	DSS & no-DSS tumors
ENSMUSG00000021840	Mapk1ip1l	Both	DSS & no-DSS tumors
ENSMUSG00000039100	March6	Both	DSS & no-DSS tumors
ENSMUSG00000026977	March7	Both	DSS & no-DSS tumors
ENSMUSG00000007411	Mark3	Both	DSS & no-DSS tumors
ENSMUSG00000031858	Mau2	Both	DSS & no-DSS tumors
ENSMUSG00000027763	Mbnl1	Both	DSS & no-DSS tumors
ENSMUSG00000031835	Mbtps1	Both	DSS & no-DSS tumors
ENSMUSG00000037253	Mex3c	Both	DSS & no-DSS tumors
ENSMUSG00000089911	Mfsd14a	Both	DSS & no-DSS tumors
ENSMUSG00000042428	Mgat3	Both	DSS & no-DSS tumors
ENSMUSG00000025609	Mkln1	Both	DSS & no-DSS tumors
ENSMUSG00000042292	Mrtfa	Both	DSS & no-DSS tumors
ENSMUSG00000022255	Mtdh	Both	DSS & no-DSS tumors
ENSMUSG00000029840	Mtpn	Both	DSS & no-DSS tumors
ENSMUSG00000045636	Mtus1	Both	DSS & no-DSS tumors
ENSMUSG00000019982	Myb	Both	DSS & no-DSS tumors
ENSMUSG00000039585	Myo9a	Both	DSS & no-DSS tumors
ENSMUSG00000022698	Naa50	Both	DSS & no-DSS tumors
ENSMUSG00000018501	Ncor1	Both	DSS & no-DSS tumors
ENSMUSG00000022656	Nectin3	Both	DSS & no-DSS tumors
ENSMUSG00000015839	Nfe2l2	Both	DSS & no-DSS tumors
ENSMUSG00000028565	Nfia	Both	DSS & no-DSS tumors
ENSMUSG00000022141	Nipbl	Both	DSS & no-DSS tumors
ENSMUSG00000031311	Nono	Both	DSS & no-DSS tumors
ENSMUSG00000032336	Nptn	Both	DSS & no-DSS tumors
ENSMUSG00000048490	Nrip1	Both	DSS & no-DSS tumors
ENSMUSG00000021224	Numb	Both	DSS & no-DSS tumors
ENSMUSG00000021374	Nup153	Both	DSS & no-DSS tumors
ENSMUSG00000036990	Otud4	Both	DSS & no-DSS tumors
ENSMUSG00000036737	Oxsr1	Both	DSS & no-DSS tumors
ENSMUSG00000022283	Pabpc1	Both	DSS & no-DSS tumors
ENSMUSG00000029647	Pan3	Both	DSS & no-DSS tumors
ENSMUSG00000025812	Pard3	Both	DSS & no-DSS tumors
ENSMUSG00000056851	Pcbp2	Both	DSS & no-DSS tumors
ENSMUSG00000041328	Pcf11	Both	DSS & no-DSS tumors
ENSMUSG00000033623	Pcgf3	Both	DSS & no-DSS tumors
ENSMUSG00000031592	Pcm1	Both	DSS & no-DSS tumors
ENSMUSG00000029202	Pds5a	Both	DSS & no-DSS tumors
ENSMUSG00000037791	Phf12	Both	DSS & no-DSS tumors
ENSMUSG00000032405	Pias1	Both	DSS & no-DSS tumors
ENSMUSG00000039361	Picalm	Both	DSS & no-DSS tumors
ENSMUSG00000041417	Pik3r1	Both	DSS & no-DSS tumors
ENSMUSG00000030231	Plekha5	Both	DSS & no-DSS tumors
ENSMUSG00000049493	Pls1	Both	DSS & no-DSS tumors
ENSMUSG00000038902	Pogz	Both	DSS & no-DSS tumors
ENSMUSG00000014956	Ppp1cb	Both	DSS & no-DSS tumors
ENSMUSG00000019907	Ppp1r12a	Both	DSS & no-DSS tumors
ENSMUSG00000020349	Ppp2ca	Both	DSS & no-DSS tumors
ENSMUSG00000022052	Ppp2r2a	Both	DSS & no-DSS tumors
ENSMUSG00000052144	Ppp4r2	Both	DSS & no-DSS tumors
ENSMUSG00000024908	Ppp6r3	Both	DSS & no-DSS tumors
ENSMUSG00000038582	Pptc7	Both	DSS & no-DSS tumors
ENSMUSG00000040850	Psme4	Both	DSS & no-DSS tumors
ENSMUSG00000028771	Ptpn12	Both	DSS & no-DSS tumors
ENSMUSG00000024539	Ptpn2	Both	DSS & no-DSS tumors
ENSMUSG00000121513	Ptprg	Both	DSS & no-DSS tumors
ENSMUSG00000019889	Ptprk	Both	DSS & no-DSS tumors
ENSMUSG00000020594	Pum2	Both	DSS & no-DSS tumors
ENSMUSG00000020671	Rab10	Both	DSS & no-DSS tumors
ENSMUSG00000020149	Rab1a	Both	DSS & no-DSS tumors
ENSMUSG00000000441	Raf1	Both	DSS & no-DSS tumors
ENSMUSG00000062115	Rai1	Both	DSS & no-DSS tumors
ENSMUSG00000027593	Raly	Both	DSS & no-DSS tumors
ENSMUSG00000003226	Ranbp2	Both	DSS & no-DSS tumors
ENSMUSG00000038546	Ranbp9	Both	DSS & no-DSS tumors
ENSMUSG00000052681	Rap1b	Both	DSS & no-DSS tumors
ENSMUSG00000037533	Rapgef6	Both	DSS & no-DSS tumors
ENSMUSG00000021549	Rasa1	Both	DSS & no-DSS tumors
ENSMUSG00000032413	Rasa2	Both	DSS & no-DSS tumors
ENSMUSG00000030779	Rbbp6	Both	DSS & no-DSS tumors
ENSMUSG00000033565	Rbfox2	Both	DSS & no-DSS tumors
ENSMUSG00000048271	Rbm33	Both	DSS & no-DSS tumors
ENSMUSG00000033760	Rbm4b	Both	DSS & no-DSS tumors
ENSMUSG00000032582	Rbm6	Both	DSS & no-DSS tumors
ENSMUSG00000037896	Rcor1	Both	DSS & no-DSS tumors
ENSMUSG00000039852	Rere	Both	DSS & no-DSS tumors
ENSMUSG00000037674	Rfx7	Both	DSS & no-DSS tumors
ENSMUSG00000032217	Rnf111	Both	DSS & no-DSS tumors
ENSMUSG00000035696	Rnf38	Both	DSS & no-DSS tumors
ENSMUSG00000029110	Rnf4	Both	DSS & no-DSS tumors
ENSMUSG00000034177	Rnf43	Both	DSS & no-DSS tumors
ENSMUSG00000020580	Rock2	Both	DSS & no-DSS tumors
ENSMUSG00000028106	Rprd2	Both	DSS & no-DSS tumors
ENSMUSG00000055723	Rras2	Both	DSS & no-DSS tumors
ENSMUSG00000039087	Rreb1	Both	DSS & no-DSS tumors
ENSMUSG00000024758	Rtn3	Both	DSS & no-DSS tumors
ENSMUSG00000035673	Sbno2	Both	DSS & no-DSS tumors
ENSMUSG00000033228	Scaf11	Both	DSS & no-DSS tumors
ENSMUSG00000034252	Senp6	Both	DSS & no-DSS tumors
ENSMUSG00000001833	Sept7	Both	DSS & no-DSS tumors
ENSMUSG00000044791	Setd2	Both	DSS & no-DSS tumors
ENSMUSG00000034269	Setd5	Both	DSS & no-DSS tumors
ENSMUSG00000023764	Sfi1	Both	DSS & no-DSS tumors
ENSMUSG00000029381	Shroom3	Both	DSS & no-DSS tumors
ENSMUSG00000039985	Sinhcaf	Both	DSS & no-DSS tumors
ENSMUSG00000042700	Sipa1l1	Both	DSS & no-DSS tumors
ENSMUSG00000024597	Slc12a2	Both	DSS & no-DSS tumors
ENSMUSG00000036097	Slf2	Both	DSS & no-DSS tumors
ENSMUSG00000032402	Smad3	Both	DSS & no-DSS tumors
ENSMUSG00000032187	Smarca4	Both	DSS & no-DSS tumors
ENSMUSG00000032481	Smarcc1	Both	DSS & no-DSS tumors
ENSMUSG00000025369	Smarcc2	Both	DSS & no-DSS tumors
ENSMUSG00000030655	Smg1	Both	DSS & no-DSS tumors
ENSMUSG00000018363	Smurf2	Both	DSS & no-DSS tumors
ENSMUSG00000038145	Snrk	Both	DSS & no-DSS tumors
ENSMUSG00000027423	Snx5	Both	DSS & no-DSS tumors
ENSMUSG00000027109	Sp3	Both	DSS & no-DSS tumors
ENSMUSG00000029550	Sppl3	Both	DSS & no-DSS tumors
ENSMUSG00000028911	Srsf4	Both	DSS & no-DSS tumors
ENSMUSG00000020954	Strn3	Both	DSS & no-DSS tumors
ENSMUSG00000021133	Susd6	Both	DSS & no-DSS tumors
ENSMUSG00000032423	Syncrip	Both	DSS & no-DSS tumors
ENSMUSG00000020570	Sypl	Both	DSS & no-DSS tumors
ENSMUSG00000015755	Tab2	Both	DSS & no-DSS tumors
ENSMUSG00000039117	Taf4	Both	DSS & no-DSS tumors
ENSMUSG00000017291	Taok1	Both	DSS & no-DSS tumors
ENSMUSG00000004535	Tax1bp1	Both	DSS & no-DSS tumors
ENSMUSG00000027630	Tbl1xr1	Both	DSS & no-DSS tumors
ENSMUSG00000024498	Tcerg1	Both	DSS & no-DSS tumors
ENSMUSG00000032228	Tcf12	Both	DSS & no-DSS tumors
ENSMUSG00000041852	Tcf20	Both	DSS & no-DSS tumors
ENSMUSG00000000782	Tcf7	Both	DSS & no-DSS tumors
ENSMUSG00000024985	Tcf7l2	Both	DSS & no-DSS tumors
ENSMUSG00000032440	Tgfbr2	Both	DSS & no-DSS tumors
ENSMUSG00000013701	Timm23	Both	DSS & no-DSS tumors
ENSMUSG00000024812	Tjp2	Both	DSS & no-DSS tumors
ENSMUSG00000041997	Tlk1	Both	DSS & no-DSS tumors
ENSMUSG00000025016	Tm9sf3	Both	DSS & no-DSS tumors
ENSMUSG00000052707	Tnrc6a	Both	DSS & no-DSS tumors
ENSMUSG00000025571	Tnrc6c	Both	DSS & no-DSS tumors
ENSMUSG00000032366	Tpm1	Both	DSS & no-DSS tumors
ENSMUSG00000022858	Tra2b	Both	DSS & no-DSS tumors
ENSMUSG00000033014	Trim33	Both	DSS & no-DSS tumors
ENSMUSG00000059552	Trp53	Both	DSS & no-DSS tumors
ENSMUSG00000091896	Ube2d2a	Both	DSS & no-DSS tumors
ENSMUSG00000020794	Ube2g1	Both	DSS & no-DSS tumors
ENSMUSG00000029203	Ube2k	Both	DSS & no-DSS tumors
ENSMUSG00000074781	Ube2n	Both	DSS & no-DSS tumors
ENSMUSG00000005312	Ubqln1	Both	DSS & no-DSS tumors
ENSMUSG00000037487	Ubr5	Both	DSS & no-DSS tumors
ENSMUSG00000024817	Uhrf2	Both	DSS & no-DSS tumors
ENSMUSG00000031826	Usp10	Both	DSS & no-DSS tumors
ENSMUSG00000032376	Usp3	Both	DSS & no-DSS tumors
ENSMUSG00000056342	Usp34	Both	DSS & no-DSS tumors
ENSMUSG00000022710	Usp7	Both	DSS & no-DSS tumors
ENSMUSG00000024091	Vapa	Both	DSS & no-DSS tumors
ENSMUSG00000024283	Wac	Both	DSS & no-DSS tumors
ENSMUSG00000041408	Wapl	Both	DSS & no-DSS tumors
ENSMUSG00000047731	Wbp1l	Both	DSS & no-DSS tumors
ENSMUSG00000024400	Wdr33	Both	DSS & no-DSS tumors
ENSMUSG00000038013	Wipf2	Both	DSS & no-DSS tumors
ENSMUSG00000045962	Wnk1	Both	DSS & no-DSS tumors
ENSMUSG00000000131	Xpo6	Both	DSS & no-DSS tumors
ENSMUSG00000027433	Xrn2	Both	DSS & no-DSS tumors
ENSMUSG00000040025	Ythdf2	Both	DSS & no-DSS tumors
ENSMUSG00000047213	Ythdf3	Both	DSS & no-DSS tumors
ENSMUSG00000018326	Ywhab	Both	DSS & no-DSS tumors
ENSMUSG00000020849	Ywhae	Both	DSS & no-DSS tumors
ENSMUSG00000035649	Zcchc7	Both	DSS & no-DSS tumors
ENSMUSG00000022811	Zfp148	Both	DSS & no-DSS tumors
ENSMUSG00000039967	Zfp292	Both	DSS & no-DSS tumors
ENSMUSG00000040524	Zfp609	Both	DSS & no-DSS tumors
ENSMUSG00000030016	Zfp638	Both	DSS & no-DSS tumors
ENSMUSG00000062397	Zfp706	Both	DSS & no-DSS tumors
ENSMUSG00000021945	Zmym2	Both	DSS & no-DSS tumors
ENSMUSG00000041961	Znrf3	Both	DSS & no-DSS tumors
ENSMUSG00000039068	Zzz3	Both	DSS & no-DSS tumors
ENSMUSG00000087259	2610035D17Rik	Both	DSS & no-DSS tumors
ENSMUSG00000026842	Abl1	Both	DSS & no-DSS tumors
ENSMUSG00000000532	Acvr1b	Both	DSS & no-DSS tumors
ENSMUSG00000052155	Acvr2a	Both	DSS & no-DSS tumors
ENSMUSG00000054693	Adam10	Both	DSS & no-DSS tumors
ENSMUSG00000049659	Aftph	Both	DSS & no-DSS tumors
ENSMUSG00000036698	Ago2	Both	DSS & no-DSS tumors
ENSMUSG00000042410	Agps	Both	DSS & no-DSS tumors
ENSMUSG00000040506	Ambra1	Both	DSS & no-DSS tumors
ENSMUSG00000024483	Ankhd1	Both	DSS & no-DSS tumors
ENSMUSG00000018481	Appbp2	Both	DSS & no-DSS tumors
ENSMUSG00000048076	Arf1	Both	DSS & no-DSS tumors
ENSMUSG00000058230	Arhgap35	Both	DSS & no-DSS tumors
ENSMUSG00000037486	Asxl2	Both	DSS & no-DSS tumors
ENSMUSG00000033161	Atp1a1	Both	DSS & no-DSS tumors
ENSMUSG00000029467	Atp2a2	Both	DSS & no-DSS tumors
ENSMUSG00000039529	Atp8b1	Both	DSS & no-DSS tumors
ENSMUSG00000042605	Atxn2	Both	DSS & no-DSS tumors
ENSMUSG00000024182	Axin1	Both	DSS & no-DSS tumors
ENSMUSG00000037608	Bclaf1	Both	DSS & no-DSS tumors
ENSMUSG00000024073	Birc6	Both	DSS & no-DSS tumors
ENSMUSG00000021796	Bmpr1a	Both	DSS & no-DSS tumors
ENSMUSG00000024002	Brd4	Both	DSS & no-DSS tumors
ENSMUSG00000040565	Btaf1	Both	DSS & no-DSS tumors
ENSMUSG00000029836	Cbx3	Both	DSS & no-DSS tumors
ENSMUSG00000000303	Cdh1	Both	DSS & no-DSS tumors
ENSMUSG00000005506	Celf1	Both	DSS & no-DSS tumors
ENSMUSG00000029238	Clock	Both	DSS & no-DSS tumors
ENSMUSG00000030057	Cnbp	Both	DSS & no-DSS tumors
ENSMUSG00000036550	Cnot1	Both	DSS & no-DSS tumors
ENSMUSG00000020166	Cnot2	Both	DSS & no-DSS tumors
ENSMUSG00000073563	Csnk1g3	Both	DSS & no-DSS tumors
ENSMUSG00000037815	Ctnna1	Both	DSS & no-DSS tumors
ENSMUSG00000046727	Cystm1	Both	DSS & no-DSS tumors
ENSMUSG00000017132	Cyth1	Both	DSS & no-DSS tumors
ENSMUSG00000029169	Dhx15	Both	DSS & no-DSS tumors
ENSMUSG00000038914	Dido1	Both	DSS & no-DSS tumors
ENSMUSG00000023026	Dip2b	Both	DSS & no-DSS tumors
ENSMUSG00000022770	Dlg1	Both	DSS & no-DSS tumors
ENSMUSG00000029131	Dnajb6	Both	DSS & no-DSS tumors
ENSMUSG00000022897	Dyrk1a	Both	DSS & no-DSS tumors
ENSMUSG00000024991	Eif3a	Both	DSS & no-DSS tumors
ENSMUSG00000028156	Eif4e	Both	DSS & no-DSS tumors
ENSMUSG00000069495	Epc2	Both	DSS & no-DSS tumors
ENSMUSG00000021171	Esyt2	Both	DSS & no-DSS tumors
ENSMUSG00000021262	Evl	Both	DSS & no-DSS tumors
ENSMUSG00000036501	Fam13b	Both	DSS & no-DSS tumors
ENSMUSG00000005371	Fbxo11	Both	DSS & no-DSS tumors
ENSMUSG00000020271	Fbxw11	Both	DSS & no-DSS tumors
ENSMUSG00000028086	Fbxw7	Both	DSS & no-DSS tumors
ENSMUSG00000029227	Fip1l1	Both	DSS & no-DSS tumors
ENSMUSG00000026843	Fubp3	Both	DSS & no-DSS tumors
ENSMUSG00000020530	Ggnbp2	Both	DSS & no-DSS tumors
ENSMUSG00000032745	Gpbp1	Both	DSS & no-DSS tumors
ENSMUSG00000059923	Grb2	Both	DSS & no-DSS tumors
ENSMUSG00000023079	Gtf2ird1	Both	DSS & no-DSS tumors
ENSMUSG00000035247	Hectd1	Both	DSS & no-DSS tumors
ENSMUSG00000042744	Hectd4	Both	DSS & no-DSS tumors
ENSMUSG00000008730	Hipk1	Both	DSS & no-DSS tumors
ENSMUSG00000017950	Hnf4a	Both	DSS & no-DSS tumors
ENSMUSG00000040725	Hnrnpul1	Both	DSS & no-DSS tumors
ENSMUSG00000031627	Irf2	Both	DSS & no-DSS tumors
ENSMUSG00000031540	Kat6a	Both	DSS & no-DSS tumors
ENSMUSG00000055239	Kcmf1	Both	DSS & no-DSS tumors
ENSMUSG00000009545	Kcnq1	Both	DSS & no-DSS tumors
ENSMUSG00000021693	Kif2a	Both	DSS & no-DSS tumors
ENSMUSG00000038056	Kmt2c	Both	DSS & no-DSS tumors
ENSMUSG00000021843	Ktn1	Both	DSS & no-DSS tumors
ENSMUSG00000033499	Larp4b	Both	DSS & no-DSS tumors
ENSMUSG00000048661	Lemd3	Both	DSS & no-DSS tumors
ENSMUSG00000033060	Lmo7	Both	DSS & no-DSS tumors
ENSMUSG00000046079	Lrrc8d	Both	DSS & no-DSS tumors
ENSMUSG00000008763	Man1a2	Both	DSS & no-DSS tumors
ENSMUSG00000024969	Mark2	Both	DSS & no-DSS tumors
ENSMUSG00000018076	Med13l	Both	DSS & no-DSS tumors
ENSMUSG00000026743	Mllt10	Both	DSS & no-DSS tumors
ENSMUSG00000009569	Mrtfb	Both	DSS & no-DSS tumors
ENSMUSG00000034354	Mtmr3	Both	DSS & no-DSS tumors
ENSMUSG00000063273	Naa15	Both	DSS & no-DSS tumors
ENSMUSG00000021365	Nedd9	Both	DSS & no-DSS tumors
ENSMUSG00000005893	Nr2c2	Both	DSS & no-DSS tumors
ENSMUSG00000024431	Nr3c1	Both	DSS & no-DSS tumors
ENSMUSG00000021488	Nsd1	Both	DSS & no-DSS tumors
ENSMUSG00000063550	Nup98	Both	DSS & no-DSS tumors
ENSMUSG00000020745	Pafah1b1	Both	DSS & no-DSS tumors
ENSMUSG00000035873	Pawr	Both	DSS & no-DSS tumors
ENSMUSG00000041846	Ppp4r3a	Both	DSS & no-DSS tumors
ENSMUSG00000013663	Pten	Both	DSS & no-DSS tumors
ENSMUSG00000030704	Rab6a	Both	DSS & no-DSS tumors
ENSMUSG00000079477	Rab7	Both	DSS & no-DSS tumors
ENSMUSG00000035623	Rsf1	Both	DSS & no-DSS tumors
ENSMUSG00000029422	Rsrc2	Both	DSS & no-DSS tumors
ENSMUSG00000046201	Scaf8	Both	DSS & no-DSS tumors
ENSMUSG00000024515	Smad4	Both	DSS & no-DSS tumors
ENSMUSG00000022797	Tfrc	Both	DSS & no-DSS tumors
ENSMUSG00000047888	Tnrc6b	Both	DSS & no-DSS tumors
ENSMUSG00000038965	Ube2l3	Both	DSS & no-DSS tumors
ENSMUSG00000025326	Ube3a	Both	DSS & no-DSS tumors
ENSMUSG00000039046	Usp6nl	Both	DSS & no-DSS tumors
ENSMUSG00000030315	Vgll4	Both	DSS & no-DSS tumors
ENSMUSG00000030471	Zdhhc13	Both	DSS & no-DSS tumors
ENSMUSG00000040396	Abhd13	current study only	DSS & no-DSS tumors
ENSMUSG00000022185	Acin1	current study only	DSS & no-DSS tumors
ENSMUSG00000020152	Actr2	current study only	DSS & no-DSS tumors
ENSMUSG00000024782	Ak3	current study only	DSS & no-DSS tumors
ENSMUSG00000075232	Amd1	current study only	DSS & no-DSS tumors
ENSMUSG00000020790	Ankfy1	current study only	DSS & no-DSS tumors
ENSMUSG00000064210	Ano6	current study only	DSS & no-DSS tumors
ENSMUSG00000007656	Arpp19	current study only	DSS & no-DSS tumors
ENSMUSG00000024566	Atp9b	current study only	DSS & no-DSS tumors
ENSMUSG00000045767	B230219D22Rik	current study only	DSS & no-DSS tumors
ENSMUSG00000022687	Boc	current study only	DSS & no-DSS tumors
ENSMUSG00000031660	Brd7	current study only	DSS & no-DSS tumors
ENSMUSG00000014592	Camta1	current study only	DSS & no-DSS tumors
ENSMUSG00000032185	Carm1	current study only	DSS & no-DSS tumors
ENSMUSG00000000378	Ccm2	current study only	DSS & no-DSS tumors
ENSMUSG00000024286	Ccny	current study only	DSS & no-DSS tumors
ENSMUSG00000022234	Cct5	current study only	DSS & no-DSS tumors
ENSMUSG00000030007	Cct7	current study only	DSS & no-DSS tumors
ENSMUSG00000044303	Cdkn2a	current study only	DSS & no-DSS tumors
ENSMUSG00000063870	Chd4	current study only	DSS & no-DSS tumors
ENSMUSG00000079525	Cldn34d	current study only	DSS & no-DSS tumors
ENSMUSG00000020362	Cnot6	current study only	DSS & no-DSS tumors
ENSMUSG00000037416	Dmxl1	current study only	DSS & no-DSS tumors
ENSMUSG00000014195	Dnajc7	current study only	DSS & no-DSS tumors
ENSMUSG00000020457	Drg1	current study only	DSS & no-DSS tumors
ENSMUSG00000030738	Eif3c	current study only	DSS & no-DSS tumors
ENSMUSG00000022336	Eif3e	current study only	DSS & no-DSS tumors
ENSMUSG00000030064	Frmd4b	current study only	DSS & no-DSS tumors
ENSMUSG00000000420	Galnt1	current study only	DSS & no-DSS tumors
ENSMUSG00000028124	Gclm	current study only	DSS & no-DSS tumors
ENSMUSG00000003316	Glg1	current study only	DSS & no-DSS tumors
ENSMUSG00000034109	Golim4	current study only	DSS & no-DSS tumors
ENSMUSG00000033629	Hacd3	current study only	DSS & no-DSS tumors
ENSMUSG00000048732	Klhl11	current study only	DSS & no-DSS tumors
ENSMUSG00000022905	Kpna1	current study only	DSS & no-DSS tumors
ENSMUSG00000044471	Lncpint	current study only	DSS & no-DSS tumors
ENSMUSG00000020105	Lrig3	current study only	DSS & no-DSS tumors
ENSMUSG00000004936	Map2k1	current study only	DSS & no-DSS tumors
ENSMUSG00000024513	Mbd2	current study only	DSS & no-DSS tumors
ENSMUSG00000038612	Mcl1	current study only	DSS & no-DSS tumors
ENSMUSG00000105621	Mirlet7f1	current study only	DSS & no-DSS tumors
ENSMUSG00000033577	Myo6	current study only	DSS & no-DSS tumors
ENSMUSG00000022020	Naa16	current study only	DSS & no-DSS tumors
ENSMUSG00000021764	Ndufs4	current study only	DSS & no-DSS tumors
ENSMUSG00000020716	Nf1	current study only	DSS & no-DSS tumors
ENSMUSG00000075000	Nrbf2	current study only	DSS & no-DSS tumors
ENSMUSG00000027108	Ola1	current study only	DSS & no-DSS tumors
ENSMUSG00000035399	Oser1	current study only	DSS & no-DSS tumors
ENSMUSG00000016664	Pacsin2	current study only	DSS & no-DSS tumors
ENSMUSG00000018846	Pank3	current study only	DSS & no-DSS tumors
ENSMUSG00000029056	Pank4	current study only	DSS & no-DSS tumors
ENSMUSG00000028273	Pdlim5	current study only	DSS & no-DSS tumors
ENSMUSG00000024122	Pdpk1	current study only	DSS & no-DSS tumors
ENSMUSG00000028248	Pnisr	current study only	DSS & no-DSS tumors
ENSMUSG00000009630	Ppp2cb	current study only	DSS & no-DSS tumors
ENSMUSG00000061950	Ppp4r1	current study only	DSS & no-DSS tumors
ENSMUSG00000026753	Ppp6c	current study only	DSS & no-DSS tumors
ENSMUSG00000030465	Psd3	current study only	DSS & no-DSS tumors
ENSMUSG00000072582	Ptrh2	current study only	DSS & no-DSS tumors
ENSMUSG00000073639	Rab18	current study only	DSS & no-DSS tumors
ENSMUSG00000039844	Rapgef1	current study only	DSS & no-DSS tumors
ENSMUSG00000057236	Rbbp4	current study only	DSS & no-DSS tumors
ENSMUSG00000028945	Rheb	current study only	DSS & no-DSS tumors
ENSMUSG00000007815	Rhoa	current study only	DSS & no-DSS tumors
ENSMUSG00000050310	Rictor	current study only	DSS & no-DSS tumors
ENSMUSG00000017144	Rnd3	current study only	DSS & no-DSS tumors
ENSMUSG00000021474	Sfxn1	current study only	DSS & no-DSS tumors
ENSMUSG00000027957	Slc35a3	current study only	DSS & no-DSS tumors
ENSMUSG00000024036	Slc37a1	current study only	DSS & no-DSS tumors
ENSMUSG00000024563	Smad2	current study only	DSS & no-DSS tumors
ENSMUSG00000021540	Smad5	current study only	DSS & no-DSS tumors
ENSMUSG00000022808	Snx4	current study only	DSS & no-DSS tumors
ENSMUSG00000068747	Sort1	current study only	DSS & no-DSS tumors
ENSMUSG00000071172	Srsf3	current study only	DSS & no-DSS tumors
ENSMUSG00000031024	St5	current study only	DSS & no-DSS tumors
ENSMUSG00000090935	Synj2bp	current study only	DSS & no-DSS tumors
ENSMUSG00000042043	Tbca	current study only	DSS & no-DSS tumors
ENSMUSG00000000384	Tbrg4	current study only	DSS & no-DSS tumors
ENSMUSG00000042167	Tent2	current study only	DSS & no-DSS tumors
ENSMUSG00000053453	Thoc7	current study only	DSS & no-DSS tumors
ENSMUSG00000029817	Tra2a	current study only	DSS & no-DSS tumors
ENSMUSG00000028653	Trit1	current study only	DSS & no-DSS tumors
ENSMUSG00000057130	Txnl4a	current study only	DSS & no-DSS tumors
ENSMUSG00000020250	Txnrd1	current study only	DSS & no-DSS tumors
ENSMUSG00000015120	Ube2i	current study only	DSS & no-DSS tumors
ENSMUSG00000023286	Ube2j2	current study only	DSS & no-DSS tumors
ENSMUSG00000059263	Usp47	current study only	DSS & no-DSS tumors
ENSMUSG00000008892	Vdac3	current study only	DSS & no-DSS tumors
ENSMUSG00000030189	Ybx3	current study only	DSS & no-DSS tumors
ENSMUSG00000060510	Zfp266	current study only	DSS & no-DSS tumors
ENSMUSG00000099083	Atf7	current study only	DSS & no-DSS tumors
ENSMUSG00000066324	Impad1	current study only	DSS & no-DSS tumors
ENSMUSG00000022507	1810013L24Rik	Both	DSS tumors
ENSMUSG00000040407	Akap9	Both	DSS tumors
ENSMUSG00000031996	Aplp2	Both	DSS tumors
ENSMUSG00000040459	Arglu1	Both	DSS tumors
ENSMUSG00000041444	Arhgap32	Both	DSS tumors
ENSMUSG00000025612	Bach1	Both	DSS tumors
ENSMUSG00000038859	Baiap2l1	Both	DSS tumors
ENSMUSG00000002748	Baz1b	Both	DSS tumors
ENSMUSG00000040054	Baz2a	Both	DSS tumors
ENSMUSG00000002015	Bcap31	Both	DSS tumors
ENSMUSG00000011958	Bnip2	Both	DSS tumors
ENSMUSG00000041702	Btbd7	Both	DSS tumors
ENSMUSG00000021338	Carmil1	Both	DSS tumors
ENSMUSG00000011960	Ccnt1	Both	DSS tumors
ENSMUSG00000023021	Cers5	Both	DSS tumors
ENSMUSG00000041235	Chd7	Both	DSS tumors
ENSMUSG00000033392	Clasp2	Both	DSS tumors
ENSMUSG00000022521	Crebbp	Both	DSS tumors
ENSMUSG00000006134	Crkl	Both	DSS tumors
ENSMUSG00000002718	Cse1l	Both	DSS tumors
ENSMUSG00000074698	Csnk2a1	Both	DSS tumors
ENSMUSG00000027176	Cstf3	Both	DSS tumors
ENSMUSG00000029705	Cux1	Both	DSS tumors
ENSMUSG00000020705	Ddx42	Both	DSS tumors
ENSMUSG00000030619	Eed	Both	DSS tumors
ENSMUSG00000026655	Fam107b	Both	DSS tumors
ENSMUSG00000037210	Fam193a	Both	DSS tumors
ENSMUSG00000003808	Farsa	Both	DSS tumors
ENSMUSG00000040242	Fgfr1op2	Both	DSS tumors
ENSMUSG00000032998	Foxj3	Both	DSS tumors
ENSMUSG00000070733	Fryl	Both	DSS tumors
ENSMUSG00000030795	Fus	Both	DSS tumors
ENSMUSG00000038372	Gmds	Both	DSS tumors
ENSMUSG00000020679	Hnf1b	Both	DSS tumors
ENSMUSG00000042079	Hnrnpf	Both	DSS tumors
ENSMUSG00000066037	Hnrnpr	Both	DSS tumors
ENSMUSG00000025261	Huwe1	Both	DSS tumors
ENSMUSG00000056692	Ilrun	Both	DSS tumors
ENSMUSG00000035161	Ints6	Both	DSS tumors
ENSMUSG00000038518	Jarid2	Both	DSS tumors
ENSMUSG00000018412	Kansl1	Both	DSS tumors
ENSMUSG00000006740	Kif5b	Both	DSS tumors
ENSMUSG00000038970	Lmtk2	Both	DSS tumors
ENSMUSG00000052299	Ltn1	Both	DSS tumors
ENSMUSG00000019996	Map7	Both	DSS tumors
ENSMUSG00000022139	Mbnl2	Both	DSS tumors
ENSMUSG00000027684	Mecom	Both	DSS tumors
ENSMUSG00000038342	Mlxip	Both	DSS tumors
ENSMUSG00000030869	Ndufab1	Both	DSS tumors
ENSMUSG00000063972	Nr6a1	Both	DSS tumors
ENSMUSG00000022285	Ywhaz	Both	DSS tumors
ENSMUSG00000044477	Zfand3	Both	DSS tumors
ENSMUSG00000022201	Zfr	Both	DSS tumors
ENSMUSG00000079509	Zfx	Both	DSS tumors
ENSMUSG00000047466	8030462N17Rik	Both	DSS tumors
ENSMUSG00000054808	Actn4	Both	DSS tumors
ENSMUSG00000051149	Adnp	Both	DSS tumors
ENSMUSG00000068036	Afdn	Both	DSS tumors
ENSMUSG00000021681	Aggf1	Both	DSS tumors
ENSMUSG00000066406	Akap13	Both	DSS tumors
ENSMUSG00000042650	Alkbh5	Both	DSS tumors
ENSMUSG00000029994	Anxa4	Both	DSS tumors
ENSMUSG00000035152	Ap2b1	Both	DSS tumors
ENSMUSG00000033697	Arhgap39	Both	DSS tumors
ENSMUSG00000059811	Atl2	Both	DSS tumors
ENSMUSG00000019132	BC005537	Both	DSS tumors
ENSMUSG00000050390	C77080	Both	DSS tumors
ENSMUSG00000028745	Capzb	Both	DSS tumors
ENSMUSG00000055531	Cpsf6	Both	DSS tumors
ENSMUSG00000027230	Creb3l1	Both	DSS tumors
ENSMUSG00000068823	Csde1	Both	DSS tumors
ENSMUSG00000046707	Csnk2a2	Both	DSS tumors
ENSMUSG00000021939	Ctsb	Both	DSS tumors
ENSMUSG00000032380	Dapk2	Both	DSS tumors
ENSMUSG00000032097	Ddx6	Both	DSS tumors
ENSMUSG00000016477	E2f3	Both	DSS tumors
ENSMUSG00000022312	Eif3h	Both	DSS tumors
ENSMUSG00000015766	Eps8	Both	DSS tumors
ENSMUSG00000001576	Ergic1	Both	DSS tumors
ENSMUSG00000028343	Erp44	Both	DSS tumors
ENSMUSG00000020170	Frs2	Both	DSS tumors
ENSMUSG00000028034	Fubp1	Both	DSS tumors
ENSMUSG00000018583	G3bp1	Both	DSS tumors
ENSMUSG00000036180	Gatad2a	Both	DSS tumors
ENSMUSG00000025224	Gbf1	Both	DSS tumors
ENSMUSG00000021218	Gdi2	Both	DSS tumors
ENSMUSG00000034154	Ino80	Both	DSS tumors
ENSMUSG00000027598	Itch	Both	DSS tumors
ENSMUSG00000037876	Jmjd1c	Both	DSS tumors
ENSMUSG00000037600	Kdf1	Both	DSS tumors
ENSMUSG00000030180	Kdm5a	Both	DSS tumors
ENSMUSG00000045098	Kmt5b	Both	DSS tumors
ENSMUSG00000021929	Kpna3	Both	DSS tumors
ENSMUSG00000020585	Laptm4a	Both	DSS tumors
ENSMUSG00000050199	Lgr4	Both	DSS tumors
ENSMUSG00000028080	Lrba	Both	DSS tumors
ENSMUSG00000028703	Lrrc41	Both	DSS tumors
ENSMUSG00000029823	Luc7l2	Both	DSS tumors
ENSMUSG00000048706	Lurap1l	Both	DSS tumors
ENSMUSG00000052539	Magi3	Both	DSS tumors
ENSMUSG00000021754	Map3k1	Both	DSS tumors
ENSMUSG00000021936	Mapk8	Both	DSS tumors
ENSMUSG00000003810	Mast2	Both	DSS tumors
ENSMUSG00000037236	Matr3	Both	DSS tumors
ENSMUSG00000048170	Mcmbp	Both	DSS tumors
ENSMUSG00000031393	Mecp2	Both	DSS tumors
ENSMUSG00000024294	Mib1	Both	DSS tumors
ENSMUSG00000050608	Micos10	Both	DSS tumors
ENSMUSG00000028522	Mier1	Both	DSS tumors
ENSMUSG00000020827	Mink1	Both	DSS tumors
ENSMUSG00000043131	Mob1a	Both	DSS tumors
ENSMUSG00000025147	Mob2	Both	DSS tumors
ENSMUSG00000021112	Mpp5	Both	DSS tumors
ENSMUSG00000005417	Mprip	Both	DSS tumors
ENSMUSG00000035441	Myo1d	Both	DSS tumors
ENSMUSG00000024388	Myo7b	Both	DSS tumors
ENSMUSG00000059119	Nap1l4	Both	DSS tumors
ENSMUSG00000032475	Nck1	Both	DSS tumors
ENSMUSG00000039804	Ncoa5	Both	DSS tumors
ENSMUSG00000032216	Nedd4	Both	DSS tumors
ENSMUSG00000066306	Numa1	Both	DSS tumors
ENSMUSG00000021638	Ocln	Both	DSS tumors
ENSMUSG00000000959	Oxa1l	Both	DSS tumors
ENSMUSG00000022781	Pak2	Both	DSS tumors
ENSMUSG00000021111	Papola	Both	DSS tumors
ENSMUSG00000021911	Parg	Both	DSS tumors
ENSMUSG00000032504	Pdcd6ip	Both	DSS tumors
ENSMUSG00000040268	Plekha1	Both	DSS tumors
ENSMUSG00000000440	Pparg	Both	DSS tumors
ENSMUSG00000033871	Ppargc1b	Both	DSS tumors
ENSMUSG00000037519	Ppfia1	Both	DSS tumors
ENSMUSG00000021096	Ppm1a	Both	DSS tumors
ENSMUSG00000061130	Ppm1b	Both	DSS tumors
ENSMUSG00000021051	Ppp2r5e	Both	DSS tumors
ENSMUSG00000035597	Prpf39	Both	DSS tumors
ENSMUSG00000024393	Prrc2a	Both	DSS tumors
ENSMUSG00000033295	Ptprf	Both	DSS tumors
ENSMUSG00000026878	Rab14	Both	DSS tumors
ENSMUSG00000047187	Rab2a	Both	DSS tumors
ENSMUSG00000031060	Rbm10	Both	DSS tumors
ENSMUSG00000089824	Rbm12	Both	DSS tumors
ENSMUSG00000022119	Rbm26	Both	DSS tumors
ENSMUSG00000024491	Rbm27	Both	DSS tumors
ENSMUSG00000070780	Rbm47	Both	DSS tumors
ENSMUSG00000032580	Rbm5	Both	DSS tumors
ENSMUSG00000028557	Rnf11	Both	DSS tumors
ENSMUSG00000027651	Rprd1b	Both	DSS tumors
ENSMUSG00000044098	Rsbn1	Both	DSS tumors
ENSMUSG00000039968	Rsbn1l	Both	DSS tumors
ENSMUSG00000045287	Rtn4rl1	Both	DSS tumors
ENSMUSG00000038095	Sbno1	Both	DSS tumors
ENSMUSG00000022983	Scaf4	Both	DSS tumors
ENSMUSG00000019802	Sec63	Both	DSS tumors
ENSMUSG00000042541	Sem1	Both	DSS tumors
ENSMUSG00000033075	Senp1	Both	DSS tumors
ENSMUSG00000006527	Sfmbt1	Both	DSS tumors
ENSMUSG00000028820	Sfpq	Both	DSS tumors
ENSMUSG00000017756	Slc12a7	Both	DSS tumors
ENSMUSG00000026819	Slc25a25	Both	DSS tumors
ENSMUSG00000032212	Sltm	Both	DSS tumors
ENSMUSG00000031681	Smad1	Both	DSS tumors
ENSMUSG00000038290	Smg6	Both	DSS tumors
ENSMUSG00000001424	Snd1	Both	DSS tumors
ENSMUSG00000063511	Snrnp70	Both	DSS tumors
ENSMUSG00000001280	Sp1	Both	DSS tumors
ENSMUSG00000074227	Spint2	Both	DSS tumors
ENSMUSG00000004865	Srpk1	Both	DSS tumors
ENSMUSG00000028676	Srsf10	Both	DSS tumors
ENSMUSG00000021134	Srsf5	Both	DSS tumors
ENSMUSG00000003068	Stk11	Both	DSS tumors
ENSMUSG00000032437	Stt3b	Both	DSS tumors
ENSMUSG00000020680	Taf15	Both	DSS tumors
ENSMUSG00000053477	Tcf4	Both	DSS tumors
ENSMUSG00000036779	Tent4b	Both	DSS tumors
ENSMUSG00000030516	Tjp1	Both	DSS tumors
ENSMUSG00000031529	Tnks	Both	DSS tumors
ENSMUSG00000039477	Tnrc18	Both	DSS tumors
ENSMUSG00000093904	Tomm20	Both	DSS tumors
ENSMUSG00000022752	Tomm70a	Both	DSS tumors
ENSMUSG00000035248	Tut7	Both	DSS tumors
ENSMUSG00000028433	Ubap2	Both	DSS tumors
ENSMUSG00000030884	Uqcrc2	Both	DSS tumors
ENSMUSG00000030421	Uri1	Both	DSS tumors
ENSMUSG00000020124	Usp15	Both	DSS tumors
ENSMUSG00000090115	Usp49	Both	DSS tumors
ENSMUSG00000031010	Usp9x	Both	DSS tumors
ENSMUSG00000017677	Wsb1	Both	DSS tumors
ENSMUSG00000028639	Ybx1	Both	DSS tumors
ENSMUSG00000021012	Zc3h14	Both	DSS tumors
ENSMUSG00000075600	Zc3h3	Both	DSS tumors
ENSMUSG00000017421	Zfp207	Both	DSS tumors
ENSMUSG00000029290	Zfp326	Both	DSS tumors
ENSMUSG00000005621	Zfp592	Both	DSS tumors
ENSMUSG00000024695	Zfp91	Both	DSS tumors
ENSMUSG00000030967	Zranb1	Both	DSS tumors
ENSMUSG00000027671	Actl6a	current study only	DSS tumors
ENSMUSG00000051853	Arf3	current study only	DSS tumors
ENSMUSG00000038128	Camk4	current study only	DSS tumors
ENSMUSG00000038002	Cramp1l	current study only	DSS tumors
ENSMUSG00000029541	Cyp2w1	current study only	DSS tumors
ENSMUSG00000022555	Dgat1	current study only	DSS tumors
ENSMUSG00000033268	Duox1	current study only	DSS tumors
ENSMUSG00000019779	Frk	current study only	DSS tumors
ENSMUSG00000024639	Gnaq	current study only	DSS tumors
ENSMUSG00000101970	1810026B05Rik	current study only	DSS tumors
ENSMUSG00000104585	4921511C10Rik	current study only	DSS tumors
ENSMUSG00000097772	5430416N02Rik	current study only	DSS tumors
ENSMUSG00000028127	Abcd3	current study only	DSS tumors
ENSMUSG00000020917	Acly	current study only	DSS tumors
ENSMUSG00000030935	Acsm3	current study only	DSS tumors
ENSMUSG00000029722	Agfg2	current study only	DSS tumors
ENSMUSG00000047804	Akap10	current study only	DSS tumors
ENSMUSG00000036551	Akap14	current study only	DSS tumors
ENSMUSG00000021814	Anxa7	current study only	DSS tumors
ENSMUSG00000037999	Arap2	current study only	DSS tumors
ENSMUSG00000041225	Arhgap12	current study only	DSS tumors
ENSMUSG00000050730	Arhgap42	current study only	DSS tumors
ENSMUSG00000029465	Arpc3	current study only	DSS tumors
ENSMUSG00000002820	Atg4d	current study only	DSS tumors
ENSMUSG00000055415	Atp10b	current study only	DSS tumors
ENSMUSG00000025428	Atp5a1	current study only	DSS tumors
ENSMUSG00000021189	Atxn3	current study only	DSS tumors
ENSMUSG00000033187	BC016579	current study only	DSS tumors
ENSMUSG00000036299	BC031181	current study only	DSS tumors
ENSMUSG00000028121	Bcar3	current study only	DSS tumors
ENSMUSG00000022863	Btg3	current study only	DSS tumors
ENSMUSG00000036377	C530008M17Rik	current study only	DSS tumors
ENSMUSG00000028532	Cachd1	current study only	DSS tumors
ENSMUSG00000015733	Capza2	current study only	DSS tumors
ENSMUSG00000078676	Casc3	current study only	DSS tumors
ENSMUSG00000063015	Ccni	current study only	DSS tumors
ENSMUSG00000058793	Cds2	current study only	DSS tumors
ENSMUSG00000029229	Chic2	current study only	DSS tumors
ENSMUSG00000030077	Chl1	current study only	DSS tumors
ENSMUSG00000035632	Cnot3	current study only	DSS tumors
ENSMUSG00000033063	Cntnap3	current study only	DSS tumors
ENSMUSG00000038048	Cntnap5c	current study only	DSS tumors
ENSMUSG00000027206	Cops2	current study only	DSS tumors
ENSMUSG00000005698	Ctcf	current study only	DSS tumors
ENSMUSG00000033323	Ctdp1	current study only	DSS tumors
ENSMUSG00000029190	D5Ertd579e	current study only	DSS tumors
ENSMUSG00000021692	Dimt1	current study only	DSS tumors
ENSMUSG00000033166	Dis3	current study only	DSS tumors
ENSMUSG00000004789	Dlst	current study only	DSS tumors
ENSMUSG00000032560	Dnajc13	current study only	DSS tumors
ENSMUSG00000024826	Dpf2	current study only	DSS tumors
ENSMUSG00000032393	Dpp8	current study only	DSS tumors
ENSMUSG00000021116	Eif2s1	current study only	DSS tumors
ENSMUSG00000020454	Eif4enif1	current study only	DSS tumors
ENSMUSG00000018565	Elp5	current study only	DSS tumors
ENSMUSG00000037370	Enpp1	current study only	DSS tumors
ENSMUSG00000035203	Epn1	current study only	DSS tumors
ENSMUSG00000046324	Ermp1	current study only	DSS tumors
ENSMUSG00000006920	Ezh1	current study only	DSS tumors
ENSMUSG00000024664	Fads3	current study only	DSS tumors
ENSMUSG00000041629	Fam104a	current study only	DSS tumors
ENSMUSG00000030759	Far1	current study only	DSS tumors
ENSMUSG00000042423	Fbrs	current study only	DSS tumors
ENSMUSG00000021273	Fdft1	current study only	DSS tumors
ENSMUSG00000033319	Fem1c	current study only	DSS tumors
ENSMUSG00000029135	Fosl2	current study only	DSS tumors
ENSMUSG00000039357	Fut11	current study only	DSS tumors
ENSMUSG00000022800	Fyttd1	current study only	DSS tumors
ENSMUSG00000041716	Gm20604	current study only	DSS tumors
ENSMUSG00000057177	Gsk3a	current study only	DSS tumors
ENSMUSG00000002996	Hbp1	current study only	DSS tumors
ENSMUSG00000043372	Hexim2	current study only	DSS tumors
ENSMUSG00000021670	Hmgcr	current study only	DSS tumors
ENSMUSG00000007850	Hnrnph1	current study only	DSS tumors
ENSMUSG00000040151	Hs2st1	current study only	DSS tumors
ENSMUSG00000022849	Hspbap1	current study only	DSS tumors
ENSMUSG00000029104	Htt	current study only	DSS tumors
ENSMUSG00000032235	Ice2	current study only	DSS tumors
ENSMUSG00000020009	Ifngr1	current study only	DSS tumors
ENSMUSG00000038544	Inip	current study only	DSS tumors
ENSMUSG00000028016	Ints12	current study only	DSS tumors
ENSMUSG00000034263	Ints14	current study only	DSS tumors
ENSMUSG00000034312	Iqsec1	current study only	DSS tumors
ENSMUSG00000030287	Itpr2	current study only	DSS tumors
ENSMUSG00000021690	Jmy	current study only	DSS tumors
ENSMUSG00000020737	Jpt1	current study only	DSS tumors
ENSMUSG00000035580	Kcnh8	current study only	DSS tumors
ENSMUSG00000032254	Kif23	current study only	DSS tumors
ENSMUSG00000029775	Klhdc10	current study only	DSS tumors
ENSMUSG00000040102	Klhl42	current study only	DSS tumors
ENSMUSG00000022394	L3mbtl2	current study only	DSS tumors
ENSMUSG00000037669	Ldah	current study only	DSS tumors
ENSMUSG00000050335	Lgals3	current study only	DSS tumors
ENSMUSG00000019920	Lims1	current study only	DSS tumors
ENSMUSG00000116802	LOC102640673	current study only	DSS tumors
ENSMUSG00000047866	Lonp2	current study only	DSS tumors
ENSMUSG00000032913	Lrig2	current study only	DSS tumors
ENSMUSG00000045201	Lrrc3b	current study only	DSS tumors
ENSMUSG00000001247	Lsr	current study only	DSS tumors
ENSMUSG00000023050	Map3k12	current study only	DSS tumors
ENSMUSG00000020700	Map3k3	current study only	DSS tumors
ENSMUSG00000030397	Mark4	current study only	DSS tumors
ENSMUSG00000059474	Mbtd1	current study only	DSS tumors
ENSMUSG00000071856	Mcc	current study only	DSS tumors
ENSMUSG00000058298	Mcm9	current study only	DSS tumors
ENSMUSG00000032776	Mctp2	current study only	DSS tumors
ENSMUSG00000045248	Med26	current study only	DSS tumors
ENSMUSG00000090266	Mettl23	current study only	DSS tumors
ENSMUSG00000021000	Mia2	current study only	DSS tumors
ENSMUSG00000039456	Morc3	current study only	DSS tumors
ENSMUSG00000031422	Morf4l2	current study only	DSS tumors
ENSMUSG00000022889	Mrpl39	current study only	DSS tumors
ENSMUSG00000027601	Mtfr1	current study only	DSS tumors
ENSMUSG00000016510	Mtif3	current study only	DSS tumors
ENSMUSG00000024048	Myl12a	current study only	DSS tumors
ENSMUSG00000025885	Myo5b	current study only	DSS tumors
ENSMUSG00000033186	Mzt1	current study only	DSS tumors
ENSMUSG00000072437	Nanos1	current study only	DSS tumors
ENSMUSG00000024587	Nars	current study only	DSS tumors
ENSMUSG00000052512	Nav2	current study only	DSS tumors
ENSMUSG00000028330	Ncbp1	current study only	DSS tumors
ENSMUSG00000024425	Ndfip1	current study only	DSS tumors
ENSMUSG00000041881	Ndufa7	current study only	DSS tumors
ENSMUSG00000034290	Nek9	current study only	DSS tumors
ENSMUSG00000021215	Net1	current study only	DSS tumors
ENSMUSG00000001911	Nfix	current study only	DSS tumors
ENSMUSG00000025078	Nhlrc2	current study only	DSS tumors
ENSMUSG00000095567	Noc2l	current study only	DSS tumors
ENSMUSG00000027878	Notch2	current study only	DSS tumors
ENSMUSG00000021595	Nsun2	current study only	DSS tumors
ENSMUSG00000038736	Nudcd1	current study only	DSS tumors
ENSMUSG00000053838	Nudcd3	current study only	DSS tumors
ENSMUSG00000020029	Nudt4	current study only	DSS tumors
ENSMUSG00000040034	Nup43	current study only	DSS tumors
ENSMUSG00000008450	Nutf2	current study only	DSS tumors
ENSMUSG00000048779	P2ry6	current study only	DSS tumors
ENSMUSG00000025130	P4hb	current study only	DSS tumors
ENSMUSG00000024855	Pacs1	current study only	DSS tumors
ENSMUSG00000019795	Pcmt1	current study only	DSS tumors
ENSMUSG00000021140	Pcnx	current study only	DSS tumors
ENSMUSG00000027248	Pdia3	current study only	DSS tumors
ENSMUSG00000074746	Pdzd8	current study only	DSS tumors
ENSMUSG00000038025	Phf2	current study only	DSS tumors
ENSMUSG00000014245	Pigl	current study only	DSS tumors
ENSMUSG00000018547	Pip4k2b	current study only	DSS tumors
ENSMUSG00000035268	Pkig	current study only	DSS tumors
ENSMUSG00000002733	Plekha3	current study only	DSS tumors
ENSMUSG00000041815	Poldip3	current study only	DSS tumors
ENSMUSG00000071866	Ppia	current study only	DSS tumors
ENSMUSG00000051403	Ppp1r37	current study only	DSS tumors
ENSMUSG00000007564	Ppp2r1a	current study only	DSS tumors
ENSMUSG00000014039	Prdm15	current study only	DSS tumors
ENSMUSG00000029913	Prdm5	current study only	DSS tumors
ENSMUSG00000020612	Prkar1a	current study only	DSS tumors
ENSMUSG00000021948	Prkcd	current study only	DSS tumors
ENSMUSG00000061136	Prpf40a	current study only	DSS tumors
ENSMUSG00000021413	Prpf4b	current study only	DSS tumors
ENSMUSG00000024594	Prrc1	current study only	DSS tumors
ENSMUSG00000004207	Psap	current study only	DSS tumors
ENSMUSG00000021024	Psma6	current study only	DSS tumors
ENSMUSG00000002102	Psmc3	current study only	DSS tumors
ENSMUSG00000071072	Ptges3	current study only	DSS tumors
ENSMUSG00000038764	Ptpn3	current study only	DSS tumors
ENSMUSG00000043991	Pura	current study only	DSS tumors
ENSMUSG00000079179	Rab10os	current study only	DSS tumors
ENSMUSG00000077450	Rab11b	current study only	DSS tumors
ENSMUSG00000028426	Rad23b	current study only	DSS tumors
ENSMUSG00000021027	Ralgapa1	current study only	DSS tumors
ENSMUSG00000002372	Ranbp3	current study only	DSS tumors
ENSMUSG00000038807	Rap1gap2	current study only	DSS tumors
ENSMUSG00000031453	Rasa3	current study only	DSS tumors
ENSMUSG00000039191	Rbpj	current study only	DSS tumors
ENSMUSG00000032712	Resf1	current study only	DSS tumors
ENSMUSG00000037075	Rnf139	current study only	DSS tumors
ENSMUSG00000019189	Rnf145	current study only	DSS tumors
ENSMUSG00000058761	Rnf169	current study only	DSS tumors
ENSMUSG00000022280	Rnf19a	current study only	DSS tumors
ENSMUSG00000028309	Rnf20	current study only	DSS tumors
ENSMUSG00000022120	Rnf219	current study only	DSS tumors
ENSMUSG00000028274	Rngtt	current study only	DSS tumors
ENSMUSG00000020847	Rph3al	current study only	DSS tumors
ENSMUSG00000028936	Rpl22	current study only	DSS tumors
ENSMUSG00000023156	Rpp14	current study only	DSS tumors
ENSMUSG00000031309	Rps6ka3	current study only	DSS tumors
ENSMUSG00000050079	Rspry1	current study only	DSS tumors
ENSMUSG00000020458	Rtn4	current study only	DSS tumors
ENSMUSG00000071054	Safb	current study only	DSS tumors
ENSMUSG00000109336	Samd4b	current study only	DSS tumors
ENSMUSG00000032485	Scap	current study only	DSS tumors
ENSMUSG00000044770	Scml4	current study only	DSS tumors
ENSMUSG00000069844	Sco1	current study only	DSS tumors
ENSMUSG00000069539	Scyl2	current study only	DSS tumors
ENSMUSG00000024668	Sdhaf2	current study only	DSS tumors
ENSMUSG00000059248	Sept9	current study only	DSS tumors
ENSMUSG00000019877	Serinc1	current study only	DSS tumors
ENSMUSG00000029439	Sfswap	current study only	DSS tumors
ENSMUSG00000042594	Sh2b3	current study only	DSS tumors
ENSMUSG00000030583	Sipa1l3	current study only	DSS tumors
ENSMUSG00000087194	Skint6	current study only	DSS tumors
ENSMUSG00000021135	Slc10a1	current study only	DSS tumors
ENSMUSG00000029416	Slc15a4	current study only	DSS tumors
ENSMUSG00000028293	Slc35a1	current study only	DSS tumors
ENSMUSG00000030096	Slc6a6	current study only	DSS tumors
ENSMUSG00000053559	Smagp	current study only	DSS tumors
ENSMUSG00000024943	Smc5	current study only	DSS tumors
ENSMUSG00000024535	Snx24	current study only	DSS tumors
ENSMUSG00000028136	Snx27	current study only	DSS tumors
ENSMUSG00000056153	Socs6	current study only	DSS tumors
ENSMUSG00000057522	Spop	current study only	DSS tumors
ENSMUSG00000016921	Srsf6	current study only	DSS tumors
ENSMUSG00000037013	Ss18	current study only	DSS tumors
ENSMUSG00000026718	Stam	current study only	DSS tumors
ENSMUSG00000018167	Stard3	current study only	DSS tumors
ENSMUSG00000041488	Stx3	current study only	DSS tumors
ENSMUSG00000023805	Synj2	current study only	DSS tumors
ENSMUSG00000025049	Taf5	current study only	DSS tumors
ENSMUSG00000071359	Tbpl1	current study only	DSS tumors
ENSMUSG00000068039	Tcp1	current study only	DSS tumors
ENSMUSG00000035517	Tdrd7	current study only	DSS tumors
ENSMUSG00000055320	Tead1	current study only	DSS tumors
ENSMUSG00000028345	Tex10	current study only	DSS tumors
ENSMUSG00000040548	Tex2	current study only	DSS tumors
ENSMUSG00000038482	Tfdp1	current study only	DSS tumors
ENSMUSG00000028233	Tgs1	current study only	DSS tumors
ENSMUSG00000032625	Thsd7a	current study only	DSS tumors
ENSMUSG00000035443	Thyn1	current study only	DSS tumors
ENSMUSG00000032280	Tle3	current study only	DSS tumors
ENSMUSG00000020694	Tlk2	current study only	DSS tumors
ENSMUSG00000025544	Tm9sf2	current study only	DSS tumors
ENSMUSG00000067365	Tmem128	current study only	DSS tumors
ENSMUSG00000029234	Tmem165	current study only	DSS tumors
ENSMUSG00000044700	Tmem201	current study only	DSS tumors
ENSMUSG00000028618	Tmem59	current study only	DSS tumors
ENSMUSG00000058587	Tmod3	current study only	DSS tumors
ENSMUSG00000041594	Tmtc4	current study only	DSS tumors
ENSMUSG00000027692	Tnik	current study only	DSS tumors
ENSMUSG00000020914	Top2a	current study only	DSS tumors
ENSMUSG00000036822	Topors	current study only	DSS tumors
ENSMUSG00000060126	Tpt1	current study only	DSS tumors
ENSMUSG00000019842	Traf3ip2	current study only	DSS tumors
ENSMUSG00000000374	Trappc10	current study only	DSS tumors
ENSMUSG00000022263	Trio	current study only	DSS tumors
ENSMUSG00000027365	Trpm7	current study only	DSS tumors
ENSMUSG00000027677	Ttc14	current study only	DSS tumors
ENSMUSG00000028367	Txn1	current study only	DSS tumors
ENSMUSG00000022498	Txndc11	current study only	DSS tumors
ENSMUSG00000038991	Txndc5	current study only	DSS tumors
ENSMUSG00000024583	Txnl1	current study only	DSS tumors
ENSMUSG00000001687	Ubl3	current study only	DSS tumors
ENSMUSG00000044308	Ubr3	current study only	DSS tumors
ENSMUSG00000052906	Ubxn8	current study only	DSS tumors
ENSMUSG00000047879	Usp14	current study only	DSS tumors
ENSMUSG00000028514	Usp24	current study only	DSS tumors
ENSMUSG00000054079	Utp18	current study only	DSS tumors
ENSMUSG00000035575	Utp6	current study only	DSS tumors
ENSMUSG00000037646	Vps13b	current study only	DSS tumors
ENSMUSG00000018849	Wwc1	current study only	DSS tumors
ENSMUSG00000041215	Yeats2	current study only	DSS tumors
ENSMUSG00000038848	Ythdf1	current study only	DSS tumors
ENSMUSG00000026788	Zbtb43	current study only	DSS tumors
ENSMUSG00000028042	Zbtb7b	current study only	DSS tumors
ENSMUSG00000035798	Zdhhc17	current study only	DSS tumors
ENSMUSG00000051469	Zfp24	current study only	DSS tumors
ENSMUSG00000038346	Zfp384	current study only	DSS tumors
ENSMUSG00000046897	Zfp740	current study only	DSS tumors
ENSMUSG00000067928	Zfp760	current study only	DSS tumors
ENSMUSG00000071477	Zfp777	current study only	DSS tumors
ENSMUSG00000078496	Zfp982	current study only	DSS tumors
ENSMUSG00000028180	Zranb2	current study only	DSS tumors
ENSMUSG00000097418	Mir155hg	current study only	DSS tumors
ENSMUSG00000000085	Scmh1	previous Nat Genet (2015) only	NA
ENSMUSG00000000154	Slc22a18	previous Nat Genet (2015) only	NA
ENSMUSG00000001175	Calm1	previous Nat Genet (2015) only	NA
ENSMUSG00000001270	Ckb	previous Nat Genet (2015) only	NA
ENSMUSG00000001542	Ell2	previous Nat Genet (2015) only	NA
ENSMUSG00000001627	Ifrd1	previous Nat Genet (2015) only	NA
ENSMUSG00000001707	Eef1e1	previous Nat Genet (2015) only	NA
ENSMUSG00000001729	Akt1	previous Nat Genet (2015) only	NA
ENSMUSG00000001739	Cldn15	previous Nat Genet (2015) only	NA
ENSMUSG00000001847	Rac1	previous Nat Genet (2015) only	NA
ENSMUSG00000001910	Nacc1	previous Nat Genet (2015) only	NA
ENSMUSG00000001930	Vwf	previous Nat Genet (2015) only	NA
ENSMUSG00000002227	Mov10	previous Nat Genet (2015) only	NA
ENSMUSG00000002329	Mdp1	previous Nat Genet (2015) only	NA
ENSMUSG00000002413	Braf	previous Nat Genet (2015) only	NA
ENSMUSG00000002957	Ap2a2	previous Nat Genet (2015) only	NA
ENSMUSG00000003119	Cdk12	previous Nat Genet (2015) only	NA
ENSMUSG00000003200	Sh3gl1	previous Nat Genet (2015) only	NA
ENSMUSG00000003345	Csnk1g2	previous Nat Genet (2015) only	NA
ENSMUSG00000003541	Ier3	previous Nat Genet (2015) only	NA
ENSMUSG00000004040	Stat3	previous Nat Genet (2015) only	NA
ENSMUSG00000004069	Dnaja3	previous Nat Genet (2015) only	NA
ENSMUSG00000004085	B230120H23Rik	previous Nat Genet (2015) only	NA
ENSMUSG00000004317	Clcn5	previous Nat Genet (2015) only	NA
ENSMUSG00000004591	Pkn2	previous Nat Genet (2015) only	NA
ENSMUSG00000004633	Chn2	previous Nat Genet (2015) only	NA
ENSMUSG00000004897	Hdgf	previous Nat Genet (2015) only	NA
ENSMUSG00000005251	Ripk4	previous Nat Genet (2015) only	NA
ENSMUSG00000005299	Letm1	previous Nat Genet (2015) only	NA
ENSMUSG00000005610	Eif4g2	previous Nat Genet (2015) only	NA
ENSMUSG00000005683	Cs	previous Nat Genet (2015) only	NA
ENSMUSG00000006057	Atp5g1	previous Nat Genet (2015) only	NA
ENSMUSG00000006191	Cdkal1	previous Nat Genet (2015) only	NA
ENSMUSG00000006276	Eps15l1	previous Nat Genet (2015) only	NA
ENSMUSG00000006423	C330007P06Rik	previous Nat Genet (2015) only	NA
ENSMUSG00000006445	Epha2	previous Nat Genet (2015) only	NA
ENSMUSG00000006705	Pknox1	previous Nat Genet (2015) only	NA
ENSMUSG00000006724	Cyp27b1	previous Nat Genet (2015) only	NA
ENSMUSG00000006932	Ctnnb1	previous Nat Genet (2015) only	NA
ENSMUSG00000007038	Neu1	previous Nat Genet (2015) only	NA
ENSMUSG00000008200	Fnbp4	previous Nat Genet (2015) only	NA
ENSMUSG00000008305	Tle1	previous Nat Genet (2015) only	NA
ENSMUSG00000009293	Ube2g2	previous Nat Genet (2015) only	NA
ENSMUSG00000009575	Cbx5	previous Nat Genet (2015) only	NA
ENSMUSG00000009585	Apobec3	previous Nat Genet (2015) only	NA
ENSMUSG00000009621	Vav2	previous Nat Genet (2015) only	NA
ENSMUSG00000009670	Tex11	previous Nat Genet (2015) only	NA
ENSMUSG00000011148	Adssl1	previous Nat Genet (2015) only	NA
ENSMUSG00000011306	Sugp1	previous Nat Genet (2015) only	NA
ENSMUSG00000012114	Med15	previous Nat Genet (2015) only	NA
ENSMUSG00000012350	Ehf	previous Nat Genet (2015) only	NA
ENSMUSG00000012535	Tnpo3	previous Nat Genet (2015) only	NA
ENSMUSG00000013418	B4galnt2	previous Nat Genet (2015) only	NA
ENSMUSG00000014402	Tsg101	previous Nat Genet (2015) only	NA
ENSMUSG00000014769	Psmb1	previous Nat Genet (2015) only	NA
ENSMUSG00000014932	Yes1	previous Nat Genet (2015) only	NA
ENSMUSG00000015882	Lcorl	previous Nat Genet (2015) only	NA
ENSMUSG00000015957	Wnt11	previous Nat Genet (2015) only	NA
ENSMUSG00000016239	Lonrf3	previous Nat Genet (2015) only	NA
ENSMUSG00000016382	Pls3	previous Nat Genet (2015) only	NA
ENSMUSG00000016534	Lamp2	previous Nat Genet (2015) only	NA
ENSMUSG00000017548	Suz12	previous Nat Genet (2015) only	NA
ENSMUSG00000017707	Serinc3	previous Nat Genet (2015) only	NA
ENSMUSG00000017843	Ppp2r5c	previous Nat Genet (2015) only	NA
ENSMUSG00000018848	Rars	previous Nat Genet (2015) only	NA
ENSMUSG00000019471	Cdc37	previous Nat Genet (2015) only	NA
ENSMUSG00000019763	Rmnd1	previous Nat Genet (2015) only	NA
ENSMUSG00000019820	Utrn	previous Nat Genet (2015) only	NA
ENSMUSG00000019838	Slc16a10	previous Nat Genet (2015) only	NA
ENSMUSG00000019854	Reps1	previous Nat Genet (2015) only	NA
ENSMUSG00000019873	Reep3	previous Nat Genet (2015) only	NA
ENSMUSG00000019947	Arid5b	previous Nat Genet (2015) only	NA
ENSMUSG00000019961	Tmpo	previous Nat Genet (2015) only	NA
ENSMUSG00000019966	Kitl	previous Nat Genet (2015) only	NA
ENSMUSG00000020021	Fgd6	previous Nat Genet (2015) only	NA
ENSMUSG00000020064	Herc4	previous Nat Genet (2015) only	NA
ENSMUSG00000020070	Rufy2	previous Nat Genet (2015) only	NA
ENSMUSG00000020140	Lgr5	previous Nat Genet (2015) only	NA
ENSMUSG00000020220	Vps13d	previous Nat Genet (2015) only	NA
ENSMUSG00000020290	Xpo1	previous Nat Genet (2015) only	NA
ENSMUSG00000020361	Hspa4	previous Nat Genet (2015) only	NA
ENSMUSG00000020380	Rad50	previous Nat Genet (2015) only	NA
ENSMUSG00000020422	Tns3	previous Nat Genet (2015) only	NA
ENSMUSG00000020463	Smek2	previous Nat Genet (2015) only	NA
ENSMUSG00000020564	Atxn7l1	previous Nat Genet (2015) only	NA
ENSMUSG00000020576	Nbas	previous Nat Genet (2015) only	NA
ENSMUSG00000020624	4933434M16Rik	previous Nat Genet (2015) only	NA
ENSMUSG00000020647	Ncoa1	previous Nat Genet (2015) only	NA
ENSMUSG00000020661	Dnmt3a	previous Nat Genet (2015) only	NA
ENSMUSG00000020664	Dld	previous Nat Genet (2015) only	NA
ENSMUSG00000020687	Cdc27	previous Nat Genet (2015) only	NA
ENSMUSG00000020752	Recql5	previous Nat Genet (2015) only	NA
ENSMUSG00000020782	Llgl2	previous Nat Genet (2015) only	NA
ENSMUSG00000020798	Spns3	previous Nat Genet (2015) only	NA
ENSMUSG00000020817	Rabep1	previous Nat Genet (2015) only	NA
ENSMUSG00000020911	Krt19	previous Nat Genet (2015) only	NA
ENSMUSG00000020936	Nmt1	previous Nat Genet (2015) only	NA
ENSMUSG00000020941	Map3k14	previous Nat Genet (2015) only	NA
ENSMUSG00000020978	Klhdc2	previous Nat Genet (2015) only	NA
ENSMUSG00000020982	Nemf	previous Nat Genet (2015) only	NA
ENSMUSG00000021056	Tex21	previous Nat Genet (2015) only	NA
ENSMUSG00000021061	Sptb	previous Nat Genet (2015) only	NA
ENSMUSG00000021109	Hif1a	previous Nat Genet (2015) only	NA
ENSMUSG00000021156	Zmynd11	previous Nat Genet (2015) only	NA
ENSMUSG00000021188	Trip11	previous Nat Genet (2015) only	NA
ENSMUSG00000021217	Tshz3	previous Nat Genet (2015) only	NA
ENSMUSG00000021258	Ccnk	previous Nat Genet (2015) only	NA
ENSMUSG00000021288	Klc1	previous Nat Genet (2015) only	NA
ENSMUSG00000021457	Syk	previous Nat Genet (2015) only	NA
ENSMUSG00000021458	2010111I01Rik	previous Nat Genet (2015) only	NA
ENSMUSG00000021460	Auh	previous Nat Genet (2015) only	NA
ENSMUSG00000021686	Ap3b1	previous Nat Genet (2015) only	NA
ENSMUSG00000021696	Elovl7	previous Nat Genet (2015) only	NA
ENSMUSG00000021697	Depdc1b	previous Nat Genet (2015) only	NA
ENSMUSG00000021732	Fgf10	previous Nat Genet (2015) only	NA
ENSMUSG00000021816	Ppp3cb	previous Nat Genet (2015) only	NA
ENSMUSG00000021832	Psmc6	previous Nat Genet (2015) only	NA
ENSMUSG00000021838	Samd4	previous Nat Genet (2015) only	NA
ENSMUSG00000021866	Anxa11	previous Nat Genet (2015) only	NA
ENSMUSG00000021893	Capn7	previous Nat Genet (2015) only	NA
ENSMUSG00000021910	Nisch	previous Nat Genet (2015) only	NA
ENSMUSG00000021944	Gata4	previous Nat Genet (2015) only	NA
ENSMUSG00000021957	Tkt	previous Nat Genet (2015) only	NA
ENSMUSG00000021962	Dcp1a	previous Nat Genet (2015) only	NA
ENSMUSG00000021963	Sap18	previous Nat Genet (2015) only	NA
ENSMUSG00000021978	Extl3	previous Nat Genet (2015) only	NA
ENSMUSG00000021990	Spata13	previous Nat Genet (2015) only	NA
ENSMUSG00000022037	Clu	previous Nat Genet (2015) only	NA
ENSMUSG00000022105	Rb1	previous Nat Genet (2015) only	NA
ENSMUSG00000022295	Atp6v1c1	previous Nat Genet (2015) only	NA
ENSMUSG00000022378	Fam49b	previous Nat Genet (2015) only	NA
ENSMUSG00000022387	Brd1	previous Nat Genet (2015) only	NA
ENSMUSG00000022391	Rangap1	previous Nat Genet (2015) only	NA
ENSMUSG00000022403	St13	previous Nat Genet (2015) only	NA
ENSMUSG00000022419	Deptor	previous Nat Genet (2015) only	NA
ENSMUSG00000022432	Smc1b	previous Nat Genet (2015) only	NA
ENSMUSG00000022443	Myh9	previous Nat Genet (2015) only	NA
ENSMUSG00000022463	Srebf2	previous Nat Genet (2015) only	NA
ENSMUSG00000022479	Vdr	previous Nat Genet (2015) only	NA
ENSMUSG00000022536	Glyr1	previous Nat Genet (2015) only	NA
ENSMUSG00000022568	Scrib	previous Nat Genet (2015) only	NA
ENSMUSG00000022637	Cblb	previous Nat Genet (2015) only	NA
ENSMUSG00000022718	Dgcr8	previous Nat Genet (2015) only	NA
ENSMUSG00000022748	Cmss1	previous Nat Genet (2015) only	NA
ENSMUSG00000022789	Dnm1l	previous Nat Genet (2015) only	NA
ENSMUSG00000022809	Nr1i2	previous Nat Genet (2015) only	NA
ENSMUSG00000022855	Senp2	previous Nat Genet (2015) only	NA
ENSMUSG00000022884	Eif4a2	previous Nat Genet (2015) only	NA
ENSMUSG00000022892	App	previous Nat Genet (2015) only	NA
ENSMUSG00000022895	Ets2	previous Nat Genet (2015) only	NA
ENSMUSG00000022914	Brwd1	previous Nat Genet (2015) only	NA
ENSMUSG00000022993	4930415O20Rik	previous Nat Genet (2015) only	NA
ENSMUSG00000023004	Tuba1b	previous Nat Genet (2015) only	NA
ENSMUSG00000023118	Sympk	previous Nat Genet (2015) only	NA
ENSMUSG00000023845	Lnpep	previous Nat Genet (2015) only	NA
ENSMUSG00000023852	Chd1	previous Nat Genet (2015) only	NA
ENSMUSG00000023977	Ubr2	previous Nat Genet (2015) only	NA
ENSMUSG00000023991	Foxp4	previous Nat Genet (2015) only	NA
ENSMUSG00000024044	Epb4.1l3	previous Nat Genet (2015) only	NA
ENSMUSG00000024049	Myom1	previous Nat Genet (2015) only	NA
ENSMUSG00000024085	Man2a1	previous Nat Genet (2015) only	NA
ENSMUSG00000024097	Srsf7	previous Nat Genet (2015) only	NA
ENSMUSG00000024099	Ndufv2	previous Nat Genet (2015) only	NA
ENSMUSG00000024143	Rhoq	previous Nat Genet (2015) only	NA
ENSMUSG00000024234	Mtpap	previous Nat Genet (2015) only	NA
ENSMUSG00000024236	Svil	previous Nat Genet (2015) only	NA
ENSMUSG00000024251	Thada	previous Nat Genet (2015) only	NA
ENSMUSG00000024253	Dync2li1	previous Nat Genet (2015) only	NA
ENSMUSG00000024290	Rock1	previous Nat Genet (2015) only	NA
ENSMUSG00000024317	Rnf138	previous Nat Genet (2015) only	NA
ENSMUSG00000024456	Diap1	previous Nat Genet (2015) only	NA
ENSMUSG00000024477	Pggt1b	previous Nat Genet (2015) only	NA
ENSMUSG00000024590	Lmnb1	previous Nat Genet (2015) only	NA
ENSMUSG00000024622	Hmgxb3	previous Nat Genet (2015) only	NA
ENSMUSG00000024665	Fads2	previous Nat Genet (2015) only	NA
ENSMUSG00000024740	Ddb1	previous Nat Genet (2015) only	NA
ENSMUSG00000024892	Pcx	previous Nat Genet (2015) only	NA
ENSMUSG00000024900	Cpt1a	previous Nat Genet (2015) only	NA
ENSMUSG00000024913	Lrp5	previous Nat Genet (2015) only	NA
ENSMUSG00000024955	Esrra	previous Nat Genet (2015) only	NA
ENSMUSG00000024976	Shoc2	previous Nat Genet (2015) only	NA
ENSMUSG00000025019	Lcor	previous Nat Genet (2015) only	NA
ENSMUSG00000025060	Slk	previous Nat Genet (2015) only	NA
ENSMUSG00000025159	Mms19	previous Nat Genet (2015) only	NA
ENSMUSG00000025184	R3hcc1l	previous Nat Genet (2015) only	NA
ENSMUSG00000025195	Dnmbp	previous Nat Genet (2015) only	NA
ENSMUSG00000025199	Chuk	previous Nat Genet (2015) only	NA
ENSMUSG00000025287	Acot9	previous Nat Genet (2015) only	NA
ENSMUSG00000025314	Ptprj	previous Nat Genet (2015) only	NA
ENSMUSG00000025321	Itgb8	previous Nat Genet (2015) only	NA
ENSMUSG00000025332	Kdm5c	previous Nat Genet (2015) only	NA
ENSMUSG00000025340	Rabgef1	previous Nat Genet (2015) only	NA
ENSMUSG00000025393	Atp5b	previous Nat Genet (2015) only	NA
ENSMUSG00000025404	R3hdm2	previous Nat Genet (2015) only	NA
ENSMUSG00000025451	Paip1	previous Nat Genet (2015) only	NA
ENSMUSG00000025503	Taldo1	previous Nat Genet (2015) only	NA
ENSMUSG00000025505	Tmem80	previous Nat Genet (2015) only	NA
ENSMUSG00000025555	Farp1	previous Nat Genet (2015) only	NA
ENSMUSG00000025730	Rab40c	previous Nat Genet (2015) only	NA
ENSMUSG00000025745	Hadha	previous Nat Genet (2015) only	NA
ENSMUSG00000025781	Atp5c1	previous Nat Genet (2015) only	NA
ENSMUSG00000025786	Zdhhc3	previous Nat Genet (2015) only	NA
ENSMUSG00000025793	Hgs	previous Nat Genet (2015) only	NA
ENSMUSG00000025856	Pdgfa	previous Nat Genet (2015) only	NA
ENSMUSG00000025873	Faf2	previous Nat Genet (2015) only	NA
ENSMUSG00000026749	Nek6	previous Nat Genet (2015) only	NA
ENSMUSG00000026784	Pdss1	previous Nat Genet (2015) only	NA
ENSMUSG00000026879	Gsn	previous Nat Genet (2015) only	NA
ENSMUSG00000026914	Psmd14	previous Nat Genet (2015) only	NA
ENSMUSG00000026915	Strbp	previous Nat Genet (2015) only	NA
ENSMUSG00000026923	Notch1	previous Nat Genet (2015) only	NA
ENSMUSG00000026924	Sec16a	previous Nat Genet (2015) only	NA
ENSMUSG00000027195	Hsd17b12	previous Nat Genet (2015) only	NA
ENSMUSG00000027479	Mapre1	previous Nat Genet (2015) only	NA
ENSMUSG00000027506	Tpd52	previous Nat Genet (2015) only	NA
ENSMUSG00000027596	a	previous Nat Genet (2015) only	NA
ENSMUSG00000027634	Ndrg3	previous Nat Genet (2015) only	NA
ENSMUSG00000027646	Src	previous Nat Genet (2015) only	NA
ENSMUSG00000027706	Sec62	previous Nat Genet (2015) only	NA
ENSMUSG00000027722	Spata5	previous Nat Genet (2015) only	NA
ENSMUSG00000027787	Nmd3	previous Nat Genet (2015) only	NA
ENSMUSG00000027806	Tsc22d2	previous Nat Genet (2015) only	NA
ENSMUSG00000027829	Ccnl1	previous Nat Genet (2015) only	NA
ENSMUSG00000027965	Olfm3	previous Nat Genet (2015) only	NA
ENSMUSG00000027985	Lef1	previous Nat Genet (2015) only	NA
ENSMUSG00000027993	Trim2	previous Nat Genet (2015) only	NA
ENSMUSG00000028081	Rps3a	previous Nat Genet (2015) only	NA
ENSMUSG00000028101	Pias3	previous Nat Genet (2015) only	NA
ENSMUSG00000028134	Ptbp2	previous Nat Genet (2015) only	NA
ENSMUSG00000028163	Nfkb1	previous Nat Genet (2015) only	NA
ENSMUSG00000028184	Lphn2	previous Nat Genet (2015) only	NA
ENSMUSG00000028217	Cdh17	previous Nat Genet (2015) only	NA
ENSMUSG00000028228	Cpne3	previous Nat Genet (2015) only	NA
ENSMUSG00000028392	Bspry	previous Nat Genet (2015) only	NA
ENSMUSG00000028517	Ppap2b	previous Nat Genet (2015) only	NA
ENSMUSG00000028573	Fggy	previous Nat Genet (2015) only	NA
ENSMUSG00000028654	Mycl1	previous Nat Genet (2015) only	NA
ENSMUSG00000028664	Ephb2	previous Nat Genet (2015) only	NA
ENSMUSG00000028692	Akr1a1	previous Nat Genet (2015) only	NA
ENSMUSG00000028760	Eif4g3	previous Nat Genet (2015) only	NA
ENSMUSG00000028763	Hspg2	previous Nat Genet (2015) only	NA
ENSMUSG00000028809	Srrm1	previous Nat Genet (2015) only	NA
ENSMUSG00000028837	Psmb2	previous Nat Genet (2015) only	NA
ENSMUSG00000028871	Rspo1	previous Nat Genet (2015) only	NA
ENSMUSG00000028886	Eya3	previous Nat Genet (2015) only	NA
ENSMUSG00000028894	Inpp5b	previous Nat Genet (2015) only	NA
ENSMUSG00000028906	Epb4.1	previous Nat Genet (2015) only	NA
ENSMUSG00000028960	Ube4b	previous Nat Genet (2015) only	NA
ENSMUSG00000028977	Casz1	previous Nat Genet (2015) only	NA
ENSMUSG00000028980	H6pd	previous Nat Genet (2015) only	NA
ENSMUSG00000029050	Ski	previous Nat Genet (2015) only	NA
ENSMUSG00000029106	Add1	previous Nat Genet (2015) only	NA
ENSMUSG00000029147	Ppm1g	previous Nat Genet (2015) only	NA
ENSMUSG00000029152	Ociad1	previous Nat Genet (2015) only	NA
ENSMUSG00000029174	Tbc1d1	previous Nat Genet (2015) only	NA
ENSMUSG00000029178	Klf3	previous Nat Genet (2015) only	NA
ENSMUSG00000029228	Lnx1	previous Nat Genet (2015) only	NA
ENSMUSG00000029267	Mtf2	previous Nat Genet (2015) only	NA
ENSMUSG00000029405	G3bp2	previous Nat Genet (2015) only	NA
ENSMUSG00000029478	Ncor2	previous Nat Genet (2015) only	NA
ENSMUSG00000029629	Phf14	previous Nat Genet (2015) only	NA
ENSMUSG00000029641	Rasl11a	previous Nat Genet (2015) only	NA
ENSMUSG00000029655	N4bp2l2	previous Nat Genet (2015) only	NA
ENSMUSG00000029681	Bcl7b	previous Nat Genet (2015) only	NA
ENSMUSG00000029684	Wasl	previous Nat Genet (2015) only	NA
ENSMUSG00000029710	Ephb4	previous Nat Genet (2015) only	NA
ENSMUSG00000029711	Epo	previous Nat Genet (2015) only	NA
ENSMUSG00000029920	Smarcad1	previous Nat Genet (2015) only	NA
ENSMUSG00000030102	Itpr1	previous Nat Genet (2015) only	NA
ENSMUSG00000030105	Arl8b	previous Nat Genet (2015) only	NA
ENSMUSG00000030201	Lrp6	previous Nat Genet (2015) only	NA
ENSMUSG00000030213	Atf7ip	previous Nat Genet (2015) only	NA
ENSMUSG00000030232	Aebp2	previous Nat Genet (2015) only	NA
ENSMUSG00000030357	Fkbp4	previous Nat Genet (2015) only	NA
ENSMUSG00000030435	U2af2	previous Nat Genet (2015) only	NA
ENSMUSG00000030447	Cyfip1	previous Nat Genet (2015) only	NA
ENSMUSG00000030494	Rhpn2	previous Nat Genet (2015) only	NA
ENSMUSG00000030536	Iqgap1	previous Nat Genet (2015) only	NA
ENSMUSG00000030539	Sema4b	previous Nat Genet (2015) only	NA
ENSMUSG00000030557	Mef2a	previous Nat Genet (2015) only	NA
ENSMUSG00000030629	Zfand6	previous Nat Genet (2015) only	NA
ENSMUSG00000030649	Anapc15	previous Nat Genet (2015) only	NA
ENSMUSG00000030660	Pik3c2a	previous Nat Genet (2015) only	NA
ENSMUSG00000030706	Mrpl48	previous Nat Genet (2015) only	NA
ENSMUSG00000030729	Pgm2l1	previous Nat Genet (2015) only	NA
ENSMUSG00000030849	Fgfr2	previous Nat Genet (2015) only	NA
ENSMUSG00000030852	Tacc2	previous Nat Genet (2015) only	NA
ENSMUSG00000030876	Mettl9	previous Nat Genet (2015) only	NA
ENSMUSG00000030934	Oat	previous Nat Genet (2015) only	NA
ENSMUSG00000030956	Fam53b	previous Nat Genet (2015) only	NA
ENSMUSG00000030986	Dhx32	previous Nat Genet (2015) only	NA
ENSMUSG00000030987	Stim1	previous Nat Genet (2015) only	NA
ENSMUSG00000031012	Cask	previous Nat Genet (2015) only	NA
ENSMUSG00000031015	Swap70	previous Nat Genet (2015) only	NA
ENSMUSG00000031016	Wee1	previous Nat Genet (2015) only	NA
ENSMUSG00000031065	Cdk16	previous Nat Genet (2015) only	NA
ENSMUSG00000031078	Cttn	previous Nat Genet (2015) only	NA
ENSMUSG00000031095	Cul4b	previous Nat Genet (2015) only	NA
ENSMUSG00000031103	Elf4	previous Nat Genet (2015) only	NA
ENSMUSG00000031154	Otud5	previous Nat Genet (2015) only	NA
ENSMUSG00000031229	Atrx	previous Nat Genet (2015) only	NA
ENSMUSG00000031232	Magt1	previous Nat Genet (2015) only	NA
ENSMUSG00000031292	Cdkl5	previous Nat Genet (2015) only	NA
ENSMUSG00000031298	Gpr64	previous Nat Genet (2015) only	NA
ENSMUSG00000031353	Rbbp7	previous Nat Genet (2015) only	NA
ENSMUSG00000031438	Rnf128	previous Nat Genet (2015) only	NA
ENSMUSG00000031447	Lamp1	previous Nat Genet (2015) only	NA
ENSMUSG00000031586	Rbpms	previous Nat Genet (2015) only	NA
ENSMUSG00000031700	Gpt2	previous Nat Genet (2015) only	NA
ENSMUSG00000031714	Gab1	previous Nat Genet (2015) only	NA
ENSMUSG00000031715	Smarca5	previous Nat Genet (2015) only	NA
ENSMUSG00000031751	Amfr	previous Nat Genet (2015) only	NA
ENSMUSG00000031774	Fam192a	previous Nat Genet (2015) only	NA
ENSMUSG00000031879	Fam96b	previous Nat Genet (2015) only	NA
ENSMUSG00000032178	Ilf3	previous Nat Genet (2015) only	NA
ENSMUSG00000032232	Cgnl1	previous Nat Genet (2015) only	NA
ENSMUSG00000032261	Sh3bgrl2	previous Nat Genet (2015) only	NA
ENSMUSG00000032327	Stra6	previous Nat Genet (2015) only	NA
ENSMUSG00000032358	Fam83b	previous Nat Genet (2015) only	NA
ENSMUSG00000032536	Trak1	previous Nat Genet (2015) only	NA
ENSMUSG00000032594	Ip6k1	previous Nat Genet (2015) only	NA
ENSMUSG00000032599	Ip6k2	previous Nat Genet (2015) only	NA
ENSMUSG00000032846	Zswim6	previous Nat Genet (2015) only	NA
ENSMUSG00000032899	Styk1	previous Nat Genet (2015) only	NA
ENSMUSG00000033088	Triobp	previous Nat Genet (2015) only	NA
ENSMUSG00000033106	Slc7a6os	previous Nat Genet (2015) only	NA
ENSMUSG00000033411	Ctdspl2	previous Nat Genet (2015) only	NA
ENSMUSG00000033417	Cacul1	previous Nat Genet (2015) only	NA
ENSMUSG00000033444	Specc1l	previous Nat Genet (2015) only	NA
ENSMUSG00000033454	Zbtb1	previous Nat Genet (2015) only	NA
ENSMUSG00000033478	Fam160b1	previous Nat Genet (2015) only	NA
ENSMUSG00000033542	Arhgef5	previous Nat Genet (2015) only	NA
ENSMUSG00000033731	3300002A11Rik	previous Nat Genet (2015) only	NA
ENSMUSG00000033732	Sf3b3	previous Nat Genet (2015) only	NA
ENSMUSG00000033885	Pxk	previous Nat Genet (2015) only	NA
ENSMUSG00000034042	Gpbp1l1	previous Nat Genet (2015) only	NA
ENSMUSG00000034135	Sik3	previous Nat Genet (2015) only	NA
ENSMUSG00000034158	Lrrc58	previous Nat Genet (2015) only	NA
ENSMUSG00000034160	Ogt	previous Nat Genet (2015) only	NA
ENSMUSG00000034342	Cbl	previous Nat Genet (2015) only	NA
ENSMUSG00000034485	Uaca	previous Nat Genet (2015) only	NA
ENSMUSG00000034487	Kdelc2	previous Nat Genet (2015) only	NA
ENSMUSG00000034525	BC018507	previous Nat Genet (2015) only	NA
ENSMUSG00000034593	Myo5a	previous Nat Genet (2015) only	NA
ENSMUSG00000034602	Mon2	previous Nat Genet (2015) only	NA
ENSMUSG00000034758	Tle6	previous Nat Genet (2015) only	NA
ENSMUSG00000034801	Sos2	previous Nat Genet (2015) only	NA
ENSMUSG00000034820	Cpsf7	previous Nat Genet (2015) only	NA
ENSMUSG00000034990	Otoa	previous Nat Genet (2015) only	NA
ENSMUSG00000035064	Eef2k	previous Nat Genet (2015) only	NA
ENSMUSG00000035168	Tanc1	previous Nat Genet (2015) only	NA
ENSMUSG00000035299	Mid1	previous Nat Genet (2015) only	NA
ENSMUSG00000035401	2210018M11Rik	previous Nat Genet (2015) only	NA
ENSMUSG00000035572	Dcaf10	previous Nat Genet (2015) only	NA
ENSMUSG00000035851	Ythdc1	previous Nat Genet (2015) only	NA
ENSMUSG00000035900	Gramd4	previous Nat Genet (2015) only	NA
ENSMUSG00000035941	Ibtk	previous Nat Genet (2015) only	NA
ENSMUSG00000036123	Slc9a3	previous Nat Genet (2015) only	NA
ENSMUSG00000036241	Ube2r2	previous Nat Genet (2015) only	NA
ENSMUSG00000036323	Srp72	previous Nat Genet (2015) only	NA
ENSMUSG00000036391	Sec24a	previous Nat Genet (2015) only	NA
ENSMUSG00000036430	Tbcc	previous Nat Genet (2015) only	NA
ENSMUSG00000036636	Clcn7	previous Nat Genet (2015) only	NA
ENSMUSG00000036718	Micall2	previous Nat Genet (2015) only	NA
ENSMUSG00000036752	Tubb4b	previous Nat Genet (2015) only	NA
ENSMUSG00000036815	Dpp10	previous Nat Genet (2015) only	NA
ENSMUSG00000036840	Siah1a	previous Nat Genet (2015) only	NA
ENSMUSG00000036985	Zdhhc9	previous Nat Genet (2015) only	NA
ENSMUSG00000037112	Sik2	previous Nat Genet (2015) only	NA
ENSMUSG00000037119	D15Ertd621e	previous Nat Genet (2015) only	NA
ENSMUSG00000037171	Nodal	previous Nat Genet (2015) only	NA
ENSMUSG00000037286	Stag1	previous Nat Genet (2015) only	NA
ENSMUSG00000037315	Phf16	previous Nat Genet (2015) only	NA
ENSMUSG00000037400	Atp11b	previous Nat Genet (2015) only	NA
ENSMUSG00000037415	Ranbp10	previous Nat Genet (2015) only	NA
ENSMUSG00000037426	Depdc5	previous Nat Genet (2015) only	NA
ENSMUSG00000037443	Cep85	previous Nat Genet (2015) only	NA
ENSMUSG00000037458	Azin1	previous Nat Genet (2015) only	NA
ENSMUSG00000037514	Pank2	previous Nat Genet (2015) only	NA
ENSMUSG00000037523	Mavs	previous Nat Genet (2015) only	NA
ENSMUSG00000037643	Prkci	previous Nat Genet (2015) only	NA
ENSMUSG00000037697	Ddhd1	previous Nat Genet (2015) only	NA
ENSMUSG00000037716	Ccdc33	previous Nat Genet (2015) only	NA
ENSMUSG00000037742	Eef1a1	previous Nat Genet (2015) only	NA
ENSMUSG00000037788	Vopp1	previous Nat Genet (2015) only	NA
ENSMUSG00000037824	Tspan14	previous Nat Genet (2015) only	NA
ENSMUSG00000037857	Nufip2	previous Nat Genet (2015) only	NA
ENSMUSG00000037958	Ccdc55	previous Nat Genet (2015) only	NA
ENSMUSG00000037971	1110032A03Rik	previous Nat Genet (2015) only	NA
ENSMUSG00000038024	Dennd4c	previous Nat Genet (2015) only	NA
ENSMUSG00000038244	Mical2	previous Nat Genet (2015) only	NA
ENSMUSG00000038267	Slc22a23	previous Nat Genet (2015) only	NA
ENSMUSG00000038344	Txlng	previous Nat Genet (2015) only	NA
ENSMUSG00000038467	Chmp4b	previous Nat Genet (2015) only	NA
ENSMUSG00000038540	Tmc3	previous Nat Genet (2015) only	NA
ENSMUSG00000038990	Cables2	previous Nat Genet (2015) only	NA
ENSMUSG00000039000	Ube3c	previous Nat Genet (2015) only	NA
ENSMUSG00000039115	Itga9	previous Nat Genet (2015) only	NA
ENSMUSG00000039159	Ube2h	previous Nat Genet (2015) only	NA
ENSMUSG00000039194	Rlbp1	previous Nat Genet (2015) only	NA
ENSMUSG00000039219	Arid4b	previous Nat Genet (2015) only	NA
ENSMUSG00000039236	Isg20	previous Nat Genet (2015) only	NA
ENSMUSG00000039262	Prrc2b	previous Nat Genet (2015) only	NA
ENSMUSG00000039286	Fndc3b	previous Nat Genet (2015) only	NA
ENSMUSG00000039410	Prdm16	previous Nat Genet (2015) only	NA
ENSMUSG00000039428	Tmem135	previous Nat Genet (2015) only	NA
ENSMUSG00000039536	Stau1	previous Nat Genet (2015) only	NA
ENSMUSG00000039671	Zmynd8	previous Nat Genet (2015) only	NA
ENSMUSG00000039686	Zer1	previous Nat Genet (2015) only	NA
ENSMUSG00000039703	Nploc4	previous Nat Genet (2015) only	NA
ENSMUSG00000039795	Zfand1	previous Nat Genet (2015) only	NA
ENSMUSG00000039988	Ankrd13c	previous Nat Genet (2015) only	NA
ENSMUSG00000040123	Zmym5	previous Nat Genet (2015) only	NA
ENSMUSG00000040351	Ankib1	previous Nat Genet (2015) only	NA
ENSMUSG00000040363	Bcor	previous Nat Genet (2015) only	NA
ENSMUSG00000040451	Sgms1	previous Nat Genet (2015) only	NA
ENSMUSG00000040715	Rsc1a1	previous Nat Genet (2015) only	NA
ENSMUSG00000040728	Esrp1	previous Nat Genet (2015) only	NA
ENSMUSG00000040969	Arhgef38	previous Nat Genet (2015) only	NA
ENSMUSG00000041014	Nrg3	previous Nat Genet (2015) only	NA
ENSMUSG00000041164	Zmiz2	previous Nat Genet (2015) only	NA
ENSMUSG00000041220	Elovl6	previous Nat Genet (2015) only	NA
ENSMUSG00000041241	Mul1	previous Nat Genet (2015) only	NA
ENSMUSG00000041301	Cftr	previous Nat Genet (2015) only	NA
ENSMUSG00000041625	Ggact	previous Nat Genet (2015) only	NA
ENSMUSG00000041765	Ubac2	previous Nat Genet (2015) only	NA
ENSMUSG00000041769	Ppp2r2d	previous Nat Genet (2015) only	NA
ENSMUSG00000041992	Rapgef5	previous Nat Genet (2015) only	NA
ENSMUSG00000042096	Dao	previous Nat Genet (2015) only	NA
ENSMUSG00000042202	Slc35e2	previous Nat Genet (2015) only	NA
ENSMUSG00000042249	Adrbk2	previous Nat Genet (2015) only	NA
ENSMUSG00000042289	Hsd3b7	previous Nat Genet (2015) only	NA
ENSMUSG00000042308	Setd1a	previous Nat Genet (2015) only	NA
ENSMUSG00000042371	Slc5a10	previous Nat Genet (2015) only	NA
ENSMUSG00000042390	Gatad2b	previous Nat Genet (2015) only	NA
ENSMUSG00000042404	Dennd4b	previous Nat Genet (2015) only	NA
ENSMUSG00000042473	Tbc1d8b	previous Nat Genet (2015) only	NA
ENSMUSG00000042508	Dmtf1	previous Nat Genet (2015) only	NA
ENSMUSG00000042729	Wdr74	previous Nat Genet (2015) only	NA
ENSMUSG00000042790	Rnf214	previous Nat Genet (2015) only	NA
ENSMUSG00000042873	Lhfpl4	previous Nat Genet (2015) only	NA
ENSMUSG00000042976	9930038B18Rik	previous Nat Genet (2015) only	NA
ENSMUSG00000043003	Rasef	previous Nat Genet (2015) only	NA
ENSMUSG00000043789	Vwce	previous Nat Genet (2015) only	NA
ENSMUSG00000043909	Trp53bp1	previous Nat Genet (2015) only	NA
ENSMUSG00000044086	Lmod3	previous Nat Genet (2015) only	NA
ENSMUSG00000044150	A830080D01Rik	previous Nat Genet (2015) only	NA
ENSMUSG00000044167	Foxo1	previous Nat Genet (2015) only	NA
ENSMUSG00000044393	Dsg2	previous Nat Genet (2015) only	NA
ENSMUSG00000044950	Pwwp2a	previous Nat Genet (2015) only	NA
ENSMUSG00000045019	Acer1	previous Nat Genet (2015) only	NA
ENSMUSG00000045078	Rnf216	previous Nat Genet (2015) only	NA
ENSMUSG00000045165	AI467606	previous Nat Genet (2015) only	NA
ENSMUSG00000045348	Nyap1	previous Nat Genet (2015) only	NA
ENSMUSG00000045394	Epcam	previous Nat Genet (2015) only	NA
ENSMUSG00000045503	Sys1	previous Nat Genet (2015) only	NA
ENSMUSG00000045777	Ifitm10	previous Nat Genet (2015) only	NA
ENSMUSG00000045934	Mtmr11	previous Nat Genet (2015) only	NA
ENSMUSG00000045991	Onecut2	previous Nat Genet (2015) only	NA
ENSMUSG00000046311	Zfp62	previous Nat Genet (2015) only	NA
ENSMUSG00000046329	Slc25a23	previous Nat Genet (2015) only	NA
ENSMUSG00000046434	Hnrnpa1	previous Nat Genet (2015) only	NA
ENSMUSG00000046668	Cxxc5	previous Nat Genet (2015) only	NA
ENSMUSG00000046792	Zfp787	previous Nat Genet (2015) only	NA
ENSMUSG00000046840	0610008F07Rik	previous Nat Genet (2015) only	NA
ENSMUSG00000047045	Tmem164	previous Nat Genet (2015) only	NA
ENSMUSG00000047454	Gphn	previous Nat Genet (2015) only	NA
ENSMUSG00000047714	Ppp1r2	previous Nat Genet (2015) only	NA
ENSMUSG00000047843	Bri3	previous Nat Genet (2015) only	NA
ENSMUSG00000047940	Stpg2	previous Nat Genet (2015) only	NA
ENSMUSG00000047977	Synb	previous Nat Genet (2015) only	NA
ENSMUSG00000048251	Bcl11b	previous Nat Genet (2015) only	NA
ENSMUSG00000048677	Tpcn2	previous Nat Genet (2015) only	NA
ENSMUSG00000048701	Ccdc6	previous Nat Genet (2015) only	NA
ENSMUSG00000048899	Rimkla	previous Nat Genet (2015) only	NA
ENSMUSG00000049013	Prss48	previous Nat Genet (2015) only	NA
ENSMUSG00000049106	Dcaf5	previous Nat Genet (2015) only	NA
ENSMUSG00000049577	Zfpm1	previous Nat Genet (2015) only	NA
ENSMUSG00000049606	Zfp644	previous Nat Genet (2015) only	NA
ENSMUSG00000049878	Rlf	previous Nat Genet (2015) only	NA
ENSMUSG00000050271	D8Ertd82e	previous Nat Genet (2015) only	NA
ENSMUSG00000051207	Mrgprd	previous Nat Genet (2015) only	NA
ENSMUSG00000051339	2900026A02Rik	previous Nat Genet (2015) only	NA
ENSMUSG00000051495	Irf2bp2	previous Nat Genet (2015) only	NA
ENSMUSG00000051910	Sox6	previous Nat Genet (2015) only	NA
ENSMUSG00000051920	Rspo2	previous Nat Genet (2015) only	NA
ENSMUSG00000052056	Zfp217	previous Nat Genet (2015) only	NA
ENSMUSG00000052214	Opa3	previous Nat Genet (2015) only	NA
ENSMUSG00000052430	Bmpr1b	previous Nat Genet (2015) only	NA
ENSMUSG00000052435	Cebpe	previous Nat Genet (2015) only	NA
ENSMUSG00000052557	Gan	previous Nat Genet (2015) only	NA
ENSMUSG00000052584	Serp2	previous Nat Genet (2015) only	NA
ENSMUSG00000052658	5830454E08Rik	previous Nat Genet (2015) only	NA
ENSMUSG00000052712	BC004004	previous Nat Genet (2015) only	NA
ENSMUSG00000052763	Zfp212	previous Nat Genet (2015) only	NA
ENSMUSG00000053062	Jam2	previous Nat Genet (2015) only	NA
ENSMUSG00000053110	Yap1	previous Nat Genet (2015) only	NA
ENSMUSG00000053119	Chmp3	previous Nat Genet (2015) only	NA
ENSMUSG00000053253	Ndfip2	previous Nat Genet (2015) only	NA
ENSMUSG00000053819	Camk2d	previous Nat Genet (2015) only	NA
ENSMUSG00000053964	Lgals4	previous Nat Genet (2015) only	NA
ENSMUSG00000054405	Dnajc8	previous Nat Genet (2015) only	NA
ENSMUSG00000054414	Slc30a7	previous Nat Genet (2015) only	NA
ENSMUSG00000054814	Usp46	previous Nat Genet (2015) only	NA
ENSMUSG00000054823	Whsc1l1	previous Nat Genet (2015) only	NA
ENSMUSG00000055116	Arntl	previous Nat Genet (2015) only	NA
ENSMUSG00000055447	Cd47	previous Nat Genet (2015) only	NA
ENSMUSG00000056234	Ncoa4	previous Nat Genet (2015) only	NA
ENSMUSG00000056413	Adap1	previous Nat Genet (2015) only	NA
ENSMUSG00000056429	Tgoln1	previous Nat Genet (2015) only	NA
ENSMUSG00000056493	Foxk1	previous Nat Genet (2015) only	NA
ENSMUSG00000056537	Rlim	previous Nat Genet (2015) only	NA
ENSMUSG00000056579	Tug1	previous Nat Genet (2015) only	NA
ENSMUSG00000056758	Hmga2	previous Nat Genet (2015) only	NA
ENSMUSG00000056770	Setd3	previous Nat Genet (2015) only	NA
ENSMUSG00000057133	Chd6	previous Nat Genet (2015) only	NA
ENSMUSG00000057219	Armc7	previous Nat Genet (2015) only	NA
ENSMUSG00000057738	Sptan1	previous Nat Genet (2015) only	NA
ENSMUSG00000057963	Itpk1	previous Nat Genet (2015) only	NA
ENSMUSG00000058392	Rrp1b	previous Nat Genet (2015) only	NA
ENSMUSG00000058499	Pip	previous Nat Genet (2015) only	NA
ENSMUSG00000058704	Memo1	previous Nat Genet (2015) only	NA
ENSMUSG00000059273	Zc3h4	previous Nat Genet (2015) only	NA
ENSMUSG00000059323	Tonsl	previous Nat Genet (2015) only	NA
ENSMUSG00000059401	Mamld1	previous Nat Genet (2015) only	NA
ENSMUSG00000059518	Znhit1	previous Nat Genet (2015) only	NA
ENSMUSG00000059555	Tor4a	previous Nat Genet (2015) only	NA
ENSMUSG00000059586	Nsmce2	previous Nat Genet (2015) only	NA
ENSMUSG00000059890	Ube4a	previous Nat Genet (2015) only	NA
ENSMUSG00000060073	Psma3	previous Nat Genet (2015) only	NA
ENSMUSG00000061288	Taok3	previous Nat Genet (2015) only	NA
ENSMUSG00000061360	Phf5a	previous Nat Genet (2015) only	NA
ENSMUSG00000061414	Efcab4b	previous Nat Genet (2015) only	NA
ENSMUSG00000061665	Cd2ap	previous Nat Genet (2015) only	NA
ENSMUSG00000061887	Ssbp3	previous Nat Genet (2015) only	NA
ENSMUSG00000062098	Btbd3	previous Nat Genet (2015) only	NA
ENSMUSG00000062127	Cttnbp2nl	previous Nat Genet (2015) only	NA
ENSMUSG00000062202	Btbd9	previous Nat Genet (2015) only	NA
ENSMUSG00000062203	Gspt1	previous Nat Genet (2015) only	NA
ENSMUSG00000062300	Pvrl2	previous Nat Genet (2015) only	NA
ENSMUSG00000063146	Clip2	previous Nat Genet (2015) only	NA
ENSMUSG00000063895	Nupl1	previous Nat Genet (2015) only	NA
ENSMUSG00000063953	Amd2	previous Nat Genet (2015) only	NA
ENSMUSG00000064145	Arih2	previous Nat Genet (2015) only	NA
ENSMUSG00000065408	Mir31	previous Nat Genet (2015) only	NA
ENSMUSG00000065421	Mirlet7a-1	previous Nat Genet (2015) only	NA
ENSMUSG00000065608	Mirlet7c-2	previous Nat Genet (2015) only	NA
ENSMUSG00000066036	Ubr4	previous Nat Genet (2015) only	NA
ENSMUSG00000066043	Phactr4	previous Nat Genet (2015) only	NA
ENSMUSG00000068015	Lrch1	previous Nat Genet (2015) only	NA
ENSMUSG00000068205	Macrod2	previous Nat Genet (2015) only	NA
ENSMUSG00000068457	Uty	previous Nat Genet (2015) only	NA
ENSMUSG00000068798	Rap1a	previous Nat Genet (2015) only	NA
ENSMUSG00000069049	Eif2s3y	previous Nat Genet (2015) only	NA
ENSMUSG00000069132	Nxph2	previous Nat Genet (2015) only	NA
ENSMUSG00000070426	Rnf121	previous Nat Genet (2015) only	NA
ENSMUSG00000071379	Hpcal1	previous Nat Genet (2015) only	NA
ENSMUSG00000071533	Pcnp	previous Nat Genet (2015) only	NA
ENSMUSG00000073016	Uprt	previous Nat Genet (2015) only	NA
ENSMUSG00000073910	Mob3b	previous Nat Genet (2015) only	NA
ENSMUSG00000074037	Mc1r	previous Nat Genet (2015) only	NA
ENSMUSG00000074141	Il4i1	previous Nat Genet (2015) only	NA
ENSMUSG00000074259	Gramd2	previous Nat Genet (2015) only	NA
ENSMUSG00000074388	Gm5544	previous Nat Genet (2015) only	NA
ENSMUSG00000074671	Tspyl3	previous Nat Genet (2015) only	NA
ENSMUSG00000074886	Grk6	previous Nat Genet (2015) only	NA
ENSMUSG00000075595	Zfp652	previous Nat Genet (2015) only	NA
ENSMUSG00000078427	Sarnp	previous Nat Genet (2015) only	NA
ENSMUSG00000078578	Ube2d3	previous Nat Genet (2015) only	NA
ENSMUSG00000078671	Chd2	previous Nat Genet (2015) only	NA
ENSMUSG00000078919	Dpm1	previous Nat Genet (2015) only	NA
ENSMUSG00000079111	Kdelr2	previous Nat Genet (2015) only	NA
ENSMUSG00000079415	Cntf	previous Nat Genet (2015) only	NA
ENSMUSG00000087308	Gm16195	previous Nat Genet (2015) only	NA
ENSMUSG00000090077	Lime1	previous Nat Genet (2015) only	NA
ENSMUSG00000090733	Rps27	previous Nat Genet (2015) only	NA
ENSMUSG00000093661	Eif4e3	previous Nat Genet (2015) only	NA
ENSMUSG00000094936	Rbm4	previous Nat Genet (2015) only	NA
ENSMUSG00000097536	2610037D02Rik	previous Nat Genet (2015) only	NA
ENSMUSG00000100254	Trpc2	previous Nat Genet (2015) only	NA
ENSMUSG00000101167	H2afy	previous Nat Genet (2015) only	NA
ENSMUSG00000106943	Dancr	previous Nat Genet (2015) only	NA
ENSMUSG00000109511	Nup62	previous Nat Genet (2015) only	NA
ENSMUSG00000118662	Tctn2	previous Nat Genet (2015) only	NA
ENSMUSG00000118665	Lin54	previous Nat Genet (2015) only	NA
ENSMUSG00000119272	Rnu6	previous Nat Genet (2015) only	NA
9530020O07Rik	9530020O07Rik	previous Nat Genet (2015) only	NA
Txling	Txling	previous Nat Genet (2015) only	NA
Gm16953	Gm16953	previous Nat Genet (2015) only	NA
9130020K20Rik	9130020K20Rik	previous Nat Genet (2015) only	NA
B230325K18Rik	B230325K18Rik	previous Nat Genet (2015) only	NA
Gm17388	Gm17388	previous Nat Genet (2015) only	NA
ENSMUSG00000085622	3110056K07Rik	Both	no DSS tumors
ENSMUSG00000058835	Abi1	Both	no DSS tumors
ENSMUSG00000029313	Aff1	Both	no DSS tumors
ENSMUSG00000049470	Aff4	Both	no DSS tumors
ENSMUSG00000029772	Ahcyl2	Both	no DSS tumors
ENSMUSG00000034382	AI661453	Both	no DSS tumors
ENSMUSG00000031731	Ap1g1	Both	no DSS tumors
ENSMUSG00000074513	Arfip1	Both	no DSS tumors
ENSMUSG00000036885	Arhgef26	Both	no DSS tumors
ENSMUSG00000021662	Arhgef28	Both	no DSS tumors
ENSMUSG00000028053	Ash1l	Both	no DSS tumors
ENSMUSG00000042548	Asxl1	Both	no DSS tumors
ENSMUSG00000019943	Atp2b1	Both	no DSS tumors
ENSMUSG00000056124	B4galt6	Both	no DSS tumors
ENSMUSG00000015968	Cacna1d	Both	no DSS tumors
ENSMUSG00000020368	Canx	Both	no DSS tumors
ENSMUSG00000031885	Cbfb	Both	no DSS tumors
ENSMUSG00000020074	Ccar1	Both	no DSS tumors
ENSMUSG00000038446	Cdc40	Both	no DSS tumors
ENSMUSG00000023932	Cdc5l	Both	no DSS tumors
ENSMUSG00000053768	Chchd3	Both	no DSS tumors
ENSMUSG00000034893	Cog3	Both	no DSS tumors
ENSMUSG00000078429	Ctdsp2	Both	no DSS tumors
ENSMUSG00000031924	Cyb5b	Both	no DSS tumors
ENSMUSG00000078515	Ddi2	Both	no DSS tumors
ENSMUSG00000061589	Dot1l	Both	no DSS tumors
ENSMUSG00000038957	Edc3	Both	no DSS tumors
ENSMUSG00000020122	Egfr	Both	no DSS tumors
ENSMUSG00000058655	Eif4b	Both	no DSS tumors
ENSMUSG00000011831	Evi5	Both	no DSS tumors
ENSMUSG00000019428	Fkbp8	Both	no DSS tumors
ENSMUSG00000062234	Gak	Both	no DSS tumors
ENSMUSG00000031608	Galnt7	Both	no DSS tumors
ENSMUSG00000026867	Gapvd1	Both	no DSS tumors
ENSMUSG00000000001	Gnai3	Both	no DSS tumors
ENSMUSG00000038708	Golga4	Both	no DSS tumors
ENSMUSG00000022286	Grhl2	Both	no DSS tumors
ENSMUSG00000067995	Gtf2f2	Both	no DSS tumors
ENSMUSG00000028572	Hook1	Both	no DSS tumors
ENSMUSG00000025630	Hprt	Both	no DSS tumors
ENSMUSG00000001440	Kpnb1	Both	no DSS tumors
ENSMUSG00000020451	Limk2	Both	no DSS tumors
ENSMUSG00000033306	Lpp	Both	no DSS tumors
ENSMUSG00000029554	Mad1l1	Both	no DSS tumors
ENSMUSG00000041607	Mbp	Both	no DSS tumors
ENSMUSG00000009647	Mcu	Both	no DSS tumors
ENSMUSG00000034297	Med13	Both	no DSS tumors
ENSMUSG00000036112	Metap2	Both	no DSS tumors
ENSMUSG00000033943	Mga	Both	no DSS tumors
ENSMUSG00000035852	Misp	Both	no DSS tumors
ENSMUSG00000028496	Mllt3	Both	no DSS tumors
ENSMUSG00000066415	Msl2	Both	no DSS tumors
ENSMUSG00000039458	Mtmr12	Both	no DSS tumors
ENSMUSG00000027099	Mtx2	Both	no DSS tumors
ENSMUSG00000022272	Myo10	Both	no DSS tumors
ENSMUSG00000042719	Naa25	Both	no DSS tumors
ENSMUSG00000021555	Naa35	Both	no DSS tumors
ENSMUSG00000027678	Ncoa3	Both	no DSS tumors
ENSMUSG00000024589	Nedd4l	Both	no DSS tumors
ENSMUSG00000031902	Nfatc3	Both	no DSS tumors
ENSMUSG00000008575	Nfib	Both	no DSS tumors
ENSMUSG00000039835	Nhsl1	Both	no DSS tumors
ENSMUSG00000057406	Nsd2	Both	no DSS tumors
ENSMUSG00000024213	Nudt3	Both	no DSS tumors
ENSMUSG00000037058	Paip2	Both	no DSS tumors
ENSMUSG00000030774	Pak1	Both	no DSS tumors
ENSMUSG00000021699	Pde4d	Both	no DSS tumors
ENSMUSG00000041119	Pde9a	Both	no DSS tumors
ENSMUSG00000055044	Pdlim1	Both	no DSS tumors
ENSMUSG00000022680	Pdxdc1	Both	no DSS tumors
ENSMUSG00000024867	Pip5k1b	Both	no DSS tumors
ENSMUSG00000036834	Plch1	Both	no DSS tumors
ENSMUSG00000045659	Plekha7	Both	no DSS tumors
ENSMUSG00000036528	Ppfibp2	Both	no DSS tumors
ENSMUSG00000021285	Ppp1r13b	Both	no DSS tumors
ENSMUSG00000050965	Prkca	Both	no DSS tumors
ENSMUSG00000068749	Psma5	Both	no DSS tumors
ENSMUSG00000021938	Pspc1	Both	no DSS tumors
ENSMUSG00000028382	Ptbp3	Both	no DSS tumors
ENSMUSG00000022607	Ptk2	Both	no DSS tumors
ENSMUSG00000028788	Ptp4a2	Both	no DSS tumors
ENSMUSG00000028399	Ptprd	Both	no DSS tumors
ENSMUSG00000028580	Pum1	Both	no DSS tumors
ENSMUSG00000037110	Ralgapa2	Both	no DSS tumors
ENSMUSG00000025795	Rassf3	Both	no DSS tumors
ENSMUSG00000006456	Rbm14	Both	no DSS tumors
ENSMUSG00000010608	Rbm25	Both	no DSS tumors
ENSMUSG00000027620	Rbm39	Both	no DSS tumors
ENSMUSG00000048027	Rgmb	Both	no DSS tumors
ENSMUSG00000038658	Ric1	Both	no DSS tumors
ENSMUSG00000001768	Rin2	Both	no DSS tumors
ENSMUSG00000021464	Ror2	Both	no DSS tumors
ENSMUSG00000022952	Runx1	Both	no DSS tumors
ENSMUSG00000052833	Sae1	Both	no DSS tumors
ENSMUSG00000015697	Setdb1	Both	no DSS tumors
ENSMUSG00000045180	Shroom2	Both	no DSS tumors
ENSMUSG00000042557	Sin3a	Both	no DSS tumors
ENSMUSG00000028854	Slc9a1	Both	no DSS tumors
ENSMUSG00000021870	Slmap	Both	no DSS tumors
ENSMUSG00000023886	Smoc2	Both	no DSS tumors
ENSMUSG00000020590	Snx13	Both	no DSS tumors
ENSMUSG00000022961	Son	Both	no DSS tumors
ENSMUSG00000040761	Spen	Both	no DSS tumors
ENSMUSG00000021395	Spin1	Both	no DSS tumors
ENSMUSG00000027351	Spred1	Both	no DSS tumors
ENSMUSG00000045671	Spred2	Both	no DSS tumors
ENSMUSG00000020315	Sptbn1	Both	no DSS tumors
ENSMUSG00000055436	Srsf11	Both	no DSS tumors
ENSMUSG00000029038	Ssu72	Both	no DSS tumors
ENSMUSG00000026797	Stxbp1	Both	no DSS tumors
ENSMUSG00000025246	Tbl1x	Both	no DSS tumors
ENSMUSG00000034832	Tet3	Both	no DSS tumors
ENSMUSG00000043962	Thrap3	Both	no DSS tumors
ENSMUSG00000023010	Tmbim6	Both	no DSS tumors
ENSMUSG00000030126	Tmcc1	Both	no DSS tumors
ENSMUSG00000021248	Tmed10	Both	no DSS tumors
ENSMUSG00000035762	Tmem161b	Both	no DSS tumors
ENSMUSG00000000385	Tmprss2	Both	no DSS tumors
ENSMUSG00000024811	Tnks2	Both	no DSS tumors
ENSMUSG00000009470	Tnpo1	Both	no DSS tumors
ENSMUSG00000070544	Top1	Both	no DSS tumors
ENSMUSG00000032555	Topbp1	Both	no DSS tumors
ENSMUSG00000029833	Trim24	Both	no DSS tumors
ENSMUSG00000038324	Trpc4ap	Both	no DSS tumors
ENSMUSG00000043411	Usp48	Both	no DSS tumors
ENSMUSG00000020402	Vdac1	Both	no DSS tumors
ENSMUSG00000021771	Vdac2	Both	no DSS tumors
ENSMUSG00000020128	Vps54	Both	no DSS tumors
ENSMUSG00000024983	Vti1a	Both	no DSS tumors
ENSMUSG00000028868	Wasf2	Both	no DSS tumors
ENSMUSG00000020257	Wdr82	Both	no DSS tumors
ENSMUSG00000060475	Wtap	Both	no DSS tumors
ENSMUSG00000022100	Xpo7	Both	no DSS tumors
ENSMUSG00000021244	Ylpm1	Both	no DSS tumors
ENSMUSG00000021264	Yy1	Both	no DSS tumors
ENSMUSG00000027288	Zfp106	Both	no DSS tumors
ENSMUSG00000007817	Zmiz1	Both	no DSS tumors
ENSMUSG00000024975	Pdcd4	Both	no DSS tumors
ENSMUSG00000039202	Abhd2	Both	no DSS tumors
ENSMUSG00000025026	Add3	Both	no DSS tumors
ENSMUSG00000030168	Adipor2	Both	no DSS tumors
ENSMUSG00000001211	Agpat3	Both	no DSS tumors
ENSMUSG00000027893	Ahcyl1	Both	no DSS tumors
ENSMUSG00000021877	Arf4	Both	no DSS tumors
ENSMUSG00000036591	Arhgap21	Both	no DSS tumors
ENSMUSG00000069729	Arid1b	Both	no DSS tumors
ENSMUSG00000020412	Ascc2	Both	no DSS tumors
ENSMUSG00000052812	Atad2b	Both	no DSS tumors
ENSMUSG00000049658	Bdp1	Both	no DSS tumors
ENSMUSG00000001416	Cct3	Both	no DSS tumors
ENSMUSG00000005087	Cd44	Both	no DSS tumors
ENSMUSG00000033502	Cdc14a	Both	no DSS tumors
ENSMUSG00000041297	Cdk13	Both	no DSS tumors
ENSMUSG00000040774	Cept1	Both	no DSS tumors
ENSMUSG00000030970	Ctbp2	Both	no DSS tumors
ENSMUSG00000039952	Dag1	Both	no DSS tumors
ENSMUSG00000000826	Dnajc5	Both	no DSS tumors
ENSMUSG00000057530	Ece1	Both	no DSS tumors
ENSMUSG00000009079	Ewsr1	Both	no DSS tumors
ENSMUSG00000029687	Ezh2	Both	no DSS tumors
ENSMUSG00000028920	Fbxo42	Both	no DSS tumors
ENSMUSG00000033713	Foxn3	Both	no DSS tumors
ENSMUSG00000021065	Fut8	Both	no DSS tumors
ENSMUSG00000020611	Gna13	Both	no DSS tumors
ENSMUSG00000014959	Gorasp2	Both	no DSS tumors
ENSMUSG00000031545	Gpat4	Both	no DSS tumors
ENSMUSG00000060261	Gtf2i	Both	no DSS tumors
ENSMUSG00000022702	Hira	Both	no DSS tumors
ENSMUSG00000021972	Hmbox1	Both	no DSS tumors
ENSMUSG00000025809	Itgb1	Both	no DSS tumors
ENSMUSG00000038773	Kdm3b	Both	no DSS tumors
ENSMUSG00000037369	Kdm6a	Both	no DSS tumors
ENSMUSG00000052040	Klf13	Both	no DSS tumors
ENSMUSG00000030265	Kras	Both	no DSS tumors
ENSMUSG00000067714	Lpar5	Both	no DSS tumors
ENSMUSG00000015133	Lrrk1	Both	no DSS tumors
ENSMUSG00000061143	Maml3	Both	no DSS tumors
ENSMUSG00000032220	Myo1e	Both	no DSS tumors
ENSMUSG00000001441	Npepps	Both	no DSS tumors
ENSMUSG00000029086	Prom1	Both	no DSS tumors
ENSMUSG00000027422	Rrbp1	Both	no DSS tumors
ENSMUSG00000072872	Rybp	Both	no DSS tumors
ENSMUSG00000036371	Serbp1	Both	no DSS tumors
ENSMUSG00000053877	Srcap	Both	no DSS tumors
ENSMUSG00000039218	Srrm2	Both	no DSS tumors
ENSMUSG00000063410	Stk24	Both	no DSS tumors
ENSMUSG00000035726	Supt16	Both	no DSS tumors
ENSMUSG00000020167	Tcf3	Both	no DSS tumors
ENSMUSG00000030846	Tial1	Both	no DSS tumors
ENSMUSG00000025860	Xiap	Both	no DSS tumors
ENSMUSG00000076432	Ywhaq	Both	no DSS tumors
ENSMUSG00000038872	Zfhx3	Both	no DSS tumors
ENSMUSG00000020441	2310033P09Rik	current study only	no DSS tumors
ENSMUSG00000010277	2610507B11Rik	current study only	no DSS tumors
ENSMUSG00000026734	4921504E06Rik	current study only	no DSS tumors
ENSMUSG00000032849	Abcc4	current study only	no DSS tumors
ENSMUSG00000022477	Aco2	current study only	no DSS tumors
ENSMUSG00000070469	Adamtsl3	current study only	no DSS tumors
ENSMUSG00000022376	Adcy8	current study only	no DSS tumors
ENSMUSG00000029094	Afap1	current study only	no DSS tumors
ENSMUSG00000019806	Aig1	current study only	no DSS tumors
ENSMUSG00000028792	Ak2	current study only	no DSS tumors
ENSMUSG00000068250	Amn1	current study only	no DSS tumors
ENSMUSG00000027889	Ampd2	current study only	no DSS tumors
ENSMUSG00000029472	Anapc5	current study only	no DSS tumors
ENSMUSG00000032826	Ank2	current study only	no DSS tumors
ENSMUSG00000014496	Ankrd28	current study only	no DSS tumors
ENSMUSG00000014498	Ankrd52	current study only	no DSS tumors
ENSMUSG00000009090	Ap1b1	current study only	no DSS tumors
ENSMUSG00000025525	Apool	current study only	no DSS tumors
ENSMUSG00000038671	Arfrp1	current study only	no DSS tumors
ENSMUSG00000034255	Arhgap27	current study only	no DSS tumors
ENSMUSG00000048118	Arid4a	current study only	no DSS tumors
ENSMUSG00000024426	Atat1	current study only	no DSS tumors
ENSMUSG00000038717	Atp5l	current study only	no DSS tumors
ENSMUSG00000027312	Atrn	current study only	no DSS tumors
ENSMUSG00000016541	Atxn10	current study only	no DSS tumors
ENSMUSG00000052139	Babam2	current study only	no DSS tumors
ENSMUSG00000035021	Baz1a	current study only	no DSS tumors
ENSMUSG00000026918	Brd3	current study only	no DSS tumors
ENSMUSG00000000706	Btn1a1	current study only	no DSS tumors
ENSMUSG00000024942	Capn1	current study only	no DSS tumors
ENSMUSG00000032373	Car12	current study only	no DSS tumors
ENSMUSG00000029863	Casp2	current study only	no DSS tumors
ENSMUSG00000046318	Ccbe1	current study only	no DSS tumors
ENSMUSG00000019659	Ccdc12	current study only	no DSS tumors
ENSMUSG00000047220	Ccdc36	current study only	no DSS tumors
ENSMUSG00000084883	Ccdc85c	current study only	no DSS tumors
ENSMUSG00000021182	Ccdc88c	current study only	no DSS tumors
ENSMUSG00000028926	Cdk14	current study only	no DSS tumors
ENSMUSG00000032803	Cdv3	current study only	no DSS tumors
ENSMUSG00000016028	Celsr1	current study only	no DSS tumors
ENSMUSG00000054604	Cggbp1	current study only	no DSS tumors
ENSMUSG00000070493	Chchd2	current study only	no DSS tumors
ENSMUSG00000024843	Chka	current study only	no DSS tumors
ENSMUSG00000062248	Cks2	current study only	no DSS tumors
ENSMUSG00000004319	Clcn3	current study only	no DSS tumors
ENSMUSG00000021097	Clmn	current study only	no DSS tumors
ENSMUSG00000020741	Cluh	current study only	no DSS tumors
ENSMUSG00000096188	Cmtm4	current study only	no DSS tumors
ENSMUSG00000024019	Cmtr1	current study only	no DSS tumors
ENSMUSG00000038784	Cnot4	current study only	no DSS tumors
ENSMUSG00000035297	Cops4	current study only	no DSS tumors
ENSMUSG00000000088	Cox5a	current study only	no DSS tumors
ENSMUSG00000012123	Crybg2	current study only	no DSS tumors
ENSMUSG00000052928	Ctif	current study only	no DSS tumors
ENSMUSG00000028633	Ctps	current study only	no DSS tumors
ENSMUSG00000018001	Cyth3	current study only	no DSS tumors
ENSMUSG00000029092	D5Ertd615e	current study only	no DSS tumors
ENSMUSG00000034574	Daam1	current study only	no DSS tumors
ENSMUSG00000055639	Dach1	current study only	no DSS tumors
ENSMUSG00000020476	Dbnl	current study only	no DSS tumors
ENSMUSG00000040325	Dcaf1	current study only	no DSS tumors
ENSMUSG00000020633	Dcdc2c	current study only	no DSS tumors
ENSMUSG00000055065	Ddx17	current study only	no DSS tumors
ENSMUSG00000020719	Ddx5	current study only	no DSS tumors
ENSMUSG00000021377	Dek	current study only	no DSS tumors
ENSMUSG00000030313	Dennd5b	current study only	no DSS tumors
ENSMUSG00000040818	Dennd6a	current study only	no DSS tumors
ENSMUSG00000034926	Dhcr24	current study only	no DSS tumors
ENSMUSG00000031701	Dnaja2	current study only	no DSS tumors
ENSMUSG00000033335	Dnm2	current study only	no DSS tumors
ENSMUSG00000058325	Dock1	current study only	no DSS tumors
ENSMUSG00000034973	Dop1a	current study only	no DSS tumors
ENSMUSG00000061576	Dpp6	current study only	no DSS tumors
ENSMUSG00000054889	Dsp	current study only	no DSS tumors
ENSMUSG00000030203	Dusp16	current study only	no DSS tumors
ENSMUSG00000069255	Dusp22	current study only	no DSS tumors
ENSMUSG00000035765	Dym	current study only	no DSS tumors
ENSMUSG00000035770	Dync1li2	current study only	no DSS tumors
ENSMUSG00000024132	Eci1	current study only	no DSS tumors
ENSMUSG00000071644	Eef1g	current study only	no DSS tumors
ENSMUSG00000038563	Efl1	current study only	no DSS tumors
ENSMUSG00000015002	Efr3a	current study only	no DSS tumors
ENSMUSG00000021282	Eif5	current study only	no DSS tumors
ENSMUSG00000070002	Ell	current study only	no DSS tumors
ENSMUSG00000055540	Epha6	current study only	no DSS tumors
ENSMUSG00000040600	Eps8l3	current study only	no DSS tumors
ENSMUSG00000062312	Erbb2	current study only	no DSS tumors
ENSMUSG00000030304	Ergic2	current study only	no DSS tumors
ENSMUSG00000033423	Eri3	current study only	no DSS tumors
ENSMUSG00000028967	Errfi1	current study only	no DSS tumors
ENSMUSG00000036617	Etl4	current study only	no DSS tumors
ENSMUSG00000030275	Etnk1	current study only	no DSS tumors
ENSMUSG00000034584	Exph5	current study only	no DSS tumors
ENSMUSG00000010517	Faf1	current study only	no DSS tumors
ENSMUSG00000026796	Fam129b	current study only	no DSS tumors
ENSMUSG00000044465	Fam160a2	current study only	no DSS tumors
ENSMUSG00000022408	Fam83f	current study only	no DSS tumors
ENSMUSG00000039753	Fbxl5	current study only	no DSS tumors
ENSMUSG00000035949	Fbxw2	current study only	no DSS tumors
ENSMUSG00000032051	Fdx1	current study only	no DSS tumors
ENSMUSG00000000127	Fer	current study only	no DSS tumors
ENSMUSG00000054200	Ffar4	current study only	no DSS tumors
Fgfr1op	Fgfr1op	current study only	no DSS tumors
ENSMUSG00000075415	Fnbp1	current study only	no DSS tumors
ENSMUSG00000033487	Fndc3a	current study only	no DSS tumors
ENSMUSG00000040891	Foxa3	current study only	no DSS tumors
ENSMUSG00000039275	Foxk2	current study only	no DSS tumors
ENSMUSG00000035293	G2e3	current study only	no DSS tumors
ENSMUSG00000050973	Gdpgp1	current study only	no DSS tumors
ENSMUSG00000040006	Ginm1	current study only	no DSS tumors
ENSMUSG00000039131	Gipc2	current study only	no DSS tumors
ENSMUSG00000094002	Gm9866	current study only	no DSS tumors
ENSMUSG00000027823	Gmps	current study only	no DSS tumors
ENSMUSG00000022112	Gpc5	current study only	no DSS tumors
ENSMUSG00000086429	Gt(ROSA)26Sor	current study only	no DSS tumors
ENSMUSG00000035181	Heatr5a	current study only	no DSS tumors
ENSMUSG00000021665	Hexb	current study only	no DSS tumors
ENSMUSG00000050240	Hic2	current study only	no DSS tumors
ENSMUSG00000000915	Hip1r	current study only	no DSS tumors
ENSMUSG00000066456	Hmgn3	current study only	no DSS tumors
ENSMUSG00000024095	Hnrnpll	current study only	no DSS tumors
ENSMUSG00000079560	Hoxa3	current study only	no DSS tumors
ENSMUSG00000031844	Hsd17b2	current study only	no DSS tumors
ENSMUSG00000033581	Igf2bp2	current study only	no DSS tumors
ENSMUSG00000024660	Incenp	current study only	no DSS tumors
ENSMUSG00000040738	Ints8	current study only	no DSS tumors
ENSMUSG00000030662	Ipo5	current study only	no DSS tumors
ENSMUSG00000031729	Ist1	current study only	no DSS tumors
ENSMUSG00000015533	Itga2	current study only	no DSS tumors
ENSMUSG00000022957	Itsn1	current study only	no DSS tumors
ENSMUSG00000042099	Kank3	current study only	no DSS tumors
ENSMUSG00000033998	Kcnk1	current study only	no DSS tumors
ENSMUSG00000053470	Kdm3a	current study only	no DSS tumors
ENSMUSG00000060012	Kif13b	current study only	no DSS tumors
ENSMUSG00000072294	Klf12	current study only	no DSS tumors
ENSMUSG00000020393	Kremen1	current study only	no DSS tumors
ENSMUSG00000028063	Lmna	current study only	no DSS tumors
ENSMUSG00000049252	Lrp1b	current study only	no DSS tumors
ENSMUSG00000027253	Lrp4	current study only	no DSS tumors
ENSMUSG00000028176	Lrrc7	current study only	no DSS tumors
ENSMUSG00000032497	Lrrfip2	current study only	no DSS tumors
ENSMUSG00000026792	Lrsam1	current study only	no DSS tumors
ENSMUSG00000020922	Lsm12	current study only	no DSS tumors
ENSMUSG00000034192	Lsm3	current study only	no DSS tumors
ENSMUSG00000028826	Maco1	current study only	no DSS tumors
ENSMUSG00000051510	Mafg	current study only	no DSS tumors
ENSMUSG00000040003	Magi2	current study only	no DSS tumors
ENSMUSG00000050567	Maml1	current study only	no DSS tumors
ENSMUSG00000020366	Mapk9	current study only	no DSS tumors
ENSMUSG00000036469	March1	current study only	no DSS tumors
ENSMUSG00000020321	Mdh1	current study only	no DSS tumors
ENSMUSG00000058006	Mdn1	current study only	no DSS tumors
ENSMUSG00000028863	Meaf6	current study only	no DSS tumors
ENSMUSG00000027080	Med19	current study only	no DSS tumors
ENSMUSG00000005813	Metap1	current study only	no DSS tumors
ENSMUSG00000010554	Mettl16	current study only	no DSS tumors
ENSMUSG00000068587	Mgam	current study only	no DSS tumors
ENSMUSG00000051586	Mical3	current study only	no DSS tumors
ENSMUSG00000021973	Micu2	current study only	no DSS tumors
ENSMUSG00000089726	Mir17hg	current study only	no DSS tumors
ENSMUSG00000030120	Mlf2	current study only	no DSS tumors
ENSMUSG00000038437	Mllt6	current study only	no DSS tumors
ENSMUSG00000006262	Mob1b	current study only	no DSS tumors
ENSMUSG00000069769	Msi2	current study only	no DSS tumors
ENSMUSG00000024012	Mtch1	current study only	no DSS tumors
ENSMUSG00000022353	Mtss1	current study only	no DSS tumors
ENSMUSG00000022824	Muc13	current study only	no DSS tumors
ENSMUSG00000060311	Mucl1	current study only	no DSS tumors
ENSMUSG00000028647	Mycbp	current study only	no DSS tumors
ENSMUSG00000002728	Naa20	current study only	no DSS tumors
ENSMUSG00000026932	Nacc2	current study only	no DSS tumors
ENSMUSG00000029063	Nadk	current study only	no DSS tumors
ENSMUSG00000022774	Ncbp2	current study only	no DSS tumors
ENSMUSG00000020783	Ncbp3	current study only	no DSS tumors
ENSMUSG00000030327	Necap1	current study only	no DSS tumors
ENSMUSG00000055409	Nell1	current study only	no DSS tumors
ENSMUSG00000032340	Neo1	current study only	no DSS tumors
ENSMUSG00000009073	Nf2	current study only	no DSS tumors
ENSMUSG00000003847	Nfat5	current study only	no DSS tumors
ENSMUSG00000032897	Nfyc	current study only	no DSS tumors
ENSMUSG00000021785	Ngly1	current study only	no DSS tumors
ENSMUSG00000040601	Nlrp4a	current study only	no DSS tumors
ENSMUSG00000024999	Noc3l	current study only	no DSS tumors
ENSMUSG00000030835	Nomo1	current study only	no DSS tumors
ENSMUSG00000021010	Npas3	current study only	no DSS tumors
ENSMUSG00000058440	Nrf1	current study only	no DSS tumors
ENSMUSG00000066392	Nrxn3	current study only	no DSS tumors
ENSMUSG00000025041	Nt5c2	current study only	no DSS tumors
ENSMUSG00000027765	P2ry1	current study only	no DSS tumors
ENSMUSG00000024899	Papss2	current study only	no DSS tumors
ENSMUSG00000022974	Paxbp1	current study only	no DSS tumors
ENSMUSG00000051375	Pcdh1	current study only	no DSS tumors
ENSMUSG00000039849	Pcif1	current study only	no DSS tumors
ENSMUSG00000027835	Pdcd10	current study only	no DSS tumors
ENSMUSG00000053965	Pde5a	current study only	no DSS tumors
ENSMUSG00000024575	Pde6a	current study only	no DSS tumors
ENSMUSG00000020134	Peli1	current study only	no DSS tumors
ENSMUSG00000031732	Phlpp2	current study only	no DSS tumors
ENSMUSG00000038611	Phrf1	current study only	no DSS tumors
ENSMUSG00000041958	Pigs	current study only	no DSS tumors
ENSMUSG00000028669	Pithd1	current study only	no DSS tumors
ENSMUSG00000026991	Pkp4	current study only	no DSS tumors
ENSMUSG00000024960	Plcb3	current study only	no DSS tumors
ENSMUSG00000016933	Plcg1	current study only	no DSS tumors
ENSMUSG00000031557	Plekha2	current study only	no DSS tumors
ENSMUSG00000049969	Plekhf2	current study only	no DSS tumors
ENSMUSG00000052609	Plekhg3	current study only	no DSS tumors
ENSMUSG00000060716	Plekhh1	current study only	no DSS tumors
ENSMUSG00000028066	Pmf1	current study only	no DSS tumors
ENSMUSG00000020994	Pnn	current study only	no DSS tumors
ENSMUSG00000029642	Polr1d	current study only	no DSS tumors
ENSMUSG00000032667	Pon2	current study only	no DSS tumors
ENSMUSG00000033819	Ppp1r16a	current study only	no DSS tumors
ENSMUSG00000038976	Ppp1r9b	current study only	no DSS tumors
ENSMUSG00000043154	Ppp2r3a	current study only	no DSS tumors
ENSMUSG00000057637	Prdm2	current study only	no DSS tumors
ENSMUSG00000028691	Prdx1	current study only	no DSS tumors
ENSMUSG00000024127	Prepl	current study only	no DSS tumors
ENSMUSG00000045319	Proser2	current study only	no DSS tumors
ENSMUSG00000023007	Prpf40b	current study only	no DSS tumors
ENSMUSG00000005779	Psmb4	current study only	no DSS tumors
ENSMUSG00000026750	Psmb7	current study only	no DSS tumors
ENSMUSG00000063884	Ptcd3	current study only	no DSS tumors
ENSMUSG00000027864	Ptgfrn	current study only	no DSS tumors
ENSMUSG00000030793	Pycard	current study only	no DSS tumors
ENSMUSG00000064181	Rab3ip	current study only	no DSS tumors
ENSMUSG00000015087	Rabl6	current study only	no DSS tumors
ENSMUSG00000022314	Rad21	current study only	no DSS tumors
ENSMUSG00000027652	Ralgapb	current study only	no DSS tumors
ENSMUSG00000026821	Ralgds	current study only	no DSS tumors
ENSMUSG00000028149	Rap1gds1	current study only	no DSS tumors
ENSMUSG00000026970	Rbms1	current study only	no DSS tumors
ENSMUSG00000017802	Retreg3	current study only	no DSS tumors
ENSMUSG00000023104	Rfc2	current study only	no DSS tumors
ENSMUSG00000052395	Rft1	current study only	no DSS tumors
ENSMUSG00000033107	Rnf125	current study only	no DSS tumors
ENSMUSG00000038876	Rnf146	current study only	no DSS tumors
ENSMUSG00000032239	Rp9	current study only	no DSS tumors
ENSMUSG00000015846	Rxra	current study only	no DSS tumors
ENSMUSG00000020386	Sar1b	current study only	no DSS tumors
ENSMUSG00000015305	Sash1	current study only	no DSS tumors
ENSMUSG00000028249	Sdcbp	current study only	no DSS tumors
ENSMUSG00000009863	Sdhb	current study only	no DSS tumors
ENSMUSG00000038264	Sema7a	current study only	no DSS tumors
ENSMUSG00000063232	Serpina11	current study only	no DSS tumors
ENSMUSG00000002129	Sf3a1	current study only	no DSS tumors
ENSMUSG00000073468	Sft2d1	current study only	no DSS tumors
ENSMUSG00000022436	Sh3bp1	current study only	no DSS tumors
ENSMUSG00000036309	Skp1a	current study only	no DSS tumors
ENSMUSG00000041654	Slc39a11	current study only	no DSS tumors
ENSMUSG00000039878	Slc39a5	current study only	no DSS tumors
ENSMUSG00000028412	Slc44a1	current study only	no DSS tumors
ENSMUSG00000079020	Slc45a4	current study only	no DSS tumors
ENSMUSG00000036867	Smad6	current study only	no DSS tumors
ENSMUSG00000032870	Smap2	current study only	no DSS tumors
ENSMUSG00000031906	Smpd3	current study only	no DSS tumors
ENSMUSG00000028483	Snapc3	current study only	no DSS tumors
ENSMUSG00000037972	Snn	current study only	no DSS tumors
ENSMUSG00000005656	Snx6	current study only	no DSS tumors
ENSMUSG00000038485	Socs7	current study only	no DSS tumors
ENSMUSG00000063434	Sorcs3	current study only	no DSS tumors
ENSMUSG00000038156	Spon1	current study only	no DSS tumors
ENSMUSG00000021036	Sptlc2	current study only	no DSS tumors
ENSMUSG00000037926	Ssh2	current study only	no DSS tumors
ENSMUSG00000055371	Stam2	current study only	no DSS tumors
ENSMUSG00000027030	Stk39	current study only	no DSS tumors
ENSMUSG00000032116	Stt3a	current study only	no DSS tumors
ENSMUSG00000061838	Suclg2	current study only	no DSS tumors
ENSMUSG00000003271	Sult2b1	current study only	no DSS tumors
ENSMUSG00000063450	Syne2	current study only	no DSS tumors
ENSMUSG00000043079	Synpo	current study only	no DSS tumors
ENSMUSG00000056296	Synpr	current study only	no DSS tumors
ENSMUSG00000056952	Tatdn2	current study only	no DSS tumors
ENSMUSG00000001472	Tcf25	current study only	no DSS tumors
ENSMUSG00000023990	Tfeb	current study only	no DSS tumors
ENSMUSG00000024105	Themis3	current study only	no DSS tumors
ENSMUSG00000024287	Thoc1	current study only	no DSS tumors
ENSMUSG00000058756	Thra	current study only	no DSS tumors
ENSMUSG00000071337	Tia1	current study only	no DSS tumors
ENSMUSG00000024642	Tle4	current study only	no DSS tumors
ENSMUSG00000068040	Tm9sf4	current study only	no DSS tumors
ENSMUSG00000002342	Tmem161a	current study only	no DSS tumors
ENSMUSG00000055296	Tmem245	current study only	no DSS tumors
ENSMUSG00000062373	Tmem65	current study only	no DSS tumors
ENSMUSG00000044364	Tmem74b	current study only	no DSS tumors
ENSMUSG00000017485	Top2b	current study only	no DSS tumors
ENSMUSG00000041272	Tox	current study only	no DSS tumors
ENSMUSG00000028464	Tpm2	current study only	no DSS tumors
ENSMUSG00000052752	Traf7	current study only	no DSS tumors
ENSMUSG00000033382	Trappc8	current study only	no DSS tumors
ENSMUSG00000019787	Trdn	current study only	no DSS tumors
ENSMUSG00000045409	Trim39	current study only	no DSS tumors
ENSMUSG00000013736	Trnt1	current study only	no DSS tumors
ENSMUSG00000037031	Tspan15	current study only	no DSS tumors
ENSMUSG00000034127	Tspan8	current study only	no DSS tumors
ENSMUSG00000038335	Tsr1	current study only	no DSS tumors
ENSMUSG00000022570	Tsta3	current study only	no DSS tumors
ENSMUSG00000027194	Ttc17	current study only	no DSS tumors
ENSMUSG00000033991	Ttc37	current study only	no DSS tumors
ENSMUSG00000052997	Uba2	current study only	no DSS tumors
ENSMUSG00000027011	Ube2e3	current study only	no DSS tumors
ENSMUSG00000042572	Ube2q1	current study only	no DSS tumors
ENSMUSG00000028381	Ugcg	current study only	no DSS tumors
[truncated: 53 more rows]

## Sheet: Supp Data 3
Supplementary Data 3: Inflammation-associated tumor-related genes
Gene name	Gene stable ID	Gene description	P-value (Two-sided Fisher's test)	Identified screen	Human gene stable ID	Human orthologue gene name	listed in 3%>TCGA+OncKB	Identified only in DSS tumors?	Reported in Kakiuchi et al.,Nature,Suppl.Table6, or Chakrabarty et al., BJC
Acvr1b	ENSMUSG00000000532	activin A receptor, type 1B [Source:MGI Symbol;Acc:MGI:1338944]	0.0076	ALL	ENSG00000135503	ACVR1B	YES
Acvr2a	ENSMUSG00000052155	activin receptor IIA [Source:MGI Symbol;Acc:MGI:102806]	0	KT	ENSG00000121989	ACVR2A	YES		YES
Aggf1	ENSMUSG00000021681	angiogenic factor with G patch and FHA domains 1 [Source:MGI Symbol;Acc:MGI:1913799]	0.0231	ALL	ENSG00000164252	AGGF1		YES
Akap13	ENSMUSG00000066406	A kinase (PRKA) anchor protein 13 [Source:MGI Symbol;Acc:MGI:2676556]	0.0139	ALL	ENSG00000170776	AKAP13	YES	YES
Ankrd11	ENSMUSG00000035569	ankyrin repeat domain 11 [Source:MGI Symbol;Acc:MGI:1924337]	0	KP	ENSG00000167522	ANKRD11	YES
Anxa4	ENSMUSG00000029994	annexin A4 [Source:MGI Symbol;Acc:MGI:88030]	0.0411	ALL	ENSG00000196975	ANXA4		YES
Arglu1	ENSMUSG00000040459	arginine and glutamate rich 1 [Source:MGI Symbol;Acc:MGI:2442985]	0.0048	ALL	ENSG00000134884	ARGLU1		YES
Arhgap32	ENSMUSG00000041444	Rho GTPase activating protein 32 [Source:MGI Symbol;Acc:MGI:2450166]	0.0002	ALL	ENSG00000134909	ARHGAP32	YES	YES
Arhgap35	ENSMUSG00000058230	Rho GTPase activating protein 35 [Source:MGI Symbol;Acc:MGI:1929494]	0	KP	ENSG00000160007	ARHGAP35	YES
Arhgap5	ENSMUSG00000035133	Rho GTPase activating protein 5 [Source:MGI Symbol;Acc:MGI:1332637]	0	KP	ENSG00000100852	ARHGAP5	YES
Arid1a	ENSMUSG00000007880	AT rich interactive domain 1A (SWI-like) [Source:MGI Symbol;Acc:MGI:1935147]	0	KP	ENSG00000117713	ARID1A	YES
Atp8b1	ENSMUSG00000039529	ATPase, class I, type 8B, member 1 [Source:MGI Symbol;Acc:MGI:1859665]	0.0012	ALL	ENSG00000081923	ATP8B1	YES
Atxn3	ENSMUSG00000021189	ataxin 3 [Source:MGI Symbol;Acc:MGI:1099442]	0.0393	ALL	ENSG00000066427	ATXN3		YES
Baiap2l1	ENSMUSG00000038859	BAI1-associated protein 2-like 1 [Source:MGI Symbol;Acc:MGI:1914148]	0.0047	ALL	ENSG00000006453	BAIAP2L1		YES
Baz1b	ENSMUSG00000002748	bromodomain adjacent to zinc finger domain, 1B [Source:MGI Symbol;Acc:MGI:1353499]	0.0411	ALL	ENSG00000009954	BAZ1B	YES	YES
Baz2a	ENSMUSG00000040054	bromodomain adjacent to zinc finger domain, 2A [Source:MGI Symbol;Acc:MGI:2151152]	0.0231	ALL	ENSG00000076108	BAZ2A	YES	YES
Btbd7	ENSMUSG00000041702	BTB (POZ) domain containing 7 [Source:MGI Symbol;Acc:MGI:1917858]	0.0048	ALL	ENSG00000011114	BTBD7	YES	YES
Btg3	ENSMUSG00000022863	BTG anti-proliferation factor 3 [Source:MGI Symbol;Acc:MGI:109532]	0.0393	ALL	ENSG00000154640	BTG3		YES
Carm1	ENSMUSG00000032185	coactivator-associated arginine methyltransferase 1 [Source:MGI Symbol;Acc:MGI:1913208]	0.0005	ALL	ENSG00000142453	CARM1	YES
Casc3	ENSMUSG00000078676	cancer susceptibility candidate 3 [Source:MGI Symbol;Acc:MGI:2179723]	0.0393	ALL	ENSG00000108349	CASC3		YES
Ccny	ENSMUSG00000024286	cyclin Y [Source:MGI Symbol;Acc:MGI:1915224]	0.0196	ALL	ENSG00000108100	CCNY
Cdkn2a	ENSMUSG00000044303	cyclin dependent kinase inhibitor 2A [Source:MGI Symbol;Acc:MGI:104738]	0.0166	ALL		CDKN2A	YES
Chd7	ENSMUSG00000041235	chromodomain helicase DNA binding protein 7 [Source:MGI Symbol;Acc:MGI:2444748]	0.0005	ALL	ENSG00000171316	CHD7	YES	YES
Chl1	ENSMUSG00000030077	cell adhesion molecule L1-like [Source:MGI Symbol;Acc:MGI:1098266]	0	ALL	ENSG00000134121	CHL1	YES	YES
Cnot2	ENSMUSG00000020166	CCR4-NOT transcription complex, subunit 2 [Source:MGI Symbol;Acc:MGI:1919318]	0.0264	ALL	ENSG00000111596	CNOT2
Cramp1l	ENSMUSG00000038002	cramped chromatin regulator 1 [Source:MGI Symbol;Acc:MGI:1930190]	0.0411	ALL	ENSG00000007545	CRAMP1
Crebbp	ENSMUSG00000022521	CREB binding protein [Source:MGI Symbol;Acc:MGI:1098280]	0	ALL	ENSG00000005339	CREBBP	YES	YES
Cse1l	ENSMUSG00000002718	chromosome segregation 1-like (S. cerevisiae) [Source:MGI Symbol;Acc:MGI:1339951]	0.0137	ALL	ENSG00000124207	CSE1L		YES
Csnk1g3	ENSMUSG00000073563	casein kinase 1, gamma 3 [Source:MGI Symbol;Acc:MGI:1917675]	0	KP	ENSG00000151292	CSNK1G3
Csnk2a1	ENSMUSG00000074698	casein kinase 2, alpha 1 polypeptide [Source:MGI Symbol;Acc:MGI:88543]	0.0079	ALL	ENSG00000101266	CSNK2A1		YES
Csnk2a2	ENSMUSG00000046707	casein kinase 2, alpha prime polypeptide [Source:MGI Symbol;Acc:MGI:88547]	0.0027	ALL	ENSG00000070770	CSNK2A2		YES
Ctnnd1	ENSMUSG00000034101	catenin (cadherin associated protein), delta 1 [Source:MGI Symbol;Acc:MGI:105100]	0	KP	ENSG00000198561	CTNND1	YES
Ddx42	ENSMUSG00000020705	DEAD box helicase 42 [Source:MGI Symbol;Acc:MGI:1919297]	0.0079	ALL	ENSG00000198231	DDX42		YES
Dnajc13	ENSMUSG00000032560	DnaJ heat shock protein family (Hsp40) member C13 [Source:MGI Symbol;Acc:MGI:2676368]	0.0139	ALL	ENSG00000138246	DNAJC13	YES	YES
Dyrk1a	ENSMUSG00000022897	dual-specificity tyrosine-(Y)-phosphorylation regulated kinase 1a [Source:MGI Symbol;Acc:MGI:1330299]	0.008	ALL	ENSG00000157540	DYRK1A
E2f3	ENSMUSG00000016477	E2F transcription factor 3 [Source:MGI Symbol;Acc:MGI:1096340]	0.0048	ALL	ENSG00000112242	E2F3	YES	YES
Eif2s1	ENSMUSG00000021116	eukaryotic translation initiation factor 2, subunit 1 alpha [Source:MGI Symbol;Acc:MGI:95299]	0.0001	ALL	ENSG00000134001	EIF2S1		YES
Elavl1	ENSMUSG00000040028	ELAV (embryonic lethal, abnormal vision)-like 1 (Hu antigen R) [Source:MGI Symbol;Acc:MGI:1100851]	0.0174	ALL	ENSG00000066044	ELAVL1
Epc2	ENSMUSG00000069495	enhancer of polycomb homolog 2 [Source:MGI Symbol;Acc:MGI:1278321]	0	KT	ENSG00000135999	EPC2
Fam13b	ENSMUSG00000036501	family with sequence similarity 13, member B [Source:MGI Symbol;Acc:MGI:2447834]	0.0002	ALL	ENSG00000031003	FAM13B
Fam193a	ENSMUSG00000037210	family with sequence homology 193, member A [Source:MGI Symbol;Acc:MGI:2447768]	0.0048	ALL	ENSG00000125386	FAM193A	YES	YES
Fbxo11	ENSMUSG00000005371	F-box protein 11 [Source:MGI Symbol;Acc:MGI:2147134]	0	KP	ENSG00000138081	FBXO11	YES
Fem1c	ENSMUSG00000033319	fem 1 homolog c [Source:MGI Symbol;Acc:MGI:2444737]	0.0005	ALL	ENSG00000145780	FEM1C		YES
Frs2	ENSMUSG00000020170	fibroblast growth factor receptor substrate 2 [Source:MGI Symbol;Acc:MGI:1100860]	0.0411	ALL	ENSG00000166225	FRS2	YES	YES
Fus	ENSMUSG00000030795	fused in sarcoma [Source:MGI Symbol;Acc:MGI:1353633]	0.0079	ALL	ENSG00000089280	FUS	YES	YES
Fyttd1	ENSMUSG00000022800	forty-two-three domain containing 1 [Source:MGI Symbol;Acc:MGI:1917955]	0.0137	ALL	ENSG00000122068	FYTTD1		YES
Gdi2	ENSMUSG00000021218	guanosine diphosphate (GDP) dissociation inhibitor 2 [Source:MGI Symbol;Acc:MGI:99845]	0.0047	ALL	ENSG00000057608	GDI2		YES
Gnaq	ENSMUSG00000024639	guanine nucleotide binding protein, alpha q polypeptide [Source:MGI Symbol;Acc:MGI:95776]	0.0029	ALL				YES
Hexim2	ENSMUSG00000043372	hexamethylene bis-acetamide inducible 2 [Source:MGI Symbol;Acc:MGI:1918309]	0.0231	ALL	ENSG00000168517	HEXIM2		YES
Hnrnpf	ENSMUSG00000042079	heterogeneous nuclear ribonucleoprotein F [Source:MGI Symbol;Acc:MGI:2138741]	0.0137	ALL	ENSG00000169813	HNRNPF		YES
Hnrnpm	ENSMUSG00000059208	heterogeneous nuclear ribonucleoprotein M [Source:MGI Symbol;Acc:MGI:1926465]	0	KP	ENSG00000099783	HNRNPM
Ilrun	ENSMUSG00000056692	inflammation and lipid regulator with UBA-like and NBR1-like domains [Source:MGI Symbol;Acc:MGI:106281]	0.0137	ALL	ENSG00000196821	ILRUN		YES
Ints6	ENSMUSG00000035161	integrator complex subunit 6 [Source:MGI Symbol;Acc:MGI:1202397]	0.0079	ALL	ENSG00000102786	INTS6		YES
Jarid2	ENSMUSG00000038518	jumonji, AT rich interactive domain 2 [Source:MGI Symbol;Acc:MGI:104813]	0.0411	ALL	ENSG00000008083	JARID2	YES	YES
Jmjd1c	ENSMUSG00000037876	jumonji domain containing 1C [Source:MGI Symbol;Acc:MGI:1918614]	0.0139	ALL	ENSG00000171988	JMJD1C	YES	YES
Kansl1	ENSMUSG00000018412	KAT8 regulatory NSL complex subunit 1 [Source:MGI Symbol;Acc:MGI:1923969]	0.0079	ALL	ENSG00000120071	KANSL1	YES	YES
Kdf1	ENSMUSG00000037600	keratinocyte differentiation factor 1 [Source:MGI Symbol;Acc:MGI:1916323]	0.0139	ALL	ENSG00000175707	KDF1		YES
Kdm5a	ENSMUSG00000030180	lysine (K)-specific demethylase 5A [Source:MGI Symbol;Acc:MGI:2136980]	0.0231	ALL	ENSG00000073614	KDM5A	YES	YES
Klhdc10	ENSMUSG00000029775	kelch domain containing 10 [Source:MGI Symbol;Acc:MGI:1924038]	0.0393	ALL	ENSG00000128607	KLHDC10		YES
Kmt2c	ENSMUSG00000038056	lysine (K)-specific methyltransferase 2C [Source:MGI Symbol;Acc:MGI:2444959]	0	KT	ENSG00000055609	KMT2C	YES
Kmt5b	ENSMUSG00000045098	lysine methyltransferase 5B [Source:MGI Symbol;Acc:MGI:2444557]	0.0079	ALL	ENSG00000110066	KMT5B	YES	YES
Kpna3	ENSMUSG00000021929	karyopherin (importin) alpha 3 [Source:MGI Symbol;Acc:MGI:1100863]	0.0047	ALL	ENSG00000102753	KPNA3		YES
Laptm4a	ENSMUSG00000020585	lysosomal-associated protein transmembrane 4A [Source:MGI Symbol;Acc:MGI:108017]	0.0005	ALL	ENSG00000068697	LAPTM4A		YES
Lats1	ENSMUSG00000040021	large tumor suppressor [Source:MGI Symbol;Acc:MGI:1333883]	0	KT	ENSG00000131023	LATS1	YES
Lmtk2	ENSMUSG00000038970	lemur tyrosine kinase 2 [Source:MGI Symbol;Acc:MGI:3036247]	0.0079	ALL	ENSG00000164715	LMTK2		YES
Luc7l2	ENSMUSG00000029823	LUC7-like 2 (S. cerevisiae) [Source:MGI Symbol;Acc:MGI:2183260]	0.0001	ALL	ENSG00000146963	LUC7L2		YES
Maea	ENSMUSG00000079562	macrophage erythroblast attacher [Source:MGI Symbol;Acc:MGI:1891748]	0	KP	ENSG00000090316	MAEA
Mast2	ENSMUSG00000003810	microtubule associated serine/threonine kinase 2 [Source:MGI Symbol;Acc:MGI:894676]	0.0411	ALL	ENSG00000086015	MAST2	YES	YES
Matr3	ENSMUSG00000037236	matrin 3 [Source:MGI Symbol;Acc:MGI:1298379]	0.0079	ALL	ENSG00000015479	MATR3	YES	YES
Mbnl2	ENSMUSG00000022139	muscleblind like splicing factor 2 [Source:MGI Symbol;Acc:MGI:2145597]	0.0139	ALL	ENSG00000139793	MBNL2		YES
Mcmbp	ENSMUSG00000048170	minichromosome maintenance complex binding protein [Source:MGI Symbol;Acc:MGI:1920977]	0.0137	ALL	ENSG00000197771	MCMBP		YES
Mctp2	ENSMUSG00000032776	multiple C2 domains, transmembrane 2 [Source:MGI Symbol;Acc:MGI:2685335]	0.0137	ALL	ENSG00000140563	MCTP2	YES	YES
Mecom	ENSMUSG00000027684	MDS1 and EVI1 complex locus [Source:MGI Symbol;Acc:MGI:95457]	0	ALL	ENSG00000085276	MECOM	YES	YES
Mecp2	ENSMUSG00000031393	methyl CpG binding protein 2 [Source:MGI Symbol;Acc:MGI:99918]	0.0393	ALL	ENSG00000169057	MECP2		YES
Mob1a	ENSMUSG00000043131	MOB kinase activator 1A [Source:MGI Symbol;Acc:MGI:2442631]	0.0137	ALL	ENSG00000114978	MOB1A		YES
Mob2	ENSMUSG00000025147	MOB kinase activator 2 [Source:MGI Symbol;Acc:MGI:1919891]	0.0411	ALL	ENSG00000182208	MOB2		YES
Morc3	ENSMUSG00000039456	microrchidia 3 [Source:MGI Symbol;Acc:MGI:2136841]	0.0411	ALL	ENSG00000159256	MORC3		YES
Mprip	ENSMUSG00000005417	myosin phosphatase Rho interacting protein [Source:MGI Symbol;Acc:MGI:1349438]	0.0001	ALL	ENSG00000133030	MPRIP	YES	YES
Myo1d	ENSMUSG00000035441	myosin ID [Source:MGI Symbol;Acc:MGI:107728]	0.0231	ALL	ENSG00000176658	MYO1D		YES
Naa50	ENSMUSG00000022698	N(alpha)-acetyltransferase 50, NatE catalytic subunit [Source:MGI Symbol;Acc:MGI:1919367]	0	KP	ENSG00000121579	NAA50
Nars	ENSMUSG00000024587	asparaginyl-tRNA synthetase [Source:MGI Symbol;Acc:MGI:1917473]	0.0411	ALL	ENSG00000134440	NARS1		YES
Ncoa5	ENSMUSG00000039804	nuclear receptor coactivator 5 [Source:MGI Symbol;Acc:MGI:2385165]	0.0047	ALL	ENSG00000124160	NCOA5	YES	YES
Nedd4	ENSMUSG00000032216	neural precursor cell expressed, developmentally down-regulated 4 [Source:MGI Symbol;Acc:MGI:97297]	0.0005	ALL	ENSG00000069869	NEDD4	YES	YES
Nsun2	ENSMUSG00000021595	NOL1/NOP2/Sun domain family member 2 [Source:MGI Symbol;Acc:MGI:107252]	0.0411	ALL	ENSG00000037474	NSUN2		YES
P4hb	ENSMUSG00000025130	prolyl 4-hydroxylase, beta polypeptide [Source:MGI Symbol;Acc:MGI:97464]	0.0139	ALL	ENSG00000185624	P4HB		YES
Pacsin2	ENSMUSG00000016664	protein kinase C and casein kinase substrate in neurons 2 [Source:MGI Symbol;Acc:MGI:1345153]	0.0187	ALL	ENSG00000100266	PACSIN2
Pafah1b1	ENSMUSG00000020745	platelet-activating factor acetylhydrolase, isoform 1b, subunit 1 [Source:MGI Symbol;Acc:MGI:109520]	0.0422	ALL	ENSG00000007168	PAFAH1B1
Pak2	ENSMUSG00000022781	p21 (RAC1) activated kinase 2 [Source:MGI Symbol;Acc:MGI:1339984]	0.0231	ALL	ENSG00000180370	PAK2		YES
Papola	ENSMUSG00000021111	poly (A) polymerase alpha [Source:MGI Symbol;Acc:MGI:109301]	0.0029	ALL	ENSG00000090060	PAPOLA		YES
Pdzd8	ENSMUSG00000074746	PDZ domain containing 8 [Source:MGI Symbol;Acc:MGI:2677270]	0.0079	ALL	ENSG00000165650	PDZD8		YES
Ppfia1	ENSMUSG00000037519	protein tyrosine phosphatase, receptor type, f polypeptide (PTPRF), interacting protein (liprin), alpha 1 [Source:MGI Symbol;Acc:MGI:1924750]	0.0005	ALL	ENSG00000131626	PPFIA1	YES	YES
Ppp1r12a	ENSMUSG00000019907	protein phosphatase 1, regulatory subunit 12A [Source:MGI Symbol;Acc:MGI:1309528]	0.0049	ALL	ENSG00000058272	PPP1R12A
Psd3	ENSMUSG00000030465	pleckstrin and Sec7 domain containing 3 [Source:MGI Symbol;Acc:MGI:1918215]	0.0324	ALL	ENSG00000156011	PSD3
Pten	ENSMUSG00000013663	phosphatase and tensin homolog [Source:MGI Symbol;Acc:MGI:109583]	0	KT		PTEN	YES
Ptpn12	ENSMUSG00000028771	protein tyrosine phosphatase, non-receptor type 12 [Source:MGI Symbol;Acc:MGI:104673]	0	KP	ENSG00000127947	PTPN12	YES
Raly	ENSMUSG00000027593	hnRNP-associated with lethal yellow [Source:MGI Symbol;Acc:MGI:97850]	0	K	ENSG00000125970	RALY
Rap1gap2	ENSMUSG00000038807	RAP1 GTPase activating protein 2 [Source:MGI Symbol;Acc:MGI:3028623]	0.0393	ALL	ENSG00000132359	RAP1GAP2		YES
Rbm26	ENSMUSG00000022119	RNA binding motif protein 26 [Source:MGI Symbol;Acc:MGI:1921463]	0.0079	ALL	ENSG00000139746	RBM26		YES
Rbm5	ENSMUSG00000032580	RNA binding motif protein 5 [Source:MGI Symbol;Acc:MGI:1933204]	0.0411	ALL	ENSG00000003756	RBM5		YES
Rere	ENSMUSG00000039852	arginine glutamic acid dipeptide (RE) repeats [Source:MGI Symbol;Acc:MGI:2683486]	0	K	ENSG00000142599	RERE	YES
Resf1	ENSMUSG00000032712	retroelement silencing factor 1 [Source:MGI Symbol;Acc:MGI:1914496]	0.0231	ALL	ENSG00000174718	RESF1	YES	YES
Rnf169	ENSMUSG00000058761	ring finger protein 169 [Source:MGI Symbol;Acc:MGI:1920257]	0.0139	ALL	ENSG00000166439	RNF169		YES
Rnf19a	ENSMUSG00000022280	ring finger protein 19A [Source:MGI Symbol;Acc:MGI:1353623]	0.0009	ALL	ENSG00000034677	RNF19A		YES
Rpl22	ENSMUSG00000028936	ribosomal protein L22 [Source:MGI Symbol;Acc:MGI:99262]	0.0411	ALL	ENSG00000116251	RPL22	YES	YES
Rprd1b	ENSMUSG00000027651	regulation of nuclear pre-mRNA domain containing 1B [Source:MGI Symbol;Acc:MGI:1917720]	0.0231	ALL	ENSG00000101413	RPRD1B		YES
Scap	ENSMUSG00000032485	SREBF chaperone [Source:MGI Symbol;Acc:MGI:2135958]	0.0411	ALL	ENSG00000114650	SCAP		YES
Sec63	ENSMUSG00000019802	SEC63-like (S. cerevisiae) [Source:MGI Symbol;Acc:MGI:2155302]	0.0231	ALL	ENSG00000025796	SEC63		YES
Sem1	ENSMUSG00000042541	SEM1, 26S proteasome complex subunit [Source:MGI Symbol;Acc:MGI:109238]	0.0393	ALL	ENSG00000127922	SEM1		YES
Senp1	ENSMUSG00000033075	SUMO1/sentrin specific peptidase 1 [Source:MGI Symbol;Acc:MGI:2445054]	0.0137	ALL	ENSG00000079387	SENP1		YES
Sept7	ENSMUSG00000001833	septin 7 [Source:MGI Symbol;Acc:MGI:1335094]	0	KT	ENSG00000122545	SEPTIN7
Slc12a7	ENSMUSG00000017756	solute carrier family 12, member 7 [Source:MGI Symbol;Acc:MGI:1342283]	0.0079	ALL	ENSG00000113504	SLC12A7	YES	YES
Smad4	ENSMUSG00000024515	SMAD family member 4 [Source:MGI Symbol;Acc:MGI:894293]	0.0264	ALL	ENSG00000141646	SMAD4	YES		YES
Snd1	ENSMUSG00000001424	staphylococcal nuclease and tudor domain containing 1 [Source:MGI Symbol;Acc:MGI:1929266]	0	ALL	ENSG00000197157	SND1	YES	YES
Sp1	ENSMUSG00000001280	trans-acting transcription factor 1 [Source:MGI Symbol;Acc:MGI:98372]	0.0079	ALL	ENSG00000185591	SP1		YES
Spint2	ENSMUSG00000074227	serine protease inhibitor, Kunitz type 2 [Source:MGI Symbol;Acc:MGI:1338031]	0.0139	ALL	ENSG00000167642	SPINT2		YES
Spop	ENSMUSG00000057522	speckle-type BTB/POZ protein [Source:MGI Symbol;Acc:MGI:1343085]	0.0231	ALL	ENSG00000121067	SPOP	YES	YES
Srpk1	ENSMUSG00000004865	serine/arginine-rich protein specific kinase 1 [Source:MGI Symbol;Acc:MGI:106908]	0.0139	ALL	ENSG00000096063	SRPK1		YES
Tbpl1	ENSMUSG00000071359	TATA box binding protein-like 1 [Source:MGI Symbol;Acc:MGI:1339946]	0.0139	ALL	ENSG00000028839	TBPL1		YES
Tex10	ENSMUSG00000028345	testis expressed gene 10 [Source:MGI Symbol;Acc:MGI:1344413]	0.0137	ALL	ENSG00000136891	TEX10	YES	YES
Tgs1	ENSMUSG00000028233	trimethylguanosine synthase 1 [Source:MGI Symbol;Acc:MGI:2151797]	0.0139	ALL	ENSG00000137574	TGS1		YES
Thsd7a	ENSMUSG00000032625	thrombospondin, type I, domain containing 7A [Source:MGI Symbol;Acc:MGI:2685683]	0	ALL	ENSG00000005108	THSD7A	YES	YES
Tnrc18	ENSMUSG00000039477	trinucleotide repeat containing 18 [Source:MGI Symbol;Acc:MGI:3648294]	0.0393	ALL	ENSG00000182095	TNRC18	YES	YES
Tra2b	ENSMUSG00000022858	transformer 2 beta [Source:MGI Symbol;Acc:MGI:106016]	0.0115	ALL	ENSG00000136527	TRA2B
Trp53	ENSMUSG00000059552	transformation related protein 53 [Source:MGI Symbol;Acc:MGI:98834]	0.0298	ALL	ENSG00000141510	TP53	YES		YES
Txnl1	ENSMUSG00000024583	thioredoxin-like 1 [Source:MGI Symbol;Acc:MGI:1860078]	0.0411	ALL	ENSG00000091164	TXNL1		YES
Ubap2	ENSMUSG00000028433	ubiquitin-associated protein 2 [Source:MGI Symbol;Acc:MGI:1916176]	0.0079	ALL	ENSG00000137073	UBAP2		YES
Ube2i	ENSMUSG00000015120	ubiquitin-conjugating enzyme E2I [Source:MGI Symbol;Acc:MGI:107365]	0.0307	ALL	ENSG00000103275	UBE2I
Uqcrc2	ENSMUSG00000030884	ubiquinol cytochrome c reductase core protein 2 [Source:MGI Symbol;Acc:MGI:1914253]	0.0137	ALL	ENSG00000140740	UQCRC2		YES
Usp14	ENSMUSG00000047879	ubiquitin specific peptidase 14 [Source:MGI Symbol;Acc:MGI:1928898]	0.0139	ALL	ENSG00000101557	USP14		YES
Usp15	ENSMUSG00000020124	ubiquitin specific peptidase 15 [Source:MGI Symbol;Acc:MGI:101857]	0.0048	ALL	ENSG00000135655	USP15		YES
Usp34	ENSMUSG00000056342	ubiquitin specific peptidase 34 [Source:MGI Symbol;Acc:MGI:109473]	0	KT	ENSG00000115464	USP34	YES
Usp47	ENSMUSG00000059263	ubiquitin specific peptidase 47 [Source:MGI Symbol;Acc:MGI:1922246]	0	KP	ENSG00000170242	USP47
Vps13b	ENSMUSG00000037646	vacuolar protein sorting 13B [Source:MGI Symbol;Acc:MGI:1916380]	0.0137	ALL	ENSG00000132549	VPS13B	YES	YES
Wwc1	ENSMUSG00000018849	WW, C2 and coiled-coil domain containing 1 [Source:MGI Symbol;Acc:MGI:2388637]	0.0231	ALL	ENSG00000113645	WWC1	YES	YES
Yeats2	ENSMUSG00000041215	YEATS domain containing 2 [Source:MGI Symbol;Acc:MGI:2447762]	0.0411	ALL	ENSG00000163872	YEATS2		YES
Ythdf1	ENSMUSG00000038848	YTH N6-methyladenosine RNA binding protein 1 [Source:MGI Symbol;Acc:MGI:1917431]	0.0027	ALL	ENSG00000149658	YTHDF1		YES
Ywhae	ENSMUSG00000020849	tyrosine 3-monooxygenase/tryptophan 5-monooxygenase activation protein, epsilon polypeptide [Source:MGI Symbol;Acc:MGI:894689]	0.0491	ALL	ENSG00000108953	YWHAE	YES
Zfand3	ENSMUSG00000044477	zinc finger, AN1-type domain 3 [Source:MGI Symbol;Acc:MGI:1096572]	0.0047	ALL	ENSG00000156639	ZFAND3		YES
Zfp24	ENSMUSG00000051469	zinc finger protein 24 [Source:MGI Symbol;Acc:MGI:1929704]	0.0411	ALL	ENSG00000172466	ZNF24	YES	YES
Zfp292	ENSMUSG00000039967	zinc finger protein 292 [Source:MGI Symbol;Acc:MGI:1353423]	0.0079	ALL	ENSG00000188994	ZNF292	YES
Zfp592	ENSMUSG00000005621	zinc finger protein 592 [Source:MGI Symbol;Acc:MGI:2443541]	0.0136	ALL	ENSG00000166716	ZNF592		YES
Znrf3	ENSMUSG00000041961	zinc and ring finger 3 [Source:MGI Symbol;Acc:MGI:3039616]	0	KP	ENSG00000183579	ZNRF3	YES

## Sheet: Supp Data 4
Supplementary Data 4. Genes identified from ChIP-seq
Genes with decreased level of H3K27me3 in the promoter in TNFα-treated organoids (1315 genes)	Genes with increased level of H3K4me3 in the promoter in TNFα-treated organoids (2665 genes)
1110002E22Rik	AA986860
1110017D15Rik	Gm16230
1600029O15Rik	Asb3
1700007F19Rik	Pex12
1700008O03Rik	Vat1
1700016D06Rik	Crppa
1700018A04Rik	Zfyve1
1700020A23Rik	Gpr137b-ps
1700022I11Rik	Zfp131
1700024I08Rik	Dgat1
1700026D11Rik	Trmt2a
1700028D13Rik	St3gal6
1700030O20Rik	2310061I04Rik
1700031F10Rik	1810009A15Rik
1700041M05Rik	Gm49416
1700048O20Rik	Lbhd1
1700049E22Rik	Mettl5os
1700060O08Rik	Ivd
1700066B17Rik	B2m
1700066O22Rik	Stk4
1700069L16Rik	Cers2
1700112L15Rik	Vav3
1700124L16Rik	Pkn2
1810020O05Rik	Ing3
2010007H06Rik	Etfrf1
2010110G14Rik	Casc1
2210404E10Rik	Akt1s1
2210408F21Rik	Fes
2210420H20Rik	Ash2l
2410003L11Rik	Gm16845
2410137M14Rik	Rdx
2810457G06Rik	Rnf123
3110009F21Rik	Unc50
4631405J19Rik	2810408I11Rik
4833412C05Rik	Cbx4
4921539H07Rik	2900052L18Rik
4930402H24Rik	Bahcc1
4930405N21Rik	Taf1b
4930431P03Rik	Grhl1
4930465I24Rik	Tubb2a
4930465M20Rik	Mir713
4930471M09Rik	Arsk
4930505K14Rik	Selenok
4930517J16Rik	Rad1
4930519G04Rik	Abcc5
4930556H04Rik	H2-Q2
4930562C15Rik	Gm9959
4930564D02Rik	Gm49969
4930579P08Rik	Ythdc2
4931419H13Rik	Nfkb2
4932413F04Rik	4833438C02Rik
4932438H23Rik	Pbx3
4933427G23Rik	Shc4
5330416C01Rik	Slc4a11
5830418P13Rik	Elmo2
6330403K07Rik	Hsdl2
6330410L21Rik	Pusl1
6430571L13Rik	Acap3
6430584L05Rik	Cad
8430437L04Rik	Slc1a5
9130015G15Rik	Bcl3
9130024F11Rik	Gm12758
9130221F21Rik	Tma16
9330154J02Rik	Rassf1
A130077B15Rik	3000002C10Rik
A830031A19Rik	Nme6
A830036E02Rik	Tmem42
A930002C04Rik	Gm49323
A930033H14Rik	Gm9856
AA645442	Slc6a8
Aatk	Hk1
Abca4	Ppp1r9b
Abcb1b	Ccdc85c
Abcc8	Vdac2
Ablim3	Tra2b
AC117663.1	Ccdc167
AC124502.1	Impact
AC126262.1	Men1
AC137513.1	Acvr1
Ackr2	Eif3j1
Acot5	Gm47314
Acsbg1	Eif2s2
Adam11	Trp53inp2
Adamts15	Pcsk9
Adamts17	Ppih
Adarb1	Mob1b
Adcyap1r1	Castor2
Add2	Gm15627
Add3	Pgm2l1
Adgra2	Gm34821
Adgrg5	Elmod2
Adora3	Vwa5a
Ago4	Ddx6
AI197445	Fam122b
Aif1l	Tceal9
Aipl1	Adhfe1
Ak3l2-ps	Mars2
Ak4	Gm28982
Ak7	Mettl21a
Ak8	Atf6
Akp3	Smn1
Akr1cl	Reep4
AL607142.1	Eif3l
Aldh1a3	Rab26os
Amer2	Snord60
Amz1	Chtf18
Ank1	Pcdh1
Ankrd29	2010320O07Rik
Ankrd45	Timm21
Ankrd53	Ier5l
Ankrd6	Plekhf2
Antxr1	Tec
Aox2	Pomp
Arhgap22	Hdac11
Arhgap23	Atp6v1e1
Arhgef10	Pld3
Arhgef17	Arid3b
Arhgef25	F8
Arhgef4	Rpl31
Armc2	Gm24497
Arnt2	Cr1l
Arsg	Ern1
Art3	Birc5
Ascl2	Ptdss1
Asphd2	Rhobtb2
Atp11a	Sharpin
Atp2b2	Parp9
Atp2c2	Hnrnpm
Atp5g2	Mamdc4
Atp8b3	Phpt1
Atxn7l1	Cdc26
AU021092	Smim20
Auts2	Cit
Aym1	Cav2
B230118H07Rik	Tmsb10
B230311B06Rik	Tead1
BB031773	Cnot7
BC048602	Gfod2
Bcas1	Gm28959
Bcas1os1	Pcbp4
Bcas3	Hnrnpu
Bcl11a	Msl1
Bcl2l15	D11Wsu47e
Bfsp2	Fam104a
Blk	Trim65
Bmi1	Hsp90aa1
Bmp3	Nxnl2
Bpifc	Gm36246
Btg4	Aaas
C030004G16Rik	Adprh
C130026L21Rik	Bnip1
C130075A20Rik	Ppp1r10
C230057M02Rik	Taf6l
C330022C24Rik	Psmd5
C4b	Mir7011
Cacna1d	Sema4a
Cacna2d4	Mob3b
Cacng5	Ints11
Cadm4	Tmem139
Cald1	Mast3
Calhm3	Trappc4
Camk2a	Mtfmt
Camkv	A330041J22Rik
Camsap2	Dync1li1
Cap2	Gdi1
Capn9	Pir
Carmil3	Gm25367
Cav1	Gm49322
Cbfa2t3	Mgat1
Cbx6	Prr15l
Cbx7	Ankra2
Cc2d2b	Nsmce2
Ccdc112	Mfsd3
Ccdc180	Eif2b5
Ccdc190	Dtx3l
Ccdc192	Bach1
Ccdc30	Ctnna1
Ccdc42	Urm1
Ccin	Pkn3
Ccn3	Lpin3
Ccn4	Cisd2
Ccna1	Tomm7
Cd1d2	Acad12
Cd207	Gtf2ird2
Cd5	Dync1i1
Cd6	Tnip3
Cd8a	Ppp6r1
Cdh13	Exosc5
Cdh23	Pla2g15
Cdh4	Ccn2
Cdk14	Gm15270
Cdkn2a	Map2k2
Celf4	Mir5615-1
Celsr3	Cdk4
Cep295nl	Jmjd4
Ces3a	Dicer1
Cfap54	Macc1
Cfap61	Card19
Chn2	Tiam2
Chrna1	Zfp942
Chrnb3	1810014P07Rik
Chst10	Gm20461
Chst11	Hars2
Chst8	Unc93b1
Clcf1	Gstcd
Clcnkb	5730596B20Rik
Cldn19	Igsf9b
Clstn3	Tor1aip1
Clu	Tmem229b
Cmtm7	Gm17105
Cnga3	Pip4p1
Cnn3	Synj1
Cnrip1	Flot1
Col11a2	Mettl4-ps1
Col13a1	Etl4
Col15a1	Pygb
Col17a1	Rrnad1
Col4a1	Isg20l2
Col6a5	C920021L13Rik
Cpe	Mrps21
Cpne4	Dvl1
Creb5	Dr1
Crhr2	Eif4h
Crispld2	Ubn2
Crnde	Mbd4
Crocc2	2410002F23Rik
Cryab	1700028J19Rik
Crybg1	Gm26247
Csf1	Unc45a
Csf2	Tomt
Csf2rb	Tuba4a
Csmd2	Tbc1d30
Ctla4	Pmel
Ctxn3	Cdk2
Cul9	Srsf1
Cux2	Spcs1
Cxcr2	Bmpr1a
Cyp11b1	Trib1
Cyp26b1	Ccdc134
Cyp2a5	Dennd6b
Cyp2b10	Neurl1b
Cyp2g1	Zfp81
D030018L15Rik	Fhod3
D630045J12Rik	Gstp1
D7Ertd443e	Ntmt1
D830026I12Rik	Fkbp1a
Dagla	Eif2b3
Dcun1d4	Hpcal4
Ddit4l	Clcn6
Defa-ps11	Mthfr
Defb25	Srm
Defb30	Ptpn13
Defb42	Ppfia1
Dhrs7c	1700104B16Rik
Dlec1	Gtf2e2
Dmgdh	Gm29724
Dmkn	Hacd3
Dnah14	Sh3kbp1
Dnah3	Pld2
Dnaic2	Gm10418
Dnajc5g	Myo1c
Dtx3	Gm12356
Duox1	Gm23739
Duoxa1	Dxo
Dupd1	Mapre2
Dusp13	Stn1
Dusp26	Cops2
Dzip1	Usp53
Dzip1l	Gm42596
E130310I04Rik	Hoxa6
E2f7	Iqck
Eci3	Thap1
Eif4e3	Ell
Elp2	Gm36198
Emid1	Dcaf1
Eml1	9130230N09Rik
Enpp2	Rundc1
Entpd1	Ptges3l
Entpd3	Gm27029
Eomes	Wbp2
Epha10	Bik
Epx	1700022N22Rik
Esrrb	Gm23442
Etl4	Prrc2a
Ets1	Mea1
Eva1c	Mrps10
Evx1	Enkur
Evx1os	Kat14
Evx2	Pet117
Exoc3l4	Txnip
Extl1	Mtap
Eya2	9930104L06Rik
F420014N23Rik	Cxcl1
Faim2	Vhl
Fam107a	Ttc21a
Fam170b	Gorasp1
Fam171a2	A330023F24Rik
Fam186b	Prdm4
Fam187a	Llgl1
Fam20a	Naa35
Fam20c	Agtpbp1
Fam71b	Eef1d
Fam71e2	Gpaa1
Fam81a	E430024P14Rik
Fbln1	Spink10
Fbn1	Ssh3
Fcrl1	Srp14
Fcrl6	Epb41l1
Fcrlb	Lmna
Fer	Asl
Ffar2	Znhit1
Ffar4	Gm34730
Fgd5	Cyb5b
Fgf20	Scamp2
Fgf4	Rasd1
Fgfr2	Zfp708
Fgg	Ercc4
Fhad1	Svil
Figla	Bin1
Fkbp10	Pip5k1b
Fkbp1a-ps2	Ifih1
Flvcr2	Gm43077
Fmnl1	Tprgl
Fmnl2	1810019N24Rik
Fmnl3	Wdr62
Frem3	Cracr2b
Frmd4a	Dalrd3
Fscn1	Gm39469
Fut9	Narf
Fxyd1	Sf3b6
Fxyd6	Gm11292
Gabbr1	Glt8d1
Galnt14	Zfp647
Gask1b	4930578M01Rik
Gbp7	Gm26202
Gcnt1	A430018G15Rik
Gcnt2	Cc2d1b
Gfap	Zfp512
Ggt1	4930478M09Rik
Ggta1	Cdhr5
Gli2	Gm7461
Glis2	Spcs3
Gls2	Uba7
Gm10043	Zranb3
Gm10053	Rmnd1
Gm10157	Armt1
Gm10417	Rnf217
Gm10418	Gm48086
Gm10505	Oaz1
Gm10936	Mir1982
Gm11020	Atxn7l3
Gm11344	Gm11722
Gm11346	Arhgap5
Gm11468	Arid4a
Gm11480	Cep170b
Gm11481	Hnrnpk
Gm11505	Rmi1
Gm11507	Pde4d
Gm11514	Aip
Gm11531	Tmem134
Gm11536	Ccnl1
Gm11634	Sult2b1
Gm11643	Tacc2
Gm11663	Slc22a18
Gm11730	Fbxw9
Gm11733	Gse1
Gm11930	Msantd2
Gm11943	Tars
Gm11976	Arhgap31
Gm11978	Slc29a2
Gm11981	Gm9806
Gm12023	Tcf7l2
Gm12029	Tln1
Gm12063	Creb3
Gm12111	2810454H06Rik
Gm12127	Gpr19
Gm12214	Emp1
Gm12216	Map4k4
Gm12221	Cldn7
Gm12222	Mllt6
Gm12255	Baiap2
Gm12377	C030005K06Rik
Gm12404	Gm8034
Gm12406	Syvn1
Gm12408	Lurap1l
Gm12410	9530080O11Rik
Gm12534	Espn
Gm12801	Gm43081
Gm12844	Gm15401
Gm12845	Mir7668
Gm12856	Gm15545
Gm12866	Fbxo8
Gm12931	Cep44
Gm12933	Gm48069
Gm12969	Colca2
Gm13067	2010007H06Rik
Gm13257	6720483E21Rik
Gm13429	Gm40709
Gm13442	Agpat3
Gm13524	Izumo4
Gm13539	Zfp672
Gm13584	Coa3
Gm13613	Sptlc2
Gm13649	Atg101
Gm13651	Skiv2l
Gm13712	Nelfe
Gm13713	Gabbr1
Gm13716	Ttc7
Gm13807	4833418N02Rik
Gm13815	Coro1b
Gm13876	Snord93
Gm14066	Brat1
Gm14176	Irf5
Gm14215	Plxna1
Gm14267	Bcat2
Gm14278	Gm28198
Gm14340	Vps9d1
Gm14489	Zfp276
Gm14965	Ank3
Gm14968	Slc25a3
Gm15083	Sarnp
Gm15208	Naglu
Gm15318	Cbx8
Gm15326	Zc2hc1c
Gm15402	Acyp1
Gm15534	Hmgcr
Gm15543	Cep55
Gm15565	Ffar4
Gm15635	Trp53i11
Gm15653	Sf3b4
Gm15704	Agl
Gm15807	Hspb6
Gm15809	Gm38670
Gm15816	Pgpep1
Gm15867	Gdpd1
Gm15904	Gm11479
Gm15961	Alkbh1
Gm16064	Ndrg2
Gm16079	Gm49067
Gm16163	Tinf2
Gm16415	Gm15569
Gm16437	Lmf2
Gm16838	Ncaph2
Gm16894	Bcl6
Gm16984	Gramd3
Gm17020	Stip1
Gm17118	Ppp1r3d
Gm17190	Dnase2a
Gm17359	Exph5
Gm17528	Tmem30a
Gm17634	Gm6787
Gm18273	Rev1
Gm18559	Rabgap1l
Gm18681	Unk
Gm18764	Samd15
Gm18867	Gxylt1
Gm18905	Dvl3
Gm18991	Slc26a2
Gm19182	Miga1
Gm19222	Gm5129
Gm19253	Dnajb6
Gm19684	Ppp1r13l
Gm1979	U2af1l4
Gm19931	Psenen
Gm19990	Igflr1
Gm20075	Zfp473
Gm20481	Gm45266
Gm20613	Fkbp8
Gm20693	Large1
Gm20696	Srpr
Gm2115	Usp28
Gm21691	Axdnd1
Gm21915	Tubd1
Gm22013	Slc16a6
Gm22029	Syngr2
Gm22064	Odc1
Gm22065	Gm4032
Gm22087	H2-T22
Gm22394	Phax
Gm22416	Ckmt1
Gm22651	Cpeb2
Gm22752	Mamstr
Gm22822	Gm49661
Gm22871	Rnaseh2a
Gm22881	Prdx2
Gm22951	Sema3f
Gm22961	Metap2
Gm23117	Xrcc3
Gm23166	Zfyve21
Gm23224	6030458C11Rik
Gm23259	Drosha
Gm23306	Map3k4
Gm23330	Ciao1
Gm23424	Tmem127
Gm23472	Gm37696
Gm23670	Shc1
Gm23689	Rnf220
Gm24049	Chchd4
Gm24125	Kcnc3
Gm24146	Gm15396
Gm24248	Rpl14
Gm24405	Npas2
Gm24538	Cep128
Gm24625	D130020L05Rik
Gm24936	Xrcc4
Gm24979	Rarg
Gm24990	4930547E14Rik
Gm25135	Gpr137
Gm25189	Bad
Gm25217	2310034G01Rik
Gm25258	Gm43714
Gm25391	Wdr31
Gm25455	Ubc
Gm25562	A830031A19Rik
Gm25717	Gm12063
Gm25917	Adi1
Gm25927	Zfp597
Gm25929	Marf1
Gm26021	Phf10
Gm26042	Trmt6
Gm26110	Kif16b
Gm26115	Kif16bos
Gm26166	Gm16740
Gm26237	P3h1
Gm26439	AU022252
Gm26486	Rpl11
Gm26550	Ddost
Gm26672	Vsig10
Gm26682	Cd9
Gm26703	Ascl4
Gm26705	Nek8
Gm26793	Cab39l
Gm26843	Extl3
Gm26953	Grina
Gm27202	Mir6953
Gm27234	Khsrp
Gm27627	Pcdhgc4
Gm27668	Sppl2a
Gm27882	2500004C02Rik
Gm27998	Asxl1
Gm28163	Rgs19
Gm28372	Dnajc8
Gm28380	Glmn
Gm28516	Svip
Gm28577	Gm26631
Gm28640	Klhl10
Gm29015	Nt5c3b
Gm29245	Gm11696
Gm29266	Gm48693
Gm29480	Gm16476
Gm29518	Gm49700
Gm29539	Rnf125
Gm29754	Smarca2
Gm29803	Gm16685
Gm30015	Mpv17
Gm30094	Fry
Gm30232	Pdia4
Gm30346	Kdm3a
Gm30400	Zfp428
Gm30655	Fank1
Gm30771	Oxsm
Gm30889	Tm9sf1
Gm31392	Gm6034
Gm31683	Gm43689
Gm32027	Tspan33
Gm32063	Capn5
Gm32090	Tor1aip2
Gm32389	Unc13d
Gm32468	Usp36
Gm32618	Gm29126
Gm33175	Ly6e
Gm33206	Cyp2d34
Gm33299	Gm36608
Gm33326	Cdca5
Gm33351	Zfpl1
Gm33630	Trub2
Gm33684	Coq4
Gm33699	AV039307
Gm33756	Gm38102
Gm34099	Taf6
Gm34105	Gm43969
Gm34312	Sertad3
Gm34358	Zfp771
Gm34388	Mt1
Gm34418	Slc4a3
Gm34466	Cd55
Gm34667	Ckb
Gm34672	Dpp7
Gm34907	Rnf38
Gm35082	Capzb
Gm35097	Ptprh
Gm35110	Epm2aip1
Gm35147	Emp2
Gm35154	Abcc10
Gm35160	Otud7b
Gm35360	Ppm1j
Gm35371	Bag1
Gm35853	Zfp605
Gm35940	Gm44907
Gm36001	Klhl36
Gm36356	Tns3
Gm36363	Med1
Gm3646	Gm15283
Gm36569	Gm21926
Gm36693	2310039H08Rik
Gm37181	Itpripl1
Gm37281	Fbxo42
Gm37347	Nipal1
Gm37505	Asb15
Gm37631	Ndufa5
Gm37830	Gm44187
Gm37851	Zc3h4
Gm37942	Zfp296
Gm38170	4732471J01Rik
Gm38232	Vps26b
Gm38408	Atr
Gm38534	1700065D16Rik
Gm38655	1300017J02Rik
Gm39119	Sema3b
Gm39147	Rnf227
Gm40055	Nlk
Gm41148	5033406O09Rik
Gm41333	Ppil1
Gm41492	Med19
Gm41793	Tshz2
Gm42464	Zfp189
Gm42511	Lnx1
Gm42540	Usp39
Gm42734	Trim28
Gm42809	Rpl39
Gm42843	Phf8
Gm42889	Zbtb4
Gm42929	Kansl1
Gm43067	Mir5627
Gm43123	Ndufa7
Gm43125	Polh
Gm43241	Atf2
Gm43280	Zfp524
Gm43283	Fiz1
Gm43349	Gm44973
Gm43353	Rps13
Gm43423	Gm44777
Gm43584	Irx3os
Gm43618	Irx3
Gm43677	Myl6
Gm43704	Fbxw11
Gm43736	Zfp459
Gm43761	Rnf180
Gm43804	Mbnl2
Gm43999	Ncald
Gm44010	Nckap5l
Gm44158	Pknox1
Gm44274	Tcf4
Gm44305	Ncs1
Gm44388	Dnajb5
Gm44393	Foxj3
Gm44415	Frg2f1
Gm44421	BC049715
Gm44460	Wbp11
Gm44652	Saal1
Gm44716	Gm45185
Gm44750	Ufsp2
Gm44757	Trim7
Gm44784	Rapgef6
Gm44785	Nfe2l1
Gm44786	Slc26a3
Gm44889	Ppp2r3c
Gm44939	Hist1h4h
Gm44968	Aldh5a1
Gm45122	Rogdi
Gm45167	2510009E07Rik
Gm45207	Phldb2
Gm45215	Acat2
Gm45282	Gm17251
Gm45566	Sh3bgrl3
Gm45591	Cdk14
Gm45747	Gm9870
Gm4575	Adipor2
Gm45770	Pstk
Gm45928	Vdac3
Gm46522	Mns1
Gm46606	Cetn2
Gm47010	Snora70
Gm4705	Stk25
Gm47059	Slco4c1
Gm47072	Ro60
Gm47074	Gm25663
Gm47079	Srebf1
Gm47117	Kif19a
Gm47120	Aopep
Gm47157	Cacnb3
Gm47174	6330562C20Rik
Gm47177	B430319F04Rik
Gm47202	Lpar2
Gm47216	Mcm5
Gm47217	Nedd4
Gm47241	Rsl24d1
Gm47328	Prrc2c
Gm47542	Gm37027
Gm47553	Smcr8
Gm47682	Efcab11
Gm47815	Tdp1
Gm47863	Grhl2
Gm47906	Tcirg1
Gm47907	Zfp46
Gm47909	Gtf2i
Gm47991	Atoh8
Gm48008	Gm45094
Gm48049	Gm45095
Gm48066	Thap12
Gm48118	Nfatc3
Gm48188	Bcl9l
Gm48192	Azi2
Gm48200	Zcwpw2
Gm48276	Hdac6
Gm48385	D830039M14Rik
Gm48486	Pgap3
Gm48581	Arrdc3
Gm4864	A330009N23Rik
Gm48651	Zfp758
Gm48657	Zfp598
Gm48851	Mettl15
Gm48874	Actrt3
Gm48877	Mynn
Gm48878	Kpna4
Gm48934	Sdf4
Gm49130	Spsb2
Gm49208	Dmwd
Gm49224	Terf1
Gm49285	Fzd7
Gm49343	Nbr1
Gm49410	Gm30238
Gm49450	Ranbp1
Gm49580	Soga1
Gm49732	Hdhd3
Gm49793	Gm42917
Gm49890	Gm42918
Gm49932	Setd1a
Gm50016	Zc3h12c
Gm50117	Cdc6
Gm50118	Ddx5
Gm50132	Ncoa4
Gm50165	Tef
Gm50213	Gatb
Gm50252	Gm15535
Gm5027	Dnttip2
Gm50281	Pmpcb
Gm50348	Gm44065
Gm50356	Eogt
Gm5054	Gm25064
Gm5067	Hyal3
Gm5083	Cenpl
Gm5091	Mcm10
Gm5093	Osbpl2
Gm5105	Hnf4g
Gm5106	Gm42922
Gm5122	Atxn7l2
Gm5174	Mrpl20
Gm5189	Paxip1
Gm5278	Wdr11
Gm5294	Ubtd2
Gm536	Aldh3a2
Gm5460	Gm9502
Gm568	Abcf3
Gm5706	Gm15760
Gm5777	Gm20683
Gm5779	Rhot2
Gm5893	Rpl7l1
Gm6361	Csnk1a1
Gm6681	2410080I02Rik
Gm6831	Zfp607b
Gm6979	Gm26708
Gm7201	Abhd17c
Gm7229	Atg16l1
Gm7271	Stk10
Gm7457	Efcab9
Gm7480	Gmfb
Gm7545	Snhg1
Gm8245	Tmem189
Gm8783	A530013C23Rik
Gm8952	Noct
Gm8956	Gm42997
Gm8969	Tmem129
Gm9066	Cox18
Gm9396	Parva
Gm960	Cdh1
Gm9618	Pold2
Gm973	Atp2a3
Gm9765	Il3ra
Gm9796	Phf21b
Gm9888	Il10rb
Gm9978	Rab11fip3
Gna15	Pygo2
Gnai1	Nsun4
Gnao1	Mtor
Gng2	Mfsd10
Gng7	Tnfaip8l1
Gnl2	Skil
Gosr1	S100a11
Got1l1	2310026L22Rik
Gpc1	Hp1bp3
Gpc2	Alkbh6
Gpr137b-ps	Kif22
Gpr68	Gm16341
Gpr85	B3gnt7
Gprc5c	Foxh1
Gpx6	Ppp1r16a
Grb10	Cebpz
Greb1	Hspa9
Grhl1	Cox8a
Grip2	Gm37170
Grk4	Ugt2b34
Grm1	Ccni
Grxcr2	Far1
Gsg1l2	Sorbs2
H2-Ea-ps	Nek11
H2-T10	Aste1
Hdac7	Prkar2a
Hdac9	Rpsa
Heg1	Gm24044
Heyl	Fgf18
Hivep3	Rpl26
Homer3	Smyd4
Hoxb2	Samd4
Hoxb3	Gm34934
Hoxb3os	Zfp532
Hoxb4	Gm41760
Hoxb5	Gtf3c4
Hoxb5os	D330023K18Rik
Hoxb6	Zfp637
Hoxb7	Gk5
Hoxd12	Spag7
Hoxd13	Gm9910
Hpcal4	Timp2
Hrh1	Retreg1
Hsd11b1	Ccdc166
Hspa1l	Taf11
Hspb2	1700064H15Rik
Htr5a	Gpr37
Htra1	Hmgb2
Icam5	Maf
Ifnar2	Icam5
Ift43	Mir1900
Igf2bp1	Gm47079
Igsf11	Eif2s1
Ikzf2	Syt12
Ikzf3	Zfand5
Il17f	Nsun6
Il1f5	Nsmf
Il1r2	Gm24328
Il25	Zdhhc12
Il2ra	Daglb
Il6ra	Ptcd1
Il9	Gm44734
Inka2	Gm26737
Insc	Rnf26
Iqsec1	Rab8b
Irak1bp1	1700034P13Rik
Irf5	Vcpip1
Irs3	Mbtd1
Isl1	Utp18
Ism1	Mettl6
Itga9	A730061H03Rik
Itih4	Fam124a
Itln1	Fau
Izumo1r	Mrpl49
Jdp2	Gm38257
Kalrn	Zfp335os
Kcnab1	Mllt11
Kcnc1	Cdc42se1
Kcne2	Plaur
Kcnh2	Snord35b
Kcnq2	4930560O18Rik
Kif19a	Gm47772
Kif5c	Idh1
Kifc3	Trp53bp2
Klhl32	Tmem107
Klhl38	Tmem18
Klk1b15-ps	Gnl3
Klk1b16	Exosc4
Klk2-ps	Cdkn1a
Klk8	Sdhaf2
Krt12	Zfp661
Krt27	Ncdn
Krt31	Rhof
Krt33a	Bckdhb
Krt34	Nabp1
Krt4	Ivns1abp
Krt78	Ewsr1
Krt79	Cntnap1
Krt80	Cenpj
Krt82	Foxp4
Krt84	Ttc30b
Krt86	Wfdc2
Krt87	Gpr160
Krt88	Pom121
Krt90	Usp31
Krtap1-3	Ptpn23
Krtap1-4	Oxsr1
Krtap1-5	Ftsj1
Ky	Nab2
L3mbtl4	Rsad1
Lamp5	Prkar1a
Laptm5	Cdc14b
Lbh	Xpnpep3
Lemd1	Wdr13
Lepr	Rnf128
Lgi4	Nek4
Lgr6	Gm34510
Lhfp	Hoga1
Lhfpl2	Ablim1
Lingo1	Mtch2
Litaf	Sec31a
Lix1l	Ankle1
Lmo7	Cox4i1
Lncpint	Gal3st1
Lor	Appbp2os
Loxl4	Fut8
Lrmp	Ccdc116
Lrp12	Bub1b
Lrrc37a	Samd13
Lrrc43	Gm42884
Lrrc55	Rab20
Lrrc71	Igsf8
Lrrc8c	Nhsl1
Lrtm2	Frmd6
Lysmd2	Gm47766
Mal	Actn1
Man2a2	Dap
Map4k4	5330439K02Rik
Map6	Rin2
Mapk11	1810062G17Rik
Mapk12	Gatad2b
March10	4930537H20Rik
March3	Gm10463
Mast4	Fosl2
Mb	Afap1
Mcmdc2	Pdgfa
Mdfi	Snupn
Mdga1	Tmem63a
Med10	Chd3
Mef2c	Mycn
Megf6	Rad17
Meis2	Rcor2
Metap1d	1700010K24Rik
Mfap4	Ube2e2
Mgarp	Cox6c
Mgat5b	Spryd3
Mhrt	Zfp639
Mir10a	Hist4h4
Mir125a	Gm16091
Mir130a	Tmem123
Mir133a-2	Fam118b
Mir135b	Znrf3
Mir142	Hspa13
Mir142b	Arhgap12
Mir149	Gm43823
Mir1900	Gm49890
Mir1903	Trabd2b
Mir208a	Evx1
Mir3083	Evx1os
Mir3086	Zfp1
Mir5124a	Poc1a
Mir6403	Plxnb1
Mir688	Sdccag8
Mir6906	Phlda1
Mir7072	4933439C10Rik
Mir7214	Zkscan17
Mir7229	Snx29
Mir7678	Tgif1
Mir8108	Gm9750
Mir92b	Rpl35
Mir99b	Ikzf5
Mirlet7e	Slc25a22
Mmd2	Cope
Mobp	Ccnyl1
Mpo	Dennd1b
Mroh7	Gm37045
Msln	Ahi1
Msrb3	Psmd11
Mtcl1	Anxa11
Mtx1	Snora43
Muc1	Npepl1
Muc2	Ttll10
Muc20	Gm13648
Muc4	Gm43267
Mup-ps16	Ginm1
Myh6	Rai1
Myh7	Mboat2
Myl4	2900060N12Rik
Mylk	Cela1
Mylk4	Zfp870
Mymk	Runx2
Myrip	Vmac
n-R5s198	Map3k11
n-R5s63	Lxn
Nab2	Mllt3
Nanog	Klhl21
Nav1	Ccdc149
Nav2	Tmem248
Nbea	Rps27l
Nectin1	E330011M16Rik
Nemp1	Carf
Neurl1a	Baz2a
Nfatc2	Hmga1b
Ninl	Hmgcs1
Nkain4	Stamos
Nos2	Entpd8
Npcd	Noa1
Npnt	A430033K04Rik
Nptxr	Il15
Npy4r	Ints7
Nr2f2	Dohh
Nrg2	Mir6913
Nron	Fndc3a
Nrp1	Clcn2
Nrxn2	Lsm2
Ntng2	Gm9949
Nxpe2	Adrb2
Oas1h	Tmem250-ps
Obp2b	Rnf181
Odf3l2	Syce2
Olfr278-ps1	Utp14a
Olfr279	Bcl2
Olfr281	Kctd11
Olfr282	Mir6924
Olfr317	Gm11767
Olfr324	Ankmy2
Olfr328	Lmbrd2
Olfr330	Zc3h7a
Olfr333-ps1	Gm14023
Olfr374	Arhgef2
Olfr412	Gm20652
Olfr462	A230083N12Rik
Olfr463	Hsd17b11
Olfr94	Sirt2
Olfr98	Wtip
P4ha2	Ska2
Pacsin3	Armc7
Pakap	Gm11769
Pard6g	Troap
Parp8	Mta2
Pcbp3	Frmd4a
Pcdhga10	Gm13963
Pcdhga11	Gm13966
Pcdhgb6	Wsb2
Pcolce2	Trip4
Pcp4	Rgl1
Pcsk6	Arpc5
Pde3b	Pdhb
Pde4b	Nudt8
Pde6c	Gm49405
Pdgfb	Esr1
Pdgfc	Gm36445
Pear1	Brpf3
Pemt	Gm10548
Perm1	Exosc1
Pex5l	Gm14167
Pglyrp2	Snord45b
Phactr1	Cfap97
Phldb1	Tssk6
Phldb2	Vps35
Pik3cd	Cep112
Pitpnc1	Lats2
Pkd2l1	B130034C11Rik
Pkhd1l1	Surf2
Pla2g12b	Surf1
Platr9	Mov10
Plau	Sbds
Plcxd3	Tyw1
Pld2	Ahcyl2
Pld4	Ikbke
Plek	A430105J06Rik
Plppr1	Slc43a2
Plxnc1	Abt1
Pm20d1	Fam110a
Pmepa1	Dnajc12
Pmepa1os	Gm49889
Pmp22	Memo1
Poln	Wdr55
Ppfia4	P2ry2
Ppp1r2-ps3	Tmem131
Ppp1r26	Tatdn3
Prf1	Aurkb
Prkcb	Cdk12
Prkg2	Gm42477
Prnd	Rnf208
Prr29	Trim24
Prss16	Klhl42
Prss56	Gm16759
Prune2	A930033H14Rik
Psmf1	Rhobtb1
Ptgds	Gm27898
Ptgfr	Gm27605
Ptgs1	Fermt1
Pthlh	Setd7
Ptp4a3	5031434O11Rik
Ptpdc1	Gnai3
Ptpn14	Zfp36
Ptprs	5530601H04Rik
Pxdc1	A230028O05Rik
Rab15	Gm48772
Rab36	Yeats4
Radil	Slc25a23
Ramp3	Crb3
Rap1a-ps2	Brd8
Rarg	Cpeb3
Rassf5	Spint1
Rassf8	Adrm1
Rbm20	Gm17501
Rbp4	Tmem125
Rcn1	Magi2
Rdx	Gm29254
Relt	Sh2b3
Resp18	Hoxa3
Rfx8	Gm28308
Rgs6	Prox2
Rgs9	Spsb1
Rhbdl3	Prxl2b
Rhobtb1	H2afj
Rnf150	Qars
Rnf152	Gm20045
Rnf220	Uqcr10
Robo3	Nudcd2
Robo4	2410022M11Rik
Ropn1l	Pvt1
Rpl31-ps17	2610037D02Rik
Rpl35a-ps6	Gm13977
Rpl7a-ps9	Glg1
Rps17-ps1	Pfkfb2
Rps6ka5	Riox1
Rragd	Wdr20
S100a7a	Zhx2
S100a8	Map3k2
Sacs	Gm26115
Samd15	Gar1
Samd4	Aebp2
Sardh	Stat6
Sardhos	Trim27
Sbk2	Thap7
Scara5	Ap3m2
Scgb1c1	1700041G16Rik
Schip1	1110059G10Rik
Scn4a	Mdm2
Scp2-ps2	Ahnak
Scrn1	Cysrt1
Sec13	Acadm
Selenon	Tlnrd1
Sema3f	Wee1
Sema6d	Aprt
Sept14	Tmie
Serp2	Ndufs2
Serpina11	Nars
Sertad4	Cpne3
Sh2d5	Atp11a
Sh3pxd2a	Wdr35
Shank1	Rps7
Shank3	Siva1
She	Lpin2
Shisal1	Mir695
Siglece	Sema6c
Slamf8	1010001B22Rik
Slc16a6	4930517E14Rik
Slc1a2	Abhd14b
Slc1a6	Abhd14a
Slc22a14	2810410L24Rik
Slc22a6	Gm18113
Slc22a7	Arf6
Slc25a12	BC005624
Slc25a4	Hapln2
Slc30a3	Chid1
Slc35f3	Gm19721
Slc36a3	Hdlbp
Slc36a4	Tmem95
Slc38a3	Vars2
Slc38a8	Mapre1
Slc38a9	Hspg2
Slc39a6	Luc7l2
Slc44a5	Tsen2
Slc4a11	Ap2s1
Slc5a11	Mir7048
Slc6a21	4933430L12Rik
Slc7a2	Sh2b1
Slco5a1	Slc19a2
Smad9	Tbc1d10a
Smco2	Zbtb48
Smim38	Cdk6
Snn	Nectin1
Sohlh1	Inava
Sorcs2	Tax1bp3
Sox21	Gm26877
Spaca6	Nedd9
Spaca9	Kifc2
Spdya	Cyhr1
Spdye4c	Gm49870
Spi1	Ralbp1
Sspo	Gm49871
Sstr5	Aqp4
St3gal1	P2rx3
St5	Gm34086
Stag3	Hnrnpl
Stard9	Aifm1
Stra6	Nelfb
Stxbp1	Faap24
Svil	Iqank1
Svs1	Fam83h
Svs3a	Mcat
Svs6	Csad
Sybu	Ints12
Syde1	Pls3
Syngap1	Rufy1
Syt7	Ripk3
Tac1	Nudt5
Tac4	Rgs3
Tacc1	Gnai1
Tacstd2	Anapc4
Tafa1	Rac3
Tas2r144	Psma3
Tbc1d9	Gm28707
Tbx3	Atp5g2
Tcerg1l	Mir688
Tcp11l1	S100a16
Tdo2	Mfge8
Tdrd9	Cul4b
Tdrkh	Gulp1
Teddm1a	Gm10138
Tekt4	Ndel1
Tent5b	Yars2
Tet1	Afdn
Tex36	Hspa1l
Tff1	Hspa1a
Tgfb3	Mpnd
Thbs3	Dele1
Timp2	Cpsf7
Tle2	Ctbs
Tle4	Aen
Tm6sf1	Trmt1
Tmc7	Gramd1b
Tmed8	Foxa1
Tmem136	Hist1h2ai
Tmem239	Shld2
Tmem44	Glud1
Tmigd3	4930412C18Rik
Tmprss13	B4galt1
Tmprss6	Rbm47
Tnfaip2	Pim1
Tnfaip8l3	Pank1
Tnfrsf9	Extl2
Tpbg	C77080
Tpm3	Sac3d1
Tpsab1	Cstf3
Tpt1-ps3	Hpse
Traj23	Gpi1
Traj24	Ints4
Traj25	Rbm15b
Traj26	D030040B21Rik
Traj27	Eloc
Traj31	Cnih4
Traj32	2700049A03Rik
Traj33	Timm9
Traj34	Dhx29
Traj35	Cdca2
Traj36	Gm20109
Traj37	Ptprs
Traj38	Sart1
Traj39	Bcar3
Traj40	Pex10
Traj47	Ptms
Traj48	A230083G16Rik
Traj49	Aldoa
Trbj1-2	Dpm1
Trbj1-3	Gm20716
Trbj1-4	Trim46
Trbj1-5	Krtcap2
Trbj1-6	A730089K16Rik
Trbj1-7	Gm44260
Trim29	Kcnk6
Trim35	Sik1
Trim63	4632411P08Rik
Trp73	Frmd4b
Trpm2	Gm43863
Trpv4	Klf1
Ttc12	Hmgcll1
Ttll11	Gm26903
Tubb2b	D430040D24Rik
Tubb6	Gm29585
Ubtd2	Susd6
Ulk4	Gm47941
Umodl1	Mir130b
Unc13a	Mir301b
Unc5a	Hspa1b
Upk3bl	Haus6
Usp31	Spaca4
Vav2	Syne1
Vav3	Slc25a11
Vwa5b1	Rnf167
Wdr49	Sucla2
Wdr66	Abcc4
Wfdc1	Hnrnpul1
Wfdc15b	4930578M07Rik
Wfdc6b	Rpl19
Wfdc9	Ndufb1-ps
Wipf3	Asap1
Wnt8b	Zfat
Wwc2	Fbxo2
Wwtr1	Fbxo44
Zbtb7c	1600023N17Rik
Zfp365	Gm17092
Zfp423	Gm27011
Zfp469	Pimreg
Zfp57	Afmid
Zfp819	Tk1
Zfp831	Ift88
Zfp879	D430001F17Rik
Zg16	Emc1
	Ubr4
	Dbp
	Adgre5
	Snx33
	Rai14
	4930556M19Rik
	4930577N17Rik
	Bmp3
	1500011B03Rik
	4632427E13Rik
	Zdhhc3
	Eea1
	Gm8437
	Slc37a1
	Gtf3c1
	Gm44357
	Hist1h2bm
	A930001C03Rik
	Ruvbl2
	Tjp1
	Tsnax
	Fam214a
	Tubg1
	Gm40437
	Prodh
	Cgn
	Gatad2a
	Sdr42e1
	Gm39326
	Ebp
	Trim35
	1700001G11Rik
	Gm49208
	Ropn1l
	Gm15489
	Hsf4
	Rlim
	Ilkap
	4930483J18Rik
	Snx4
	A730085E03Rik
	Gm12500
	Tmem150a
	Hes6
	Tmem199
	Acp1
	Trip13
	Brd9
	Hnrnpa3
	9230114K14Rik
	Cmtm7
	Lgalsl
	Gm12037
	1700016P03Rik
	Mir212
	Mir132
	Tmc8
	Gm36839
	Camsap1
	Spc25
	Slc17a9
	Gm43653
	Gm15506
	Ppp4c
	Rhoa
	Ubac1
	1700101I11Rik
	Mterf1a
	Tent4a
	Nsun2
	Gm17249
	Slc39a11
	Aptx
	0610005C13Rik
	Grn
	Elp3
	Nudcd1
	Trmu
	Gm49548
	Sema3c
	Gm25745
	Hsp90b1
	Rpl27
	Zfand6
	Eaf1
	Nbl1
	Hoxa1
	Gm27861
	Eps8l2
	Ift46
	Zfp275
	Sec24a
	C1galt1
	Babam1
	Ubl5
	N4bp3
	Acox1
	Rab25
	Yipf4
	Bloc1s6
	Bloc1s6os
	D6Wsu163e
	Stk16
	Glb1l
	Hpcal1
	Pdlim7
	Slc25a48
	Wdhd1
	Fbxo15
	Zfp568
	Snord50a
	Snord50b
	Snhg5
	Snord35a
	Rpl13a
	Snord34
	Snord33
	Mir5121
	Gm45371
	Dleu2
	Tia1
	Snx1
	Ciao2a
	Gm26571
	Zfp41
	Cdc25b
	Mfsd7a
	Gm24000
	Stx8
	Cfap52
	Nr4a1
	Frmd8os
	Mir7009
	Anxa5
	Get4
	Etv6
	Slc45a3
	Tmem177
	Snrnp200
	Vgll4
	Gm5533
	Hltf
	Snora33
	Snord100
	Rps12
	Nxt1
	Tinagl1
	Stmn1
	Pgd
	Tfe3
	Wwtr1
	Mbnl1
	Prkg2
	Rasgef1a
	Grb7
	Cfap46
	Ahctf1
	Gm10518
	Il6ra
	Camk2d
	Cnksr1
	Klf13
	B3gnt2
	Etv1
	A930015D03Rik
	Lrch4
	Gm20605
	Gm10657
	4930515G01Rik
	Git2
	Slc12a9
	Chmp3
	Peg13
	Msh2
	Surf6
	1700113A16Rik
	Inka2
	Kdm2b
	Fryl
	Rpusd3
	Cic
	Gm27321
	Ftx
	Tnfaip3
	Tlcd1
	Gm37419
	F3
	Gm10501
	Gsto1
	Hspa5
	Lama5
	Zfc3h1
	Flcn
	Spint2
	Sdha
	Dgat2
	Cyba
	Tnk1
	Prom1
	Gm9939
	Gm17634
	L3mbtl3
	Gm49066
	Sapcd2
	Wwc2
	Fam129b
	Prcp
	Smpd2
	Ppil6
	Nr1d2
	Mindy1
	Gm2287
	Cenpc1
	Vsig10l
	Kcnj2
	Col4a3bp
	Gm38144
	Slc38a2
	Tpi1
	Gm10644
	Ublcp1
	Znfx1
	Zfas1
	Gm27494
	Ptp4a2
	Gm9768
	Mmp14
	Amotl2
	Gm27326
	Mark2
	Lamtor3
	Ankrd17
	Gstm1
	Tnk2
	Hsp90ab1
	B4galnt1
	Gm46430
	Epcam
	Pnpla7
	Mrpl41
	Hspa8
	Gapvd1
	Mus81
	1700061A03Rik
	Cfl1
	Dlgap5
	Mzt1
	Tm9sf3
	2610528J11Rik
	Tardbp
	Rps4x
	Gm11205
	Kpna3
	Miip
	Chfr
	Gm42903
	Sinhcaf
	Ptprd
	Gm42303
	Gm37820
	Usp46
	Pkm
	Cdc34
	Esco2
	Txnrd2
	Myh14
	Meis1
	Gm22816
	Thra
	Gna13
	Cdc20
	Nfyc
	Slco5a1
	Atrn
	Lgals3bp
	Ppp1r37
	Calr
	1700122E12Rik
	Slc9a5
	Fhod1
	Tmprss4
	Gm26377
	Eef1a1
	Hnf1aos1
	Hnf1aos2
	Pxmp4
	Gjb3
	Rras
	Gm43766
	Chd8
	Ubn1
	Psmd8
	9430038I01Rik
	Nt5e
	Gm26652
	Tmem185b
	Mir148a
	Dag1
	Utp25
	5430405H02Rik
	Pes1
	Slc44a4
	Mir1905
	Melk
	Ribc1
	Lyrm7
	Lig3
	Ppid
	Usp43
	Chaf1b
	Rps18
	Vps52
	Ints3
	Atoh1
	Supt6
	Katnal2
	Gm27253
	Parl
	Unkl
	Dnajc10
	Serinc2
	Sat1
	Efna4
	Mcm7
	Rassf3
	Sphk1
	Gm29292
	Fam98a
	Capn7
	Zfp689
	6720427I07Rik
	Gm49694
	Ift27
	Eef1g
	Gm33460
	Ostc
	Luzp1
	Smarcd3
	1110032A03Rik
	Fdxacb1
	Pitpnm1
	Ptprm
	1700055D18Rik
	Gm10472
	Cldn4
	Stradb
	Pnpo
	Tns4
	Gm44314
	Hist1h2bb
	Hist1h3c
	Ywhah
	Hnrnpdl
	2210417A02Rik
	Zfp365
	Slc9a3r2
	Agbl5
	Chn2
	Ppp2r3d
	Lefty1
	Gm19196
	Gm4675
	Kcnh8
	Arhgef12
	Zbtb38
	Fdxr
	Nbea
	4930443G03Rik
	Gm44348
	Tstd1
	Wdr53
	Fth1
	Fblim1
	Polr2l
	Tspan4
	Ppp1r14c
	Efcab5
	Myo15b
	1700096K18Rik
	Desi2
	Gm43445
	Mypop
	4933417C20Rik
	Aspdh
	Josd2
	Cchcr1
	Ifi27
	Ifit2
	Mrpl51
	Snrnp70
	Ikbkg
	Gstt2
	Smpd5
	C230035I16Rik
	Fbxo46
	Rrp9
	Hyal2
	Ovol1
	Tle4
	Lysmd1
	Scnm1
	Cd1d1
	Rcc2
	Rack1
	Gm25296
	Scel
	Mettl26
	Gm49937
	Mtcl1
	Gm16754
	Gm34106
	Fmnl1
	Efna5
	Cd14
	Arntl
	Eno3
	Gm12319
	Boll
	9330151L19Rik
	2610306M01Rik
	Aak1
	Snora3
	Gm47284
	Gm24888
	Cnep1r1
	Rims2
	Atp7a
	Cap2
	Gm35110
	Gm34590
	Bdh1
	Gm15743
	Gemin7
	Gm48042
	4731419I09Rik
	Gm16253
	Sh3tc1
	Lncpint
	2210408F21Rik
	Gm21321
	Gm37947
	Myc
	Rpp38
	Sptssb
	2010204K13Rik
	Gm49330
	Lypd6
	Raly
	a
	Dync2h1
	Tle3
	Trappc1
	Ppm1b
	1110020A21Rik
	Ptges
	Heyl
	Cpe
	Plppr2
	Slc16a3
	Stap2
	Zfp112
	Gm44686
	Chd2
	Cyp46a1
	Pus7l
	Sufu
	Actr1a
	D930048N14Rik
	Gm50315
	Vwa2
	Snx10
	Zfp866
	Spata32
	Gm44486
	Hist1h4i
	Hist1h2bj
	Fam111a
	Arhgap27
	Gm16343
	Cyb561
	Cxcl5
	Gm26600
	Bcam
	Ttc39aos1
	Ttc39a
	Dubr
	Ahdc1
	Srrm1
	Rhpn2
	Flvcr2
	Tmprss2
	Gm45871
	Ntf5
	Capg
	Hsf3
	Scly
	Gab3
	Dse
	Plec
	Car2
	Rps28
	Syt8
	Pcdh9
	Cdkn2d
	Cdc42ep3
	Pmaip1
	Pjvk
	Prkra
	Gm28030
	Gm27286
	Mamld1
	Slc39a4
	Nek9
	Glis2
	Gm15556
	Cxxc4
	Rheb
	Xrcc1
	Pinlyp
	Prr11
	4930506C21Rik
	Gm27505
	Gm28006
	Neat1
	Hoxa9
	Polr3e
	Senp3
	Tnfsf13os
	I830134H01Rik
	Dpysl5
	Dll3
	C430042M11Rik
	Nfatc1
	Scd1
	Baz2b
	Cdan1
	Ttbk2
	Rab38
	Dusp6
	Ccdc9
	Cd151
	Gm10575
	Foxred2
	Marveld1
	Sema6a
	Gm6501
	Zfp326
	Gm29443
	Gm26912
	Gm26850
	Gm37760
	Mir22hg
	Tlcd2
	Mir3083
	Eif1a
	H2-Bl
	Crip2
	Ubap1
	Gm47112
	Gm26854
	Gm37174
	Gpd1
	Smkr-ps
	Kctd14
	Alkbh8
	Bola2
	Gm12207
	Usp6nl
	Fat1
	Pdk2
	Kif12
	Abcb1b
	Gm5106
	Scaf1
	Ccr10
	1700003D09Rik
	Tbcd
	Bnip3l
	Tmem268
	Dlgap3
	Cdipt
	Cdiptos
	Dhx58
	Themis3
	Gm47205
	Pim3
	Gm50340
	Catsper2
	Gem
	Rpl10
	Pnkd
	Gm40614
	Jdp2
	Ilrun
	Gm47863
	Uap1l1
	Gck
	Car8
	Map3k12
	Tarbp2
	Gfer
	Noxo1
	Rad9a
	Ier3
	Per1
	Plcd3
	Acbd4
	Tafa3
	Sh3bgrl2
	Onecut1
	Tpbg
	Lacc1
	Gm16278
	Chmp1a
	Spata33
	Zfp185
	Rpl35a
	Iqcg
	5430402O13Rik
	Cycs
	E130208F15Rik
	Rnf44
	Coq9
	Gpc1
	Tdrkh
	Gm42463
	1700040D17Rik
	Rab42
	Sin3a
	Arhgef4
	Gm23925
	Plekha7
	Gm34961
	Atpif1
	Tnf
	Gm9945
	Rab11b
	Ndufv1
	Kctd15
	Irf1
	Fmc1
	Nemp1
	Shroom1
	Gm10447
	Hoxb9
	Mctp2
	Dnhd1
	Gm9926
	Zfp516
	Dok4
	Traf3ip2
	Gm7765
	Rbp4
	Gm5148
	Pnpla2
	Gm39228
	Arfgap2
	Sphk2
	Rpl18
	Fbxl8
	Snora7a
	Rpl32
	Myl6b
	Nfkbia
	A730017L22Rik
	4930402H24Rik
	Spef1
	Tarbp1
	Map3k15
	Fam160b1
	B230217O12Rik
	Flna
	Fance
	Nfe2l2
	4930554G22Rik
	Gm13377
	Pfn2
	Lpar1
	AW011738
	Gm6598
	Huwe1
	Brd3os
	Tubb5
[truncated: 667 more rows]

## Sheet: Suppl Data 5
Supplementary Data 5. Pathway analyses for genes identified from ChIP-seq
Pathways and genes with decreased level of H3K27me3 in the promoter in TNFa-treated organoids
KEGG_PATHWAY	mmu04724:Glutamatergic synapse	15	1.39147	7.34108e-06	GLS2, PRKCB, SLC1A2, CACNA1D, SLC1A6, GRM1, GNAI1, PLD2, GNAO1, GNG2, GNG7, HOMER3, SLC38A3, SHANK3, SHANK1	274	113	9011	4.36551	0.0020534	0.0020555	0.00182793
KEGG_PATHWAY	mmu04024:cAMP signaling pathway	18	1.66976	0.000364596	VAV3, GABBR1, ADCYAP1R1, CAMK2A, PDE3B, PIK3CD, CACNA1D, ATP2B2, GNAI1, SSTR5, VAV2, PLD2, CRHR2, FXYD1, PDE4B, FFAR2, CNGA3, CREB5	274	220	9011	2.69074	0.0970658	0.0425239	0.0378159
KEGG_PATHWAY	mmu04261:Adrenergic signaling in cardiomyocytes	14	1.2987	0.000694883	TPM3, CAMK2A, CACNA1D, ATP2B2, CACNA2D4, MAPK12, GNAI1, MYL4, MAPK11, RPS6KA5, MYH6, MYH7, CACNG5, CREB5	274	152	9011	3.02905	0.176865	0.0425239	0.0378159
KEGG_PATHWAY	mmu04915:Estrogen signaling pathway	13	1.20594	0.000737997	GABBR1, HSPA1L, KRT34, KRT12, PIK3CD, KRT31, GRM1, GNAI1, GNAO1, KRT33A, KRT27, TFF1, CREB5	274	134	9011	3.19052	0.186749	0.0425239	0.0378159
KEGG_PATHWAY	mmu04022:cGMP-PKG signaling pathway	15	1.39147	0.000759356	MEF2C, PDE3B, NFATC2, CACNA1D, ATP2B2, IRS3, GNAI1, MYLK, MYLK4, ADORA3, PRKG2, SLC25A4, MYH6, MYH7, CREB5	274	173	9011	2.85146	0.191602	0.0425239	0.0378159
KEGG_PATHWAY	mmu04020:Calcium signaling pathway	18	1.66976	0.000979739	PTGFR, NOS2, PRKCB, CAMK2A, PDGFB, CACNA1D, ATP2B2, HTR5A, GRM1, MYLK, MYLK4, FGF4, HRH1, GNA15, PDGFC, FGF20, SLC25A4, FGFR2	274	240	9011	2.46651	0.240019	0.0457212	0.0406592
KEGG_PATHWAY	mmu05205:Proteoglycans in cancer	16	1.48423	0.00139787	VAV3, MIR10A, PRKCB, CAV1, CAMK2A, RDX, HSPB2, PIK3CD, WNT8B, ANK1, MAPK12, VAV2, MAPK11, PLAU, GPC1, NANOG	274	205	9011	2.56678	0.324078	0.0559147	0.0497242
KEGG_PATHWAY	mmu04015:Rap1 signaling pathway	16	1.48423	0.00213614	VAV3, CSF1, PRKCB, PDGFB, PARD6G, PIK3CD, MAPK12, GNAI1, VAV2, FGF4, GNAO1, MAPK11, RASSF5, PDGFC, FGF20, FGFR2	274	214	9011	2.45883	0.450507	0.074765	0.0664874
KEGG_PATHWAY	mmu04713:Circadian entrainment	10	0.927644	0.00281323	GNAO1, ADCYAP1R1, GNG2, RPS6KA5, PRKCB, GNG7, CAMK2A, PRKG2, CACNA1D, GNAI1	274	98	9011	3.3558	0.545617	0.0875228	0.0778328
KEGG_PATHWAY	mmu05200:Pathways in cancer	29	2.69017	0.00392636	SPI1, CAMK2A, PDGFB, PIK3CD, WNT8B, IL6RA, CSF2RB, ETS1, GNAI1, FGF4, GLI2, PLD2, GNG2, RPS6KA5, RASSF5, GNG7, FGF20, IFNAR2, ARNT2, NOS2, CDKN2A, TGFB3, TPM3, PRKCB, HEYL, CCNA1, COL4A1, IL2RA, FGFR2	274	543	9011	1.75639	0.667642	0.109938	0.0977663
KEGG_PATHWAY	mmu05146:Amoebiasis	10	0.927644	0.00506577	CD1D2, GNA15, CSF2, MUC2, NOS2, TGFB3, COL4A1, PRKCB, IL1R2, PIK3CD	274	107	9011	3.07354	0.758774	0.119243	0.106041
KEGG_PATHWAY	mmu04727:GABAergic synapse	9	0.834879	0.00542632	GNAO1, GABBR1, GNG2, GLS2, PRKCB, GNG7, CACNA1D, SLC38A3, GNAI1	274	89	9011	3.32564	0.782054	0.119243	0.106041
KEGG_PATHWAY	mmu04926:Relaxin signaling pathway	11	1.02041	0.00571699	GNAO1, MAPK11, GNA15, GNG2, NOS2, COL4A1, GNG7, PIK3CD, MAPK12, GNAI1, CREB5	274	129	9011	2.80431	0.799181	0.119243	0.106041
KEGG_PATHWAY	mmu05032:Morphine addiction	9	0.834879	0.00620095	GNAO1, GABBR1, GNG2, GRK4, PRKCB, GNG7, PDE3B, PDE4B, GNAI1	274	91	9011	3.25255	0.824773	0.119243	0.106041
KEGG_PATHWAY	mmu04921:Oxytocin signaling pathway	12	1.11317	0.00672481	GNAO1, TRPM2, MEF2C, PRKCB, CAMK2A, NFATC2, CACNA1D, CACNA2D4, GNAI1, CACNG5, MYLK, MYLK4	274	153	9011	2.57936	0.848823	0.119243	0.106041
KEGG_PATHWAY	mmu04725:Cholinergic synapse	10	0.927644	0.00681389	GNAO1, GNG2, PRKCB, GNG7, CAMK2A, KCNQ2, PIK3CD, CACNA1D, GNAI1, CREB5	274	112	9011	2.93633	0.852573	0.119243	0.106041
KEGG_PATHWAY	mmu04728:Dopaminergic synapse	11	1.02041	0.00782052	GNAO1, MAPK11, GNG2, KIF5C, PRKCB, GNG7, CAMK2A, CACNA1D, MAPK12, GNAI1, CREB5	274	135	9011	2.67967	0.889014	0.128809	0.114548
KEGG_PATHWAY	mmu04360:Axon guidance	13	1.20594	0.00889509	NTNG2, ROBO3, NRP1, UNC5A, SEMA6D, CAMK2A, NFATC2, PARD6G, PIK3CD, SEMA3F, GNAI1, ABLIM3, PLXNC1	274	181	9011	2.36204	0.91806	0.134244	0.119381
KEGG_PATHWAY	mmu00730:Thiamine metabolism	4	0.371058	0.00955029	AKP3, AK4, AK7, AK8	274	15	9011	8.76983	0.93191	0.134244	0.119381
KEGG_PATHWAY	mmu04550:Signaling pathways regulating pluripotency of stem cells	11	1.02041	0.00999205	MAPK11, ESRRB, PIK3CD, WNT8B, SMAD9, NANOG, BMI1, ISL1, MAPK12, FGFR2, TBX3	274	140	9011	2.58397	0.939906	0.134244	0.119381
KEGG_PATHWAY	mmu04218:Cellular senescence	13	1.20594	0.0100683	H2-T10, CDKN2A, TGFB3, NFATC2, PIK3CD, CACNA1D, ETS1, MAPK12, CCNA1, MAPK11, TRPV4, RASSF5, SLC25A4	274	184	9011	2.32353	0.941188	0.134244	0.119381
KEGG_PATHWAY	mmu04014:Ras signaling pathway	15	1.39147	0.0121	PLA2G12B, CSF1, PRKCB, PDGFB, PIK3CD, ETS1, PLD2, FGF4, GNG2, SYNGAP1, RASSF5, GNG7, PDGFC, FGF20, FGFR2	274	235	9011	2.09916	0.966914	0.154	0.13695
KEGG_PATHWAY	mmu04660:T cell receptor signaling pathway	9	0.834879	0.0127354	VAV3, MAPK11, CSF2, CD8A, PIK3CD, NFATC2, CTLA4, MAPK12, VAV2	274	103	9011	2.87361	0.972369	0.155039	0.137874
KEGG_PATHWAY	mmu04630:JAK-STAT signaling pathway	12	1.11317	0.014793	IFNAR2, CSF2, AOX2, CLCF1, IL2RA, IL9, PDGFB, LEPR, PIK3CD, IL6RA, CSF2RB, GFAP	274	171	9011	2.30785	0.984594	0.170434	0.151565
KEGG_PATHWAY	mmu04540:Gap junction	8	0.742115	0.0152173	TUBB6, TUBB2B, PRKCB, PDGFC, PDGFB, PRKG2, GRM1, GNAI1	274	86	9011	3.05924	0.986344	0.170434	0.151565
KEGG_PATHWAY	mmu04060:Cytokine-cytokine receptor interaction	17	1.57699	0.016016	IFNAR2, CSF2, IL25, CSF1, TGFB3, IL1R2, TNFRSF9, IL6RA, CSF2RB, BMP3, CLCF1, IL2RA, IL9, CXCR2, LEPR, IL17F, RELT	274	292	9011	1.91465	0.98912	0.17248	0.153384
KEGG_PATHWAY	mmu04010:MAPK signaling pathway	17	1.57699	0.0169069	MEF2C, CSF1, HSPA1L, TGFB3, PRKCB, PDGFB, CACNA1D, CACNA2D4, MAPK12, FGF4, MAPK11, RPS6KA5, PDGFC, FGF20, FGFR2, MAP4K4, CACNG5	274	294	9011	1.90162	0.991557	0.175331	0.155919
KEGG_PATHWAY	mmu04510:Focal adhesion	13	1.20594	0.0191278	VAV3, PRKCB, CAV1, PDGFB, PIK3CD, THBS3, MYLK, MYLK4, VAV2, COL4A1, PDGFC, COL6A5, ITGA9	274	201	9011	2.12701	0.995518	0.191278	0.170101
KEGG_PATHWAY	mmu05410:Hypertrophic cardiomyopathy	8	0.742115	0.0202003	TGFB3, TPM3, CACNA1D, CACNA2D4, MYH6, CACNG5, ITGA9, MYH7	274	91	9011	2.89115	0.9967	0.195037	0.173444
KEGG_PATHWAY	mmu04914:Progesterone-mediated oocyte maturation	8	0.742115	0.0213188	MAPK11, CCNA1, SPDYE4C, PDE3B, SPDYA, PIK3CD, MAPK12, GNAI1	274	92	9011	2.85973	0.997604	0.195041	0.173447
KEGG_PATHWAY	mmu05206:MicroRNAs in cancer	17	1.57699	0.0217894	MIR10A, CDKN2A, GLS2, MIR133A-2, PRKCB, RDX, PDGFB, MIR135B, PIK3CD, BMI1, MIRLET7E, MIR125A, RPS6KA5, PLAU, IGF2BP1, FSCN1, ABCB1B	274	303	9011	1.84514	0.997906	0.195041	0.173447
KEGG_PATHWAY	mmu04514:Cell adhesion molecules	12	1.11317	0.0224493	IGSF11, NTNG2, CDH4, H2-T10, PTPRS, CD6, CD8A, CLDN19, CTLA4, NRXN2, ITGA9, NECTIN1	274	182	9011	2.16836	0.998266	0.195041	0.173447
KEGG_PATHWAY	mmu04640:Hematopoietic cell lineage	8	0.742115	0.0236835	CD1D2, CSF2, CSF1, CD5, CD8A, IL1R2, IL2RA, IL6RA	274	94	9011	2.79888	0.998783	0.195041	0.173447
KEGG_PATHWAY	mmu05414:Dilated cardiomyopathy	8	0.742115	0.0236835	TGFB3, TPM3, CACNA1D, CACNA2D4, MYH6, CACNG5, ITGA9, MYH7	274	94	9011	2.79888	0.998783	0.195041	0.173447
KEGG_PATHWAY	mmu04935:Growth hormone synthesis, secretion and action	9	0.834879	0.0255216	MAPK11, PRKCB, PIK3CD, CACNA1D, IRS3, MAPK12, GNAI1, SSTR5, CREB5	274	117	9011	2.52976	0.999282	0.204173	0.181568
KEGG_PATHWAY	mmu04670:Leukocyte transendothelial migration	9	0.834879	0.0266879	VAV3, MAPK11, PRKCB, RASSF5, CLDN19, PIK3CD, MAPK12, GNAI1, VAV2	274	118	9011	2.50832	0.999486	0.207573	0.184592
KEGG_PATHWAY	mmu04923:Regulation of lipolysis in adipocytes	6	0.556586	0.0286118	PDE3B, PIK3CD, PRKG2, IRS3, GNAI1, PTGS1	274	57	9011	3.46177	0.999705	0.216521	0.192549
KEGG_PATHWAY	mmu01521:EGFR tyrosine kinase inhibitor resistance	7	0.649351	0.0322384	PRKCB, PDGFC, PDGFB, PIK3CD, IL6RA, NRG2, FGFR2	274	79	9011	2.91403	0.999896	0.237546	0.211247
KEGG_PATHWAY	mmu05418:Fluid shear stress and atherosclerosis	10	0.927644	0.0344784	MAPK11, MEF2C, MIR10A, TRPV4, IL1R2, CAV1, GPC1, PDGFB, PIK3CD, MAPK12	274	147	9011	2.2372	0.999946	0.243735	0.21675
KEGG_PATHWAY	mmu04723:Retrograde endocannabinoid signaling	10	0.927644	0.0357793	GNAO1, MAPK11, DAGLA, GNG2, PRKCB, GNG7, CACNA1D, GRM1, MAPK12, GNAI1	274	148	9011	2.22209	0.999963	0.243735	0.21675
KEGG_PATHWAY	mmu04611:Platelet activation	9	0.834879	0.0359037	MAPK11, FGG, PIK3CD, PRKG2, MAPK12, GNAI1, MYLK, MYLK4, PTGS1	274	125	9011	2.36785	0.999964	0.243735	0.21675
KEGG_PATHWAY	mmu05142:Chagas disease	8	0.742115	0.0365603	GNAO1, MAPK11, GNA15, NOS2, TGFB3, PIK3CD, MAPK12, GNAI1	274	103	9011	2.55432	0.99997	0.243735	0.21675
KEGG_PATHWAY	mmu05166:Human T-cell leukemia virus 1 infection	14	1.2987	0.0404697	NRP1, H2-T10, CSF2, SPI1, CDKN2A, TGFB3, IL1R2, NFATC2, PIK3CD, ETS1, CCNA1, IL2RA, SLC25A4, CREB5	274	250	9011	1.84166	0.999991	0.263524	0.234348
KEGG_PATHWAY	mmu04974:Protein digestion and absorption	8	0.742115	0.0453968	COL17A1, COL15A1, SLC36A3, COL13A1, COL4A1, COL11A2, COL6A5, SLC36A4	274	108	9011	2.43606	0.999998	0.286924	0.255158
KEGG_PATHWAY	mmu05163:Human cytomegalovirus infection	14	1.2987	0.0474872	H2-T10, CDKN2A, PRKCB, NFATC2, PIK3CD, IL6RA, MAPK12, GNAI1, GNAO1, MAPK11, GNG2, GNG7, CXCR2, CREB5	274	256	9011	1.7985	0.999999	0.286924	0.255158
KEGG_PATHWAY	mmu04260:Cardiac muscle contraction	7	0.649351	0.0481022	MYL4, TPM3, CACNA1D, CACNA2D4, MYH6, CACNG5, MYH7	274	87	9011	2.64607	0.999999	0.286924	0.255158
KEGG_PATHWAY	mmu04810:Regulation of actin cytoskeleton	13	1.20594	0.0482093	VAV3, RDX, PDGFB, PIK3CD, MYLK, MYLK4, VAV2, FGF4, PDGFC, FGF20, ARHGEF4, FGFR2, ITGA9	274	231	9011	1.85078	0.999999	0.286924	0.255158
KEGG_PATHWAY	mmu04664:Fc epsilon RI signaling pathway	6	0.556586	0.049187	VAV3, MAPK11, CSF2, PIK3CD, MAPK12, VAV2	274	66	9011	2.98971	0.999999	0.286924	0.255158
Pathways and genes with increased level of H3K4me3 in the promoter in TNFa-treated organoids
Category	Term	Count	%	PValue	Genes	List Total	Pop Hits	Pop Total	Fold Enrichment	Bonferroni	Benjamini	FDR
KEGG_PATHWAY	mmu05200:Pathways in cancer	87	3.52512	3.30253e-06	CDKN1A, HSP90AB1, SLC2A1, RASSF1, GNGT2, CCND1, CDH1, SUFU, MYC, PIM1, RAC3, IKBKG, ELOC, HSP90AA1, RALBP1, ARHGEF12, MAP2K2, ITGA3, GSTO1, IL15, PLEKHG5, NCOA4, RHOA, TRAF4, MSH2, IL3RA, RARA, RARB, BIRC5, LAMA5, CAMK2D, GSTP1, LPAR1, PDGFB, GNAI3, GSTT2, PDGFA, LPAR2, IL6RA, PTGS2, STK4, GNAI1, ADCY6, HSP90B1, DLL3, PLD2, GNA13, DVL1, FGF20, CTNNA1, PMAIP1, DVL3, STAT6, VHL, GSTM4, TCF7L2, NQO1…	883	543	9011	1.63505	0.00110244	0.00110304	0.000944522
KEGG_PATHWAY	mmu01524:Platinum drug resistance	21	0.850891	6.24177e-05	GSTM4, TOP2A, CDKN1A, GSTM1, BAD, GSTO1, GSTP1, GSTT2, MSH2, GSTA3, ERCC1, BCL2, MDM2, CYCS, PMAIP1, BIRC5, BAX, ATP7A, POLH, BCL2L1, GSTM5	883	80	9011	2.67881	0.0206323	0.00699165	0.00598686
KEGG_PATHWAY	mmu05215:Prostate cancer	24	0.972447	6.27992e-05	TCF7L2, CDKN1A, HSP90AA1, MAP2K2, HSP90AB1, BAD, GSTP1, PDGFB, TMPRSS2, PDGFA, MTOR, HSP90B1, NFKBIA, CREB3, CCND1, SPINT1, PLAU, PDGFD, CDK2, BCL2, MDM2, GRB2, IKBKG, FGFR2	883	99	9011	2.47394	0.0207571	0.00699165	0.00598686
KEGG_PATHWAY	mmu04010:MAPK signaling pathway	50	2.02593	0.000128441	ATF2, TRADD, TNF, MYC, STMN1, RAC3, IKBKG, MAP3K4, MAP2K2, DUSP6, DUSP7, CDC25B, CACNB3, PPM1B, DDIT3, RAPGEF2, PDGFB, PDGFA, NLK, EFNA5, STK4, EFNA4, NTF5, RRAS, PDGFD, FGF20, FLNA, CD14, MAP4K4, MAP3K2, HSPA8, TGFB2, HSPA1L, BDNF, NFATC3, NFATC1, MAPK12, NFKB2, NR4A1, MAPK11, EFNA3, FGF15, FGF18, GRB2, LAMTOR3, HSPA1B, MAP3K11, FGFR2, MAP3K12, HSPA1A	883	294	9011	1.73554	0.0419947	0.00957295	0.0081972
KEGG_PATHWAY	mmu05225:Hepatocellular carcinoma	34	1.37763	0.000143308	SHC4, CDKN1A, SMARCD3, SHC1, GSTP1, GSTT2, CCND1, MYC, DVL1, DVL3, GSTM4, TCF7L2, NQO1, TGFB2, GSTM1, MAP2K2, FZD5, PHF10, GSTO1, TXNRD2, BAD, CSNK1A1, WNT7B, FZD7, SMARCA2, MTOR, CDK6, GSTA3, CDK4, BAX, GRB2, BCL2L1, GSTM5, NFE2L2	883	174	9011	1.99408	0.0467406	0.00957295	0.0081972
KEGG_PATHWAY	mmu05166:Human T-cell leukemia virus 1 infection	43	1.7423	0.000321883	ATF2, NRP1, CDKN1A, H2-T22, H2-BL, H2-M2, SLC2A1, BUB1B, H2-Q2, TNF, ETS2, ADCY6, ICAM1, CDC20, ZFP36, CCND1, CDC26, MYC, IKBKG, B2M, RANBP1, TGFB2, H2-EB1, MAP2K2, IL15, NFATC3, NFATC1, H2-T-PS, NFKB2, NFKBIA, CREB3, CDK4, LCK, CDK2, VDAC3, ANAPC4, BAX, VDAC2, CALR, TLN1, ATR, BCL2L1, MAD2L1	883	250	9011	1.75526	0.101947	0.0159919	0.0136936
KEGG_PATHWAY	mmu04530:Tight junction	32	1.2966	0.000335159	MYL6B, F11R, PARD6B, CD1D1, CCND1, MICALL2, MYH14, SYNPO, RAB8B, ACTN1, RDX, MSN, CGN, ARPC5, TUBA4A, RHOA, TJP1, AFDN, CLDN4, MYL6, DLG3, CDK4, NEDD4, CLDN7, MYH9, RAPGEF2, AMOTL2, ARHGEF2, RAPGEF6, LLGL1, CRB3, TJP2	883	167	9011	1.95545	0.105922	0.0159919	0.0136936
KEGG_PATHWAY	mmu05418:Fluid shear stress and atherosclerosis	29	1.17504	0.000415021	HSP90AB1, GSTP1, PDGFB, GSTT2, PDGFA, TNF, HSP90B1, ICAM1, GPC1, RAC3, IKBKG, GSTM4, ACVR1, NQO1, HSP90AA1, GSTM1, GSTO1, CAV2, CYBA, RHOA, MAPK12, MAPK11, GSTA3, BCL2, ARHGEF2, NOX1, BMPR1A, GSTM5, NFE2L2	883	147	9011	2.01323	0.129464	0.0173271	0.014837
KEGG_PATHWAY	mmu04390:Hippo signaling pathway	30	1.21556	0.000560317	RASSF1, PARD6B, CCND1, CDH1, MYC, RASSF6, DVL1, CTNNA1, DVL3, CCN2, TRP53BP2, TEAD1, YWHAH, TCF7L2, WWTR1, TGFB2, FZD5, FBXW11, WNT7B, FZD7, BMP8B, WTIP, MOB1B, FRMD6, LATS2, DLG3, ID2, BIRC5, LLGL1, BMPR1A	883	157	9011	1.95	0.170721	0.020794	0.0178056
KEGG_PATHWAY	mmu04360:Axon guidance	33	1.33712	0.000660359	NRP1, CAMK2D, SEMA3C, SEMA3B, GNAI3, SEMA3E, SEMA3F, EFNA5, EFNA4, GNAI1, RND1, ABLIM1, PARD6B, RGS3, RRAS, DPYSL5, CFL1, RAC3, PAK6, PLXNA1, SLIT2, SRGAP3, SEMA6B, SEMA6C, SEMA4A, ARHGEF12, SEMA6A, NFATC3, SSH3, RHOA, EFNA3, FES, PLXNB1	883	181	9011	1.86058	0.197989	0.022056	0.0188863
KEGG_PATHWAY	mmu05202:Transcriptional misregulation in cancer	38	1.53971	0.000990025	DDX5, CDKN1A, SLC45A3, PRCC, PDGFA, TMPRSS2, MLLT3, HOXA9, FUT8, PLAU, SIN3A, MYC, NFKBIZ, CD14, PROM1, MEN1, JUP, TFE3, PBX3, ETV1, KLF3, DUSP6, RUNX2, ETV6, PER2, MEIS1, MAF, MYCN, BCL6, SPINT1, EWSR1, DDIT3, ID2, RARA, MDM2, BAX, CDK14, BCL2L1	883	224	9011	1.7312	0.281674	0.0300608	0.0257407
KEGG_PATHWAY	mmu05226:Gastric cancer	28	1.13452	0.00128363	SHC4, CDKN1A, SHC1, CCND1, CDH1, MYC, DVL1, FGF20, CTNNA1, DVL3, ABCB1B, TCF7L2, TGFB2, MAP2K2, FZD5, JUP, CSNK1A1, WNT7B, FZD7, MTOR, FGF15, CDK2, FGF18, BCL2, RARB, BAX, GRB2, FGFR2	883	150	9011	1.90493	0.348844	0.0357276	0.0305931
KEGG_PATHWAY	mmu04657:IL-17 signaling pathway	20	0.810373	0.00143933	HSP90AA1, HSP90AB1, TRAF3IP2, CCL20, TRADD, SRSF1, TNFAIP3, CXCL1, PTGS2, TNF, MAPK15, CXCL2, MAPK12, CXCL5, HSP90B1, NFKBIA, MAPK11, TRAF4, IKBKG, IKBKE	883	93	9011	2.19462	0.381887	0.0369798	0.0316654
KEGG_PATHWAY	mmu04144:Endocytosis	43	1.7423	0.00183946	H2-T22, H2-BL, SH3KBP1, H2-M2, ASAP3, ASAP1, H2-Q2, VPS26B, PLD2, EEA1, SNX3, SNX4, PARD6B, SNX1, CAPZB, PSD4, CHMP1A, AP2S1, VPS35, PIP5K1B, RAB11FIP3, AP2M1, HSPA8, GIT2, HSPA1L, CAV2, ARAP1, ARPC5, H2-T-PS, RHOA, ARFGAP2, RAB11B, EPN3, RUFY1, ACAP3, BIN1, NEDD4, MDM2, CHMP3, HSPA1B, FGFR2, ARF6, HSPA1A	883	272	9011	1.61329	0.45933	0.0438843	0.0375775
KEGG_PATHWAY	mmu04110:Cell cycle	24	0.972447	0.0021196	CDKN2D, TGFB2, CDKN1A, MCM7, BUB1B, CDC6, CDC25B, CDC14B, CDC20, WEE1, STAG2, CDK6, CCND1, CDK4, CDC26, MYC, CDK2, CDK1, MDM2, ANAPC4, MCM5, YWHAH, ATR, MAD2L1	883	125	9011	1.95936	0.507715	0.0471963	0.0404136
KEGG_PATHWAY	mmu04668:TNF signaling pathway	22	0.89141	0.00286367	ATF2, RIPK3, IL15, CCL20, TRADD, LIF, TNFAIP3, CXCL1, NOD2, PTGS2, TNF, CXCL2, MAPK12, CXCL5, ICAM1, NFKBIA, CREB3, MAPK11, MMP14, IRF1, BCL3, IKBKG	883	113	9011	1.98681	0.616278	0.0590866	0.0505951
KEGG_PATHWAY	mmu05163:Human cytomegalovirus infection	40	1.62075	0.00335252	ATF2, CDKN1A, H2-T22, H2-BL, H2-M2, TRADD, GNAI3, IL6RA, H2-Q2, PTGS2, TNF, GNAI1, ADCY6, GNA13, GNGT2, CCND1, MYC, RAC3, IKBKG, B2M, ARHGEF12, MAP2K2, IL10RB, NFATC3, NFATC1, H2-T-PS, RHOA, MTOR, MAPK12, NFKBIA, MAPK11, CREB3, CDK6, CDK4, RHEB, MDM2, CYCS, BAX, GRB2, CALR	883	256	9011	1.59453	0.674249	0.0590866	0.0505951
KEGG_PATHWAY	mmu05417:Lipid and atherosclerosis	35	1.41815	0.00351772	CAMK2D, HSP90AB1, CXCL1, CXCL2, TNF, HSP90B1, ICAM1, IKBKG, CD14, IKBKE, VAV3, HSPA8, HSP90AA1, HSPA5, HSPA1L, BAD, NFATC3, CYBA, NFATC1, EIF2S1, RHOA, MAPK12, ERN1, NFKBIA, MAPK11, DDIT3, BCL2, CYCS, BAX, ATF6, HSPA1B, NOX1, HSPA1A, BCL2L1, NFE2L2	883	216	9011	1.65359	0.691795	0.0590866	0.0505951
KEGG_PATHWAY	mmu05222:Small cell lung cancer	19	0.769854	0.00353812	LAMA5, CDKN1A, NOS2, LAMB2, ITGA3, PTGS2, NFKBIA, CDK6, TRAF4, CCND1, CDK4, MYC, CDK2, BCL2, CYCS, RARB, BAX, IKBKG, BCL2L1	883	93	9011	2.08489	0.693895	0.0590866	0.0505951
KEGG_PATHWAY	mmu01522:Endocrine resistance	19	0.769854	0.00353812	SHC4, MED1, CDKN1A, MAP2K2, SHC1, BAD, BIK, ESR1, MAPK12, MTOR, ADCY6, DLL3, MAPK11, CCND1, CDK4, BCL2, MDM2, BAX, GRB2	883	93	9011	2.08489	0.693895	0.0590866	0.0505951
KEGG_PATHWAY	mmu05145:Toxoplasmosis	21	0.850891	0.00461592	LAMA5, HSPA8, TGFB2, H2-EB1, NOS2, HSPA1L, LAMB2, BAD, IL10RB, GNAI3, TNF, MAPK12, GNAI1, NFKBIA, MAPK11, BCL2, CYCS, IKBKG, HSPA1B, HSPA1A, BCL2L1	883	110	9011	1.94822	0.786749	0.0713407	0.0610881
KEGG_PATHWAY	mmu05132:Salmonella infection	39	1.58023	0.00478873	HSP90AB1, AHNAK, TRADD, FHOD1, PIK3C2G, SNX33, TNF, HSP90B1, TUBB6, ACTR1A, TUBB5, RRAS, MYC, FLNA, KPNA4, IKBKG, CD14, KPNA3, DYNC1I1, DYNC2H1, GSDMD, TCF7L2, HSP90AA1, MAP2K2, RIPK3, ARPC5, TUBA4A, RHOA, MAPK12, NFKBIA, DYNC1LI1, MAPK11, TUBB2A, BCL2, CYCS, ELMO2, BAX, ARF6, PFN2	883	253	9011	1.5731	0.798764	0.0713407	0.0610881
KEGG_PATHWAY	mmu05205:Proteoglycans in cancer	33	1.33712	0.00517406	DDX5, CAMK2D, CDKN1A, TNF, CCND1, RRAS, PLAU, MYC, GPC1, TIMP3, DROSHA, FLNA, VAV3, TGFB2, ARHGEF12, MAP2K2, FZD5, CAV2, WNT7B, FZD7, RDX, PLAUR, MSN, ANK3, ESR1, HSPG2, RHOA, MTOR, MAPK12, MAPK11, MDM2, GRB2, HPSE	883	205	9011	1.64275	0.82318	0.0713407	0.0610881
KEGG_PATHWAY	mmu03040:Spliceosome	24	0.972447	0.0052448	SF3B4, HSPA8, PPIL1, DDX5, HNRNPA3, HSPA1L, SF3B6, SRSF1, HNRNPU, WBP11, USP39, LSM2, U2AF1L4, SART1, HNRNPM, HNRNPK, SNRNP70, TRA2B, PPIE, PPIH, HNRNPC, SNRNP200, HSPA1B, HSPA1A	883	134	9011	1.82776	0.82733	0.0713407	0.0610881
KEGG_PATHWAY	mmu05134:Legionellosis	14	0.567261	0.00533987	HSPA8, HSPA1L, CXCL1, TNF, CXCL2, NFKB2, NFKBIA, EEF1G, EEF1A1, CR1L, CYCS, CD14, HSPA1B, HSPA1A	883	61	9011	2.34213	0.832755	0.0713407	0.0610881
KEGG_PATHWAY	mmu05169:Epstein-Barr virus infection	36	1.45867	0.00576518	CDKN1A, H2-T22, PSMD11, H2-BL, H2-M2, TRADD, TNFAIP3, H2-Q2, TNF, ICAM1, OAS1G, PSMD8, CCND1, SIN3A, MYC, IKBKG, IKBKE, B2M, H2-EB1, ENTPD3, ADRM1, ENTPD8, H2-T-PS, MAPK12, NFKB2, NFKBIA, MAPK11, CDK6, CDK4, NEDD4, CDK2, BCL2, MDM2, CYCS, BAX, CALR	883	231	9011	1.59039	0.855017	0.0740603	0.0634169
KEGG_PATHWAY	mmu05220:Chronic myeloid leukemia	16	0.648298	0.00614864	SHC4, TGFB2, CDKN1A, MAP2K2, SHC1, BAD, NFKBIA, CDK6, CCND1, CDK4, MYC, MDM2, BAX, GRB2, IKBKG, BCL2L1	883	76	9011	2.14842	0.872544	0.0760609	0.06513
KEGG_PATHWAY	mmu04218:Cellular senescence	30	1.21556	0.00659343	CDKN1A, H2-T22, H2-BL, TRAF3IP2, H2-M2, H2-Q2, CCND1, RRAS, MYC, TGFB2, MAP2K2, FBXW11, NFATC3, NFATC1, H2-T-PS, MTOR, MAPK12, MAPK11, CDK6, CDK4, RHEB, CDK2, MDM2, CDK1, VDAC3, VDAC2, RAD1, PPID, ATR, RAD9A	883	184	9011	1.66386	0.890244	0.0786503	0.0673472
KEGG_PATHWAY	mmu04914:Progesterone-mediated oocyte maturation	18	0.729335	0.00732039	HSP90AA1, HSP90AB1, GNAI3, KIF22, MAPK12, GNAI1, ADCY6, CDC25B, STK10, MAPK11, CDC26, CDK2, CDK1, ANAPC4, CPEB3, CPEB2, MAD2L1, CPEB4	883	92	9011	1.99663	0.914051	0.0838568	0.0718055
KEGG_PATHWAY	mmu05165:Human papillomavirus infection	51	2.06645	0.00753204	CDKN1A, H2-T22, H2-BL, MAML2, TRADD, TCIRG1, TNF, CCND1, IKBKG, ATP6V1E1, IKBKE, HES6, MAP2K2, ATP6V1G2, ITGA3, H2-T-PS, TUBG1, CREB3, PKM, IRF1, LLGL1, LAMA5, H2-M2, UBR4, H2-Q2, PTGS2, PARD6B, PPP2R3D, PPP2R3C, DVL1, DVL3, HES2, TCF7L2, FZD5, LAMB2, BAD, CSNK1A1, WNT7B, FZD7, MTOR, HEYL, CDK6, DLG3, CDK4, RHEB, CDK2, MDM2, BAX, GRB2, ATR, CRB3	883	362	9011	1.43772	0.91996	0.0838568	0.0718055
KEGG_PATHWAY	mmu05224:Breast cancer	25	1.01297	0.00831127	SHC4, CDKN1A, SHC1, DLL3, CCND1, MYC, DVL1, FGF20, DVL3, TCF7L2, MAP2K2, FZD5, CSNK1A1, WNT7B, FZD7, ESR1, MTOR, NFKB2, HEYL, FGF15, CDK6, CDK4, FGF18, BAX, GRB2	883	147	9011	1.73554	0.938429	0.0890782	0.0762765
KEGG_PATHWAY	mmu04540:Gap junction	17	0.688817	0.00853443	MAP3K2, MAP2K2, GNAI3, LPAR1, PDGFB, PDGFA, TUBA4A, GNAI1, ADCY6, TJP1, TUBB6, TUBB2A, TUBB5, PDGFD, CDK1, PRKG2, GRB2	883	86	9011	2.01726	0.942888	0.0890782	0.0762765
KEGG_PATHWAY	mmu05218:Melanoma	15	0.60778	0.00911605	CDKN1A, MAP2K2, BAD, PDGFB, PDGFA, FGF15, CDK6, CCND1, CDH1, CDK4, PDGFD, FGF18, FGF20, MDM2, BAX	883	72	9011	2.12604	0.953052	0.0922654	0.0790057
KEGG_PATHWAY	mmu05210:Colorectal cancer	17	0.688817	0.0106319	TCF7L2, TGFB2, CDKN1A, MAP2K2, BAD, RHOA, MTOR, MSH2, CCND1, MYC, BCL2, RAC3, CYCS, PMAIP1, BIRC5, BAX, GRB2	883	88	9011	1.97142	0.971846	0.104442	0.0894327
KEGG_PATHWAY	mmu05214:Glioma	15	0.60778	0.0115892	SHC4, CAMK2D, CDKN1A, MAP2K2, SHC1, PDGFB, PDGFA, MTOR, CDK6, CCND1, CDK4, MDM2, BAX, GRB2, CAMK1	883	74	9011	2.06858	0.979624	0.107662	0.0921893
KEGG_PATHWAY	mmu05207:Chemical carcinogenesis - receptor activation	34	1.37763	0.0116043	ATF2, HSP90AB1, GNAI3, GSTT2, ADRB2, GNAI1, ADCY6, HSP90B1, DLL3, CCND1, MYC, FGF20, KPNA4, KPNA3, IKBKE, GSTM4, HSP90AA1, UGT2B34, GSTM1, MAP2K2, GSTO1, BAD, AIP, CDC6, ESR1, MTOR, CREB3, BCL6, GSTA3, FGF18, BCL2, BIRC5, GRB2, GSTM5	883	225	9011	1.54209	0.979727	0.107662	0.0921893
KEGG_PATHWAY	mmu04392:Hippo signaling pathway - multiple species	8	0.324149	0.0129956	MOB1B, WWTR1, RASSF1, FRMD6, LATS2, RASSF6, WTIP, TEAD1	883	27	9011	3.0237	0.987336	0.115289	0.0987206
KEGG_PATHWAY	mmu04612:Antigen processing and presentation	17	0.688817	0.0131167	HSPA8, H2-EB1, H2-T22, HSP90AA1, H2-BL, HSP90AB1, HSPA5, HSPA1L, H2-M2, NFYC, H2-Q2, H2-T-PS, TNF, CALR, B2M, HSPA1B, HSPA1A	883	90	9011	1.92761	0.987844	0.115289	0.0987206
KEGG_PATHWAY	mmu05203:Viral carcinogenesis	34	1.37763	0.0148666	ATF2, CDKN1A, H2-T22, H2-BL, H2-M2, TRADD, HDAC11, UBR4, H2-Q2, HDAC6, GTF2E2, CDC20, CCND1, PMAIP1, IKBKG, YWHAH, RANBP1, BAD, ACTN1, H2-T-PS, RHOA, NFKB2, NFKBIA, CREB3, CDK6, HNRNPK, PKM, CDK4, CDK2, MDM2, CDK1, VDAC3, BAX, GRB2	883	229	9011	1.51515	0.99328	0.127319	0.109022
KEGG_PATHWAY	mmu04015:Rap1 signaling pathway	32	1.2966	0.0166681	GNAI3, LPAR1, PDGFB, LPAR2, PDGFA, EFNA5, EFNA4, GNAI1, ADCY6, PARD6B, RRAS, CDH1, PDGFD, FGF20, KRIT1, RAC3, VAV3, MAP2K2, MAGI2, RHOA, MAPK12, AFDN, MAPK11, EFNA3, FGF15, FGF18, RAPGEF2, TLN1, RAPGEF6, FGFR2, SIPA1, PFN2	883	214	9011	1.52598	0.996354	0.137143	0.117434
KEGG_PATHWAY	mmu05221:Acute myeloid leukemia	14	0.567261	0.0170355	TCF7L2, MAP2K2, JUP, BAD, MTOR, DUSP6, PER2, CCND1, MYC, RARA, PIM1, GRB2, IKBKG, CD14	883	70	9011	2.041	0.996782	0.137143	0.117434
KEGG_PATHWAY	mmu05170:Human immunodeficiency virus 1 infection	35	1.41815	0.0172456	H2-T22, H2-BL, H2-M2, TRADD, GNAI3, H2-Q2, TNF, GNAI1, DCAF1, GNGT2, CFL1, RAC3, PAK6, ELOC, IKBKG, B2M, MAP2K2, FBXW11, BAD, NFATC3, NFATC1, H2-T-PS, MTOR, MAPK12, NFKBIA, MAPK11, WEE1, BCL2, CDK1, CYCS, BAX, CALR, CUL4B, ATR, BCL2L1	883	240	9011	1.48823	0.997003	0.137143	0.117434
KEGG_PATHWAY	mmu05020:Prion disease	38	1.53971	0.0195327	ATF2, PSMD11, COX4I1, UQCR10, ATP5G2, TNF, PSMD8, STIP1, TUBB6, TUBB5, NDUFV1, COX8A, HSPA8, NDUFA7, NDUFA5, HSPA5, HSPA1L, CAV2, BAD, ADRM1, CYBA, COX6C, SDHA, EIF2S1, TUBA4A, MAPK12, MAPK11, CREB3, PSMA3, TUBB2A, DDIT3, VDAC3, CYCS, NDUFS2, BAX, VDAC2, HSPA1B, HSPA1A	883	268	9011	1.44698	0.998624	0.151719	0.129915
KEGG_PATHWAY	mmu04115:p53 signaling pathway	14	0.567261	0.0212392	CDKN1A, SIVA1, CDK6, CCND1, CDK4, CDK2, BCL2, CDK1, MDM2, CYCS, PMAIP1, BAX, ATR, BCL2L1	883	72	9011	1.9843	0.999231	0.161225	0.138055
KEGG_PATHWAY	mmu04151:PI3K-Akt signaling pathway	48	1.94489	0.0233546	ATF2, LAMA5, CDKN1A, HSP90AB1, PKN3, LPAR1, PDGFB, LPAR2, PDGFA, IL6RA, EFNA5, EFNA4, HSP90B1, NTF5, GNGT2, CCND1, PPP2R3D, PPP2R3C, MYC, PDGFD, FGF20, IKBKG, YWHAH, HSP90AA1, MAP2K2, LAMB2, ITGA3, BDNF, BAD, MAGI2, OSMR, MTOR, NR4A1, CREB3, EFNA3, FGF15, CDK6, CDK4, RHEB, CDK2, FGF18, IL3RA, BCL2, MDM2, GRB2, PKN2, FGFR2, BCL2L1	883	359	9011	1.36445	0.999627	0.173343	0.148432
KEGG_PATHWAY	mmu05012:Parkinson disease	37	1.49919	0.0249521	CAMK2D, PSMD11, UBA7, COX4I1, GNAI3, UQCR10, ATP5G2, GNAI1, PSMD8, TUBB6, TUBB5, UBC, NDUFV1, SLC39A4, COX8A, NDUFA7, GPR37, NDUFA5, HSPA5, ADRM1, SLC39A11, COX6C, SDHA, EIF2S1, TUBA4A, ERN1, PSMA3, TUBB2A, DDIT3, VDAC3, CYCS, NDUFS2, BAX, VDAC2, ATF6, BCL2L1, NFE2L2	883	264	9011	1.43024	0.999784	0.181174	0.155137
KEGG_PATHWAY	mmu05162:Measles	23	0.931929	0.0265463	HSPA8, HSPA1L, BAD, TRADD, MSN, TNFAIP3, EIF2S1, OAS1G, IFIH1, NFKBIA, CDK6, CCND1, CDK4, CDK2, RACK1, BCL2, CYCS, BAX, IKBKG, IKBKE, HSPA1B, HSPA1A, BCL2L1	883	146	9011	1.60763	0.999875	0.185437	0.158787
KEGG_PATHWAY	mmu05208:Chemical carcinogenesis - reactive oxygen species	32	1.2966	0.0266496	SLC26A2, COX4I1, GSTT2, UQCR10, ATP5G2, PLD2, IKBKG, NDUFV1, ACP1, COX8A, GSTM4, NQO1, NDUFA7, GSTM1, MAP2K2, NDUFA5, GSTO1, BAD, CYBA, COX6C, SDHA, MAPK12, NFKBIA, MAPK11, GSTA3, VDAC3, NDUFS2, VDAC2, GRB2, NOX1, GSTM5, NFE2L2	883	222	9011	1.47099	0.999879	0.185437	0.158787
KEGG_PATHWAY	mmu05161:Hepatitis B	25	1.01297	0.0272439	ATF2, CDKN1A, TNF, IFIH1, MYC, STAT6, IKBKG, IKBKE, TGFB2, MAP2K2, BAD, NFATC3, NFATC1, HSPG2, MAPK12, NFKBIA, MAPK11, CREB3, CDK2, BCL2, VDAC3, CYCS, BIRC5, BAX, GRB2	883	163	9011	1.56518	0.999902	0.185703	0.159015
KEGG_PATHWAY	mmu04141:Protein processing in endoplasmic reticulum	26	1.05348	0.0283417	HSP90AB1, HSP90B1, BAG1, MAN1C1, SEC31A, HSPA8, HSP90AA1, SEC24A, HSPA5, HSPA1L, FBXO2, SYVN1, EIF2S1, SVIP, DDOST, PDIA4, ERN1, DDIT3, DNAJC10, BCL2, BAX, CALR, ATF6, HSPA1B, HSPA1A, NFE2L2	883	172	9011	1.54261	0.999932	0.189322	0.162114
KEGG_PATHWAY	mmu05211:Renal cell carcinoma	13	0.526742	0.0308866	TGFB2, CDKN1A, MAP2K2, BAD, TFE3, PRCC, SLC2A1, PDGFB, FLCN, PAK6, GRB2, VHL, ELOC	883	68	9011	1.95095	0.999972	0.202277	0.173207
KEGG_PATHWAY	mmu04071:Sphingolipid signaling pathway	20	0.810373	0.0321444	MAP2K2, SPHK2, TRADD, SPHK1, GNAI3, TNF, MAPK12, RHOA, GNAI1, PLD2, GNA13, SMPD2, MAPK11, SPTLC2, PPP2R3D, PPP2R3C, BCL2, RAC3, BAX, CERS2	883	124	9011	1.64597	0.999982	0.206466	0.176794
KEGG_PATHWAY	mmu04936:Alcoholic liver disease	22	0.89141	0.0332929	TCF7L2, SREBF1, CPT1A, TRADD, CXCL1, TNF, ADIPOR2, CXCL2, MAPK12, NFKBIA, ALDH3A2, MAPK11, CCND1, ACOX1, TRA2B, ACADM, IKBKG, SCD1, CD14, LPIN2, IKBKE, LPIN3	883	141	9011	1.59227	0.999988	0.206474	0.176801
KEGG_PATHWAY	mmu04014:Ras signaling pathway	33	1.33712	0.0336786	SHC4, SHC1, PDGFB, PDGFA, EFNA5, STK4, EFNA4, ETS2, PLD2, NTF5, RASSF1, GNGT2, RRAS, PDGFD, FGF20, RAC3, PAK6, IKBKG, RALBP1, MAP2K2, BDNF, BAD, RHOA, AFDN, EFNA3, FGF15, RASA4, FGF18, GRB2, RGL1, FGFR2, ARF6, BCL2L1	883	235	9011	1.43304	0.999989	0.206474	0.176801
KEGG_PATHWAY	mmu05230:Central carbon metabolism in cancer	13	0.526742	0.0341919	MAP2K2, IDH1, SLC2A1, SLC1A5, PDHB, MTOR, GCK, GLS, HK1, PKM, MYC, SLC16A3, FGFR2	883	69	9011	1.92268	0.999991	0.206474	0.176801
KEGG_PATHWAY	mmu00330:Arginine and proline metabolism	11	0.445705	0.0346185	ALDH3A2, CKMT1, AOC1, NOS2, CARNS1, ODC1, CKB, HOGA1, PRODH, SAT1, SRM	883	54	9011	2.07879	0.999992	0.206474	0.176801
KEGG_PATHWAY	mmu03010:Ribosome	26	1.05348	0.0362197	RPL10, RPL32, RPL31, RPL11, MRPS10, RPS27L, RPS4X, MRPL20, RPS18, RPL14, RPL35, RPL18, RPL39, RPS13, RPS12, RPL19, RPS7, RPL35A, RPL13A, MRPS21, RPSA, RPS28, RPL27, FAU, RPL26, RSL24D1	883	176	9011	1.50755	0.999996	0.212234	0.181734
KEGG_PATHWAY	mmu05135:Yersinia infection	21	0.850891	0.0389769	VAV3, GIT2, ARHGEF12, MAP2K2, ARHGEF28, NFATC3, NFATC1, ARPC5, BAIAP2, TNF, MAPK12, RHOA, NFKBIA, MAPK11, LCK, ELMO2, RAC3, PKN2, PIP5K1B, IKBKG, ARF6	883	135	9011	1.58744	0.999998	0.224453	0.192196
KEGG_PATHWAY	mmu00533:Glycosaminoglycan biosynthesis - keratan sulfate	5	0.202593	0.0411043	FUT8, B4GALT1, B3GNT7, B3GNT2, ST3GAL1	883	14	9011	3.64464	0.999999	0.226845	0.194245
KEGG_PATHWAY	mmu04520:Adherens junction	13	0.526742	0.0415431	TCF7L2, ACTN1, PTPRM, BAIAP2, NLK, RHOA, TJP1, AFDN, CDH1, CTNNA1, RAC3, ACP1, NECTIN1	883	71	9011	1.86852	0.999999	0.226845	0.194245
KEGG_PATHWAY	mmu05171:Coronavirus disease - COVID-19	34	1.37763	0.0416462	NRP1, RPL10, RPL32, RPL31, RPL11, TMPRSS2, RPS27L, IL6RA, TNF, OAS1G, RPS4X, IFIH1, RPS18, RPL14, RPL35, IKBKG, RPL18, IKBKE, RPL39, RPS13, RPS12, RPL19, RPS7, RPL35A, RPL13A, RPSA, MAPK12, NFKBIA, MAPK11, RPS28, RPL27, FAU, RPL26, RSL24D1	883	248	9011	1.39907	0.999999	0.226845	0.194245
KEGG_PATHWAY	mmu01521:EGFR tyrosine kinase inhibitor resistance	14	0.567261	0.042109	SHC4, MAP2K2, SHC1, BAD, PDGFB, PDGFA, IL6RA, MTOR, PDGFD, BCL2, BAX, GRB2, FGFR2, BCL2L1	883	79	9011	1.80848	0.999999	0.226845	0.194245
KEGG_PATHWAY	mmu05167:Kaposi sarcoma-associated herpesvirus infection	31	1.25608	0.0468089	CDKN1A, H2-T22, H2-BL, H2-M2, TRADD, PDGFB, H2-Q2, CXCL1, PTGS2, CXCL2, ICAM1, ZFP36, GNGT2, CCND1, MYC, UBC, IKBKG, IKBKE, TCF7L2, MAP2K2, NFATC3, NFATC1, H2-T-PS, MTOR, MAPK12, NFKBIA, MAPK11, CDK6, CDK4, CYCS, BAX	883	224	9011	1.4123	1	0.248161	0.212497
KEGG_PATHWAY	mmu04064:NF-kappa B signaling pathway	17	0.688817	0.0486123	EDARADD, TRADD, TNFAIP3, CXCL1, PTGS2, TNF, CXCL2, EDA2R, NFKB2, ICAM1, NFKBIA, PLAU, LCK, BCL2, IKBKG, CD14, BCL2L1	883	105	9011	1.65224	1	0.253696	0.217236

## Sheet: Supp Data 6
Supplementary Data 6. Genes identified from ChIP-seq and RNA-seq
【A】ChIP-seq only: Genes with decreased level of H3K27me3 and/or increased level of H3K4me3 in the promoter in TNFα-treated organoids (3408genes)	【B】RNA-seq only: Genes with increased level of TPM in TNFα-treated organoids (907 genes)	Genes with increased level of TPM and with expected epigenetic changes in TNFα-treated organoids (393 genes)
Fam71e2	Trmt5	Inka2
1700018M17Rik	Gm41348	Tmed8
Srrm1	Tchh	Cdk6
Ruvbl2	Gm31974	Ly6e
Hebp2	Rhebl1	Nfkbia
Sptlc2	Lsg1	H2-Bl
Dio1	Acsl4	Fgf20
Gm14230	Myo1b	Pcdhgb6
Bnip3l	Tekt5	Large2
Frg2f1	Arl6	Rgl1
Capzb	Chst12	Zbtb38
Pcdh1	Trim45	Tns3
Phax	Pitpnm3	Ascl2
Gm42809	Nup188	Snhg5
C030004G16Rik	Mex3b	Tgif2
Snhg4	Gpx2	Plxna1
Gm26703	Ppp4r2	Atrn
Gm11930	Il20rb	Pls3
Ttll11	Nrep	Crip2
Fam187b	Bbx	Efemp1
St5	Sox4	Eid2
Psd4	Gstp3	Ddit4l
Gm15627	Arhgap29	Syne1
Serinc2	C1rl	Extl1
Psmd11	Prps1l3	Nfatc2
Dennd6b	2810004N23Rik	Mfsd2a
Gm45928	Ccp110	Glis2
Dusp6	Fstl3	Hoxb5
6330410L21Rik	Gm30745	Gsdmd
Gm42903	Kcnu1	Cdc42ep3
Tmem250-ps	4930503L19Rik	Wwc2
Gtf2e2	Zfp703	Dmwd
Gm23166	Macf1	Cnn3
Gm6501	Casp12	Chst8
Gm27286	Trmt9b	Gcnt1
Tom1l2	Baz1a	Rhof
Htr5a	Cmtr2	St3gal1
Gm42477	Zfp558	Rab15
Irx3os	Syt16	Ano1
Odc1	Lrrc46	Zfp57
Wfdc6b	Aif1	Slc25a48
Fzd5	Zkscan7	Zbtb7c
Hdgf	Sh3bp4	Gna15
Gbp7	Hlcs	Cald1
Gm44284	Thumpd2	Zfp750
6030458C11Rik	Mdm4	Tmem123
Peli3	Gm26641	Sh3pxd2a
2410080I02Rik	Fas	Whrn
Kcnj2	Mybl1	Itpripl1
Ncoa4	Pla2g12a	Rhbdl3
2610306M01Rik	Pf4	Phlda3
Sharpin	Npm1	Dnajc10
Fam83h	Gm30322	Camk2a
4930515G01Rik	Gclm	Tspan4
Fam81a	Arrb2	Slc19a2
Dusp26	Klf7	Kctd14
Tmsb10	Tnfrsf1b	Cpe
Atp6v1e1	Dpy19l1	Afap1
Dock11	Snx18	Col17a1
Miip	Gm10033	Paics
Meis1	Harbi1	Mettl15
Gm44716	Mab21l3	Zmynd15
Ppp1r37	Zfp518a	Gabrp
Gm9945	Rfx3	Cdkn2a
Sufu	Fam222a	Ets2
Hsf4	1810021B22Rik	Hivep3
Asap1	Gm35761	Zc2hc1c
Melk	Rbm43	Foxp4
Olfr279	Golm2	Tmem231
Cish	Gpr146	Lrp12
Ak3l2-ps	Cdyl	Zfp275
Kcnc1	Sesn2	Msn
Gm31392	Gm15793	Efna3
Rac3	Gm4963	Zranb3
Trps1	Tfb1m	Tpbg
Eef1g	Dok7	Chn2
Il10rb	H4c1	Mdm2
Spaca9	Tmem212	Pard6g
C330022C24Rik	Mcm8	Npas2
Vwa3b	Diaph3	AI429214
Sec13	Dcun1d3	Nfkb2
Gm20613	Agrn	Smpd5
Gm42917	Far2	Gsto1
Vcan	Fam220a	H2-M2
Vgll4	Dhx37	Gcnt2
Stx8	Usp27x	Rarb
Gm49793	Creb3l2	Hoxb4
Adgre5	Gm4924	Hdhd3
Ccdc134	Nol10	Rsl24d1
Brd9	Gm46422	Mcam
1700040D17Rik	Gjb2	Gsta3
Gm17105	Poglut2	Ikbke
Sox21	Gm2a	Sh3kbp1
Ptcd1	Six5	Prkar2b
Zg16	Zbtb10	Sema3f
Gm44081	Lamc1	Hspg2
Gm44415	Iffo2	Aspa
Olfr374	Slc28a3	Rhobtb1
Dag1	Dcp1b	Srgap3
Gm17118	Tmem86a	Ninl
Ndufb1-ps	Cpne2	Slc4a3
Gm19721	Lca5	Irak1bp1
Bcl2l1	Cfap300	Hoxd13
Ptprs	LOC118568381	Plau
Plekhn1	Gm30042	Vav2
Pnkd	Il23a	Brd3os
Gm13257	Dtx4	Nog
Rab11fip3	Itga1	Prkg2
6720427I07Rik	Irak3	Icosl
Gm26486	Urb1	Bcam
Zfp46	Mtr	Fxyd6
Gm13649	Cyp27b1	Rnf180
Rab11b	Pla1a	Sorbs2
Agpat3	Tnfaip8	Arhgef4
Bcas1	Ift80	Sphk1
Gm42884	Klhdc1	Irf1
Eef1d	Zfp346	4933412E12Rik
Gm50252	Ccdc122	Hoxb7
1700060O08Rik	Piezo1	Mfge8
Fgg	Brf2	Tnf
Gm43714	Dph5	Rnf125
Thap7	Rgs16	Ropn1l
5330416C01Rik	Nr4a2	Unc93b1
Crybg1	Tnfrsf10b	Ccl20
Mup-ps16	Gm39556	Synj2
Svs1	Dip2c	Rasgef1a
Stn1	Cyb5rl	Muc20
D11Wsu47e	Ccdc103	2410002F23Rik
Sema3e	LOC115488002	Mthfr
Cpeb4	Vamp5	Slc38a9
Gm26377	Crim1	Bcl3
Gm36569	Arhgap6	Tnfaip3
Ckb	A130010J15Rik	Ppat
Rpl27	Zfp74	Fmnl2
Adora3	Alg10b	Map4k4
Gm45747	H6pd	Fgf15
Pcdhga11	C9orf72	Etv6
Thap12	Scai	Creld1
4930579P08Rik	Mex3a	Arhgef10
Senp3	Wdr34	L3mbtl3
Nipal1	Zfp281	Gstcd
Cab39l	B9d1	Tent5b
Dxo	Myo7a	Nos2
Pim3	Vegfc	Scly
Xrcc3	Zfp202	Klhdc7a
Mettl4-ps1	Ak1	Eda2r
Gm11531	Gm33448	Shld2
Trim24	Clca4b	S100a8
Gm44686	Neurl3	Dnajc12
D130020L05Rik	Tmem154	Icam1
Pir	Sumf2	Chst11
I830134H01Rik	Peli2	Zfp689
Pm20d1	Gbp6	Fgfrl1
Ginm1	Mical3	Plekhg5
Defb25	Cln8	Cxcl5
Csf2rb	Znrf1	Aen
Tshz2	BC018473	Ccdc9b
Nbr1	Zfp518b	Zc3h12c
Gm30015	Fam216a	Glipr2
Gck	Dennd6a	Gbp8
Gm49580	Hax1	Rnf150
Gm6787	Six4	Drc3
Zfp326	Ccl2	Ffar4
Tvp23b	Gm4262	Gabbr1
Gm24888	Srgap2	Mb
Mcat	Gm31790	Idh1
Calr	Elk3	Ube2e2
Mt1	1810008I18Rik	Eya2
Rufy1	Gm41910	Cntnap1
Gm49871	Nphp1	Emp2
Gm12404	Ifitm3	Efna4
Gm35371	A830021F12Rik	Ptpdc1
Prom1	Fgf21	Cyba
Gm32027	Limk1	Pgpep1
Znrf3	Bend3	Zbtb4
Rcc2	Ift140	Schip1
Runx2	Dtwd1	Maml2
Gm24538	Tmem40	Entpd3
Stag2	Adat1	Hoxb6
Sdf4	Lrfn1	Fbxw9
B930086L07Rik	C130083M11Rik	Sertad4
Gm25717	Slc45a4	Ccn2
Gm29754	Mlh3	Rassf9
Capn9	Rsl1	Arhgap8
Gm12866	Dlg5	1700066B19Rik
2810457G06Rik	Sh3pxd2b	Sh3bgrl2
Kctd15	Gm29826	Relt
Pmp22	Lyplal1	Ifnar2
Gm5083	Dennd2c	Fmnl3
Serpina11	Pomk	Poli
Ccdc30	Slc7a11	Ccr10
Unc50	Clic4	Mapk11
Cfap46	2610507I01Rik	Irf5
Taf6l	AW551984	Mycl
Fam171a2	Matn2	Maf
Gm5148	Rpl31-ps12	Nrp1
Ostc	Dlk1	Sync
She	Btn2a2	Cbfa2t3
4930483J18Rik	Gm38500	Ranbp17
Gm48385	LOC118567469	Rarg
Phf10	Tmem238l	Cmtm7
Nab2	Slc5a9	Rassf6
Marf1	E030011O05Rik	Usp46
Pmel	Sesn3	Tmem229b
Tmprss13	Hacd2	Aaas
Ascl4	Zfp318	Evx2
Crispld2	Igf1r	Fbln1
Gm15535	Tsku	Cytip
Scaf1	Alg2	Parp8
Gm45591	Sestd1	Tead1
Taf1b	Gm6637	Gm17546
Gm18113	Adssl1	Pak6
Spink10	Tanc1	Ptpn14
Noct	Gusb	Cc2d2a
D330023K18Rik	Eid3	Homer3
Bpifc	Zbtb41	1810062G17Rik
Dusp7	Stk36	Gm10575
Gpr137	St3gal2	Ccnd1
Atp7a	Slc25a27	Ppp1r14c
Hacd3	Fndc3b	Mapk12
Mir1982	Zfp976	Zfp41
Gm26850	Niban3	Nav2
Lpcat3	Pawr	Ptp4a3
Hist1h3c	Ift81	Mtap
Gm49405	Nme4	Pakap
Gm13377	Vtcn1	Cuedc1
Rpl26	Adcyap1	Ttbk2
Kcnk6	Mfap3l	Sbno2
Gm11398	Notch3	Patz1
Gm11505	Gm36193	Zfp605
Gm12127	Calr3	Map6
Hist1h4i	Hs3st3b1	Lama5
Olfr282	Arsi	Arhgef17
C77080	Rnase1	Akr1b10
Gm50356	E130008D07Rik	Psmb8
Trbj1-4	Hps4	Ces1g
Tpt1-ps3	Tmem266	Sema6b
Cldn19	Il34	Apcdd1
2810410L24Rik	Atg9b	Fam20c
Gm29590	Tmsb15l	Auts2
Cyhr1	Knop1	Heg1
Il2ra	Azin2	Lcp1
Cpt1a	Csnk1e	Wwtr1
Duox1	Lrrc27	H2-T-ps
Tnk2	Zfp438	Eif4e3
Cdk1	Flt3l	Hmgcll1
Gm26903	Pycr1	Psrc1
Pld3	Pacs1	Abcc4
Pkhd1l1	Tapbpl	Grhl1
1700112D23Rik	2700054A10Rik	Esr1
Dedd	Apobec3	Dagla
Mcm10	Gm39008	Nbea
Thbs3	Tcte3	Csad
Gm25455	Pcdhgc3	Tmem176b
Nsun2	Plscr3	Man2a2
Ccdc190	Ift57	Guca2b
Cope	Rfx5	Tacstd2
Cep295nl	Tmeff1	Ptgs1
Ceacam18	Ssbp3	Kif19a
Gm47120	Ddx58	Zfand5
Ptpn23	Trim68	Lats2
1700048O20Rik	D830031N03Rik	Vars
Ndufs2	Gm14685	Ppic
Gm43761	LOC118567843	4930402H24Rik
Gm38144	Bbc3	Loxl4
Zik1	Alppl2	Ptpn13
2023-03-03	Hpn	Gm39469
Eloc	Il4ra	Nedd9
Gm41760	Ccl5	Zfp647
Chaf1b	Rnf122	Ppp1r26
Taf6	Hoxb8	Lysmd2
Afmid	Zfp456	Cep112
Kcnq1	Vill	Pthlh
A930012L18Rik	Cyren	Exoc3l4
9430021M05Rik	Kctd18	Amotl2
Gm35097	Tspan5	Orai2
Sat1	Gbp9	Flna
Gm9806	Azgp1	Kifc3
Gm12023	Map3k20	Atoh8
Cdca2	Vasn	Muc1
6720483E21Rik	5033421B08Rik	Ikbip
Hoxd11	D17H6S56E-5	Bcat2
Gm30232	Hykk	Plk2
Timm9	Trp53inp1	L3mbtl4
Mus81	Pced1a	Krt87
Coro1b	Ccdc171	Abcb1b
Pdgfa	Gm32058	Pdgfc
Fam118b	Pdia5	Ism1
Gm34961	Zfp369	Slc25a4
Ttc39aos1	Zfp141	Faxc
Mir695	Sulf2	Rin3
Gm25929	Atp11c	Cbx4
Gm26652	Ms4a10	9230114K14Rik
Vdac2	Traf5	Cbx6
Zfp819	Cyp4v3	Fkbp1a
Cdc20	Pros1	Srm
Pde4d	Ccdc136	Zhx2
Olfr328	Birc2	Zfp365
Nfyc	Gm33467	Pitpnc1
Bmi1	Zmat3	Tsen2
Anapc4	Dync2li1	Slc2a6
Bax	Gm33660	Hoxb3
Chd2	Alcam	Fermt1
Dupd1	Sh3bp5	Rab27a
Akr1cl	Sec14l1	Npnt
Noxo1	Dtx2	Cfap43
Gm10157	Gm5486	Wdr35
Gm37760	Celsr2	Gulp1
Arsg	Ppm1f	Mtcl1
Gm10044	Eef1aknmt	Wtip
Psmd5	Adpgk	Ecscr
Pank1	Gm35851	Rgs19
Gm28380	Agbl3	Aqp4
Mfsd3	Sema4c	Isx
Gm25135	Pdzd2	Tmem176a
Armc7	Me1	Evx1os
5530601H04Rik	Zc3hav1l	Cxcl2
Crb3	Itga8	Pvt1
Gm26600	Pisd-ps1	Prodh
Gm43689	Lrrc61	Pet117
Gm22651	Exoc4	Baiap2l2
Pygb	Clca3a1	Ntf5
Gm48934	Adamtsl4	Nfe2l1
Wdhd1	Gabarapl1	Gm26793
Rnf208	Gm39271	Csf1
Polr2l	BC021767	Slc9a4
Atp11a	Arhgef10l	Tmie
Vgll3	Nfic	Nptxr
Fhad1	Neurl2	Dnal1
Arhgef2	Anxa9	Arhgef28
Snord35a	Amer1	Pde4b
Kcne2	Nadk2	Cap2
D430040D24Rik	Pla2g2a	Frmd6
Meis2	Mindy4	Selenon
Tnfaip8l3	Wdr89	Lamb2
Srcap	Ube2q2	Kif12
Vat1	Zfp619	Ago4
Gtf3c1	Abcc1	Lpar2
Aifm1	AW209491	Gm13056
Plcd3	Rasl11b	Fgf13
Rmi1	Tincr	Ccdc149
Gm23034	Klhdc8b	Bik
Gm23306	BC024063	Eif5a2
Mir7668	Wnt6	4930556M19Rik
Hes2	Lrrc8b	Adrb2
Tbc1d30	Zfp493	Klhl42
Luzp1	Zc3h7b	Snx10
Gm44889	Alpk1	Ankrd6
1700049E22Rik	Xylt1	Zfp516
Smarcd3	Vangl1	Jph1
Mir688	Psapl1	Nectin1
A930001C03Rik	Cd55os	Zkscan17
Olfr462	Mei4	S100a11
Appbp2os	Olfm4	Megf6
2310034G01Rik	Zbtb37	Syngap1
Gm8956	Zfp560	A730017L22Rik
Afdn	Xlr5c	Jdp2
Alkbh6	Plekhs1	Sik1
Trp73	Nuak2	Nfatc1
Gm43618	Zfp960	Cacna2d4
Fam104a	Erfe	Bcl11a
Sf3b4	Itga10	Gm11266
P3h2	Plcb4	Abcc8
Ect2l	Ceacam10	Ubtd2
Gm44421	Rasal2	Mdfi
Gm12844	Rab11fip2	Dync1i1
Slc22a6	Ptprr	Mical1
Trabd2b	Dyrk3	Lix1l
Gm45282	Supt3	Hdac7
Gm16476	Zscan12	Syde1
Gm30346	Cd177	Zfp185
Gm15396	Ift122	Arid5b
Plxnb1	Cblb	Lor
Fryl	Nab1	Pdlim7
1810014P07Rik	Mdn1	Spsb1
Gm48008	Nfib	Gramd1b
Aspdh	2500002B13Rik	Gpc1
Tpsab1	Gtf2ird1	Usp31
Gm11479	Iqcc	Anxa5
A730089K16Rik	Mab21l4	Gpr68
Pus7l	Pglyrp1	Rab38
Exosc5	Ogdhl	Msrb3
Hopxos	1600014C10Rik	Ern1
Gm17190	9130023H24Rik	Cyp4f17
Gm44065	Btbd19	Ptprd
Hnrnpdl	A830005F24Rik	Tubb2b
Gm49889	Cp	Pmepa1
A930015D03Rik	Itgb6	Rps6ka5
Osmr	Egf	Phf21b
Rhoa	Il17rd	Nod2
Gm45266	Marcksl1	Ly6g2
A330023F24Rik	Atp2c1	Cxcl1
Defb30	Gm28913
Efna5	Clasp2
Lamtor3	Gm35266
Gm15556	Slc26a1
Man1c1	Otub2
Ndrg2	5430403G16Rik
Rps17-ps1	B3gnt6
Gm37170	Hrct1
Gm23472	Gemin5
Men1	Prrg4
Gm22107	Reg3g
Hspa5	Pelo
Mta2	Zyx
Gm38534	F8a
Gm16079	Rinl
Gm6979	Eppk1
5330439K02Rik	Celsr1
Mir212	Gm36457
Tardbp	Gm31219
Ints11	Tdrd12
Gm22029	Sdhaf1
Pgm2l1	Birc3
Gm47205	Dglucy
Atl1	Ybey
Gm22951	Smad3
Gm37347	Map3k14
1700028J19Rik	Gm6288
Gm28372	Pnrc1
Gm49130	Gm42346
Wdr53	A730063M14Rik
Metap2	Nucb2
Gm48878	Plxna3
Gm47553	Mgp
Pfkfb2	Elp1
6430584L05Rik	Sap30
Gask1b	Zfp429
Ftx	Serpinb11
Ftsj1	Cbln3
Gm14019	Gm45916
Mtor	Rasal1
Foxh1	Bcl2l11
Mettl26	Fut1
Noa1	Pkp4
Dele1	Dusp9
Tomm7	Zfp618
Zbtb48	Otud1
Cyb561	Cd276
Smg5	Rhbdf2
Brd8	Kazn
Traj35	Zfp334
Gm973	Ccdc141
Tekt4	Eprn
Vps26b	Slc25a30
Psma3	Ccl27a
Gprc5c	Pisd-ps2
Supt6	Rnf32
Nup62	Ankrd42
Smarca2	Slc48a1
Gm12500	Ero1b
Adamtsl5	Cavin4
Eif2b3	Zfp934
Gm44652	Ces1h
Zfp512	Steap2
Rcor2	Bbs1
Krt31	Ubxn2b
Spaca4	Gtf3c5
Large1	Bhlha15
Cgn	Gm21297
Gm43653	Snhg17
Mtmr11	Gm39584
Grk4	Gm46294
Arrdc3	Tmem158
Pld5	Gm32768
Gm28959	Pigb
Slc26a2	Trmt10a
C230057M02Rik	Cd274
Gm13648	Gm47814
Kcnq2	Edn1
1700003D09Rik	Zfp111
1700016P03Rik	Srl
1810009A15Rik	Tgm7
Odf3l2	Invs
Dhrs7c	Camk1d
1700101I11Rik	Gm41428
Trappc4	Tlr2
Cdipt	Ltb
Wipf3	Disp1
Fkbp8	Ccl7
Gm19253	6430710C18Rik
Krt78	Arl14ep
Gm15283	Zfp551
Mbtd1	Il6st
Npepl1	Det1
Tafa3	Slc25a29
Snord50a	C1s1
Tec	Sv2c
4930581F22Rik	Rrp1b
Gm14023	Pop1
4930517J16Rik	C3
Git2	Itpkb
Gm43584	Gm42225
Gem	Zfp128
Gm16278	Emd
Igsf11	Mta1
Pcdh9	Top3b
Gm16364	Gm7420
Tjp1	Tpst1
C230035I16Rik	Kif3c
Robo3	Smim14
Rgs9	Megf8
Gm47328	Zfp939
Gm36198	1700052K11Rik
Plekhg3	Cldn14
Gm13807	Katnal1
Khsrp	Gm13420
Atp8b3	Kcnn1
Tlcd1	Sema4d
Dnaic2	Tbcel
Trp53inp2	Alyref2
Gm50165	Top1mt
Mgat1	Pou6f1
Nt5e	Prpf40b
Sh2b3	Acadsb
Pnpla2	Rela
Tgfb2	Ccdc162
Tor1aip1	Nfkbie
Gpi1	Ripk2
Celsr3	Snx20
Gm25927	Cd81
Cavin3	Zfp612
Cul4b	Echdc2
Abhd14a	Fam227a
Sys1	Capsl
Nox1	Gm36470
Gm44158	Zbtb11os1
4833438C02Rik	Fam53b
Gdpd1	Zfp11
Gm15318	Gnb1l
Klf6	Foxq1
Gm49323	Uggt1
Gm47072	Cplane1
Tdrd7	Gm26782
Dennd1b	Tmem132a
Slc36a4	Znrd1as
Gm34667	Gpt2
Nkain4	Gm33318
Gm24453	Zbtb12
Hook2	Zfp267
Mapre2	Dnajc18
Gm9750	Glipr1
9330136K24Rik	AW112010
Gm13963	Mpp6
2210404E10Rik	Nr1h5
Mllt6	Cmah
Nxpe2	Zfp282
Xkr5	Rab30
Gm16341	1700067K01Rik
Cox6c	LOC115488130
Bin1	1700030K09Rik
Rps7	Slc6a9
5430405H02Rik	LOC118567509
Gm34358	Micu3
Gm43067	Grid2
Gm44939	Zfp451
Mir99b	Syne4
4930405N21Rik	Efcab7
Gm43280	Tbc1d8
Gnl2	Denn2b
4632427E13Rik	Cebpd
Klhl36	S1pr2
Ptprt	Ephx1
Gm26672	Colgalt1
E2f7	Zfp36l1
Iqank1	Banp
Hdac6	Gm14853
AU021092	Trim8
D930048N14Rik	Cited4
Gm24000	Zfp992
Esrrb	Fkbp11
Gm16984	Abca2
Gm25917	Pacc1
Actr1a	Akna
Ankmy2	Mettl8
Gm43123	Ercc5
Rnf167	Nebl
Stard9	Gm19723
Gm37505	Gm41699
Gm45770	Qsox1
Zdhhc12	Cul7
Gli2	Tead2
Gm13284	Slc38a6
Gm33460	Cep162
Zfp276	Mfsd6l
Gm35160	Fam189a2
Ntng2	Traf3
AC126262.1	Gm32820
Gm23739	Snai3
Adprh	Zfp385a
Gm47909	Plekho2
Fam71b	Rnf113a2
Dap	Ttyh3
Eif2s2	Atf7ip
Prkar2a	Nfxl1
Desi2	Klf11
Coa3	Arl15
Gm42843	Gm27042
Gm25663	Gja1
Gm47239	Gm16907
Zfp524	Gpx8
Nudcd2	Fbf1
Kif22	Gm40085
Gm11020	Atp10a
Zfp661	Tspear
Josd2	Gm20559
Pkn3	Hspb1
Gm568	Ly6f
Tubd1	Gm41584
Tacc2	Zfp51
Grina	Ninj1
Gm23670	Mknk1
Xrcc4	Ajuba
Utp14a	C4bp
Dicer1	Thtpa
Gm10417	Bid
Stk25	Lama4
Ptprm	Slc27a2
Srpr	Slc26a6
Tpm2	Rel
Tpi1	Ubxn11
Krt80	Lifr
Spi1	Mt3
Ap2s1	Zfp109
Vsig10	Polr3h
Gm21691	Rrs1
Atr	Gm4651
P4ha2	Afap1l1
Rhot2	Nol8
2210408F21Rik	Ddias
Ovol1	Zfp82
Hist1h2ag	Rrm2b
Krt12	Gm14057
Ccn4	Nap1l1
Msln	Tifa
Fth1	Rilpl1
Cldn7	Eif2ak4
Pkm	Gm51481
Rai14	Relb
Spcs1	Ly6a
1110002E22Rik	Mpp7
Arhgef12	Cd47
Ppfia4	Notch1
Pstk	Gpm6b
Gm49932	Depdc1a
Gm13524	Pogk
Pdia4	Castor1
Rnf44	Epha4
Parl	Nlgn2
C030005K06Rik	Rnd3
Tnfsf15	Abitram
Mir7678	Nuak1
Nfatc3	Gm30136
Mir7070	Smo
Arap1	Ubd
Gtpbp2	BC107364
Gemin7	Xkr8
Chid1	Csrp1
Mov10	Klhl23
Pdgfb	Psg17
Arntl	Rbpms
Kcnh8	Pdlim4
1500011B03Rik	Syt11
Gm44750	Tpd52l2
Fam149a	Stx11
Mir5627	Pabpc4
Dnah3	Zfp781
Gm50340	Slc12a2
Sema3c	Slc41a1
Hoxd12	Kcnj11
Gm45185	Pdzk1
Gm27861	Farp1
Snrnp70	Kif9
Gm7271	Pitpnm2
Utp25	Tnfsf10
Sybu	Zdhhc14
Prss56	Arntl2
Gm42922	Tmem120b
Armt1	Gm42722
Slc39a4	Srpk2
Gm23224	Col26a1
Mea1	Zfp566
4731419I09Rik	Mmp11
Per2	Gpha2
Gm27898	Cdc42ep1
Gm15534	Gm31645
Zfp36	Prkch
Osbpl2	Cma1
Itga9	H60c
Mef2c	9030625G05Rik
Myo1c	Plekhf1
4631405J19Rik	Ltbp4
Tmigd3	Stau2
Gm23246	Pepd
4930412C18Rik	Ect2
Bmp8b	Jrk
Chmp1a	Inf2
Mcm7	Tcaf1
Adarb1	Etnk2
Cfap52	Klhl8
Wbp2	Cep170
Sinhcaf	Slc23a3
Gm37820	Tiam1
Pex5l	Nupl2
Glt8d1	Gm30247
Gm15816	Rps6kc1
Chrna1	Zfp2
5430402O13Rik	Greb1l
6330562C20Rik	Strip2
Tmem95	Ly6c1
Setd7	4921536K21Rik
Babam1	Fads3
4732471J01Rik	Zfp72
Fam186b	Gm15663
Ablim1	Gm52666
Mfsd7a	Ttc8
Pknox1	L3hypdh
Trbj1-3	Champ1
Ubac1	F630048H11Rik
Terf1	Zfp984
2010204K13Rik	Trex2
Dok4	Exd1
Tiam2	Cdk3
Gm21915	Dtnb
Ccnl1	Wdr77
Dcun1d4	Dok1
Hoga1	Loxl3
Ralbp1	Lrp11
Pld4	Entpd4b
6330403K07Rik	Paqr3
Gm38101	1700056E22Rik
Gm48276	Ccng1
Zfp672	Zfp93
2610037D02Rik	Tspan9
Ints7	Zc4h2
Shisal1	Limk2
Snx3	Sema4f
Slc26a3	Pstpip2
Gm42889	Csgalnact2
Nemp1	Ndufa4
4930577N17Rik	Mgmt
Slc22a7	R3hdml
Gm32063	Fan1
2010110G14Rik	Rwdd3
1700069L16Rik	Dnmt3b
Tmem134	A930007A09Rik
Far1	Enho
Gm14965	Apaf1
Mep1b	Rbfox2
Atxn7l3	Gm36572
Fign	4930432K21Rik
Gm6831	Cxcl15
Mmp23	Tnfrsf19
Gm44388	Mmp7
Gm19222	Ncf4
Pxdc1	Fah
Cdh1	Pgbd1
Eaf1	Mras
Tubg1	Cdkl5
Atf6	Fuz
Trmt2a	Nkapl
4930478M09Rik	Esam
Smim20	Ccdc160
Slc25a3	Dennd5a
Arfgap2	1700017B05Rik
Slc35f3	Pcyox1l
Gm24248	Gm41609
Pkd2l1	Dpy19l3
Cfap61	Epb41l2
Tex36	Thada
1700008J07Rik	Ces2f
Gm34934	H2-Q6
Sult2b1	Ldhd
Clcf1	Htra2
Cpne3	Slc7a1
1700065D16Rik	Dpysl3
Fhod3	Gdpd5
Gm10548	Twistnb
Nr4a1	Samd12
Fam98a	D730005E14Rik
Cux2	Vwf
2310014F06Rik	Pdcd11
Col6a5	Zfp940
Gm14636	Palm3
Ahi1	Gm13790
9430038I01Rik	Cd74
Dse	A830049F12Rik
Mir10a	Gm40363
Syce2	9330102E08Rik
Ak8	Tdrp
Gm10463	4930415O20Rik
Zfp771	Gm31522
Tcirg1	Dand5
Smco2	Acot6
Itln1	Fam229b
Dmkn	Map4k1
Mir2139	Smarcad1
Dusp13	Clca3b
Gstt2	1700105F02Rik
Lmna	Zkscan8
Cdc14b	Ttll1
Impact	Socs1
Ttc25	Tulp3
Nxt1	4930562F07Rik
Ifih1	Rab32
Map3k12	Mylpf
Car2	Lbp
1700041G16Rik	Cyb5r2
Mhrt	LOC118568152
Sbds	Rbm24
Gm22822	Mideas
Crocc2	Klk6
Prox2	Mpzl2
Cit	Lypd6b
Sec31a	Dnase1l3
Tnk1	1700029J07Rik
Gm12534	Slc12a4
Tagap	Chd5
Carmil3	Tmem64
Gm47766	Gclc
Tdp1	Cd320
Gm16091	Sh3tc2
Pcsk6	Dock4
Slco4c1	Chrnb1
Madd	Gm32719
Svil	Slc4a7
Slamf8	Olfr1370
Cyp27a1	Gm38563
Dlec1	Nipa1
Zfc3h1	Homer2
Traj36	Foxa3
Gm49343	G930009F23Rik
Tacc1	Camkk1
4833418N02Rik	E230025N22Rik
Gm5067	Ubash3b
Cbx7	Gm35404
Sdr42e1	Rec114
Cep128	Zfp697
Bcas3	Gm34507
Zfp469	LOC118567479
Kif16bos	Zbtb44
Gm27882	Nfkbil1
Gm43736	Ston1
Slc22a14	Spry1
Gm13442	Gm33690
Gm11643	Gm17025
Rnf152	Cd44
Gm25391	Ttll7
Rps12	Prxl2a
Lgalsl	Gm52512
Gm38232	Kank3
Gm27551	Gm3716
Gm32468	Msantd3
Rnf213	Rhbdf1
Gm23205	4732490B19Rik
Riox1	Bicd1
Gm35154	Bok
Rap1a-ps2	Lamb3
Mir149	Mak16
Fbxo2	Zfhx2
Hdac9	Atp8b5
Nudcd1	Wdr91
Slc1a6	Ckap2
Krt33a	Tert
Gm16754	Arhgef26
Gtf2ird2	Gm5088
Gm44486	AI463170
Gm14167	Sting1
Dnttip2	Fnbp1
Synpo	Poglut1
Gm33756	Sprr2b
A830031A19Rik	Stk39
Gm47241	5033403F01Rik
Gm39147	LOC118568415
Nr2f2	Nceh1
Hoxa6	Srgap1
Mamdc2	Lars
Baiap2	Zfp788
Platr9	Itga2
Hspa1l	Cxcl16
Gm16163	Rassf4
Rab36	Spag4
Gm40437	Krt14
Acad12	Nxn
Gm34907	1810010H24Rik
Trub2	Chst4
Gm12758	Mdfic
Ap2m1	Echdc3
Nlk	Tgfbr2
Pdhb	Wdr6
Acbd4	Zfp850
Add3	Gm46349
Guca2a	Plekhm3
Pde3b	LOC118568736
Xrcc1	Nap1l3
Cfl1	Wfikkn1
Pes1	Sdc2
Mir1900	Lmtk3
Zfp251	Gsap
Spef1	Fbxo32
Gm9502	Prrg1
Gm47202	Chst14
Asphd2	Cotl1
Gm44357	Dctd
Npcd	Zfp820
Gm26744	Tln2
Gm27253	H2-Q7
Skiv2l
Hyal1
Fbxw11
Adgra2
9330154J02Rik
Gm36445
Cdc42se1
Pitpnm1
Gm17251
Ccdc120
Smim38
Slc44a4
Dhx29
Gm34312
Cacna1d
Selenok
Stk10
Ankrd29
Prnd
Wnt8b
Catsper2
Prdx2
Iqck
Slc7a2
2510009E07Rik
Slit2
Prcc
Slc16a3
Gm13584
Pdzk1ip1
Ncs1
Gm21926
Lgr6
Rad9a
Tfe3
Vrk3
Lnx1
Dvl1
Gm47284
Por
2500004C02Rik
Mrpl41
B430319F04Rik
Traj38
9530082P21Rik
3000002C10Rik
Gm17092
Narf
Krtap1-5
Ulk4
4930465M20Rik
Rpsa
Bad
Krt88
Kcnc3
Gm38408
Gm5105
Syvn1
Ky
Hsp90b1
Paxip1
Gm13716
Gar1
Gm34821
Ddx5
Tnfrsf11b
B4galt1
Igsf8
Gm34510
Tinf2
Wee1
Myl4
Ivd
Aipl1
Rpl39
Fosl2
Dnase2a
1700030O20Rik
Frmd4a
Gm2287
Gm23201
Mir142
Polr3e
Plaur
Tmem177
Bach1
Tef
Wdr31
Aloxe3
Slc38a3
Gm53
Crhr2
Flot2
Tlnrd1
Ptgs2
Gm43353
1300017J02Rik
B4galnt1
Tgfb3
Gm48049
F420014N23Rik
Gm25562
Arhgap27
Dbp
Tnip3
Tac4
Ints12
Ebp
Defa-ps11
Cd207
Klhl26
Ankra2
Tnfaip8l1
9130024F11Rik
Rnf26
Pglyrp2
Mirlet7e
Gm44314
Mgat5b
Ccdc9
Otud7b
Gm42511
Prkar1a
Mob1b
Gm29245
Hes6
Timp3
AL607142.1
Synj1
Dlc1
Nek8
Figla
Atf3
Gm48086
Traj32
Gstm5
Gm14267
Lsm2
Dgat1
Krt90
Samd4
Hdac11
Gm37947
Gm13655
Chst10
Themis3
Shc4
Gm43677
3110009F21Rik
Aldoa
Lig3
Atp2c2
Krit1
Ifi27
Gm16253
Snupn
Ash2l
Mrto4-ps2
1700124L16Rik
Arhgap27os1
Pcdhgc4
Gm5027
Gm20461
Foxa1
Gm28198
Sertad3
Gm5533
Slc6a8
Xpo5
Muc4
Chrnb3
Gm15943
Gpr155
Gm23238
Hltf
Ccni
Stk16
Olfr278-ps1
Grb7
Samd5
Rassf8
Ciao1
Ap3m2
D030040B21Rik
Epx
Cnga3
Retreg1
AA986860
Phlda1
Usp36
Traj23
4930477E14Rik
Spint2
2900060N12Rik
Gatad2b
Rpl31-ps17
Mzt1
Entpd1
Ccn3
4930443G03Rik
Gfod2
Sh3bgrl3
Entpd8
Frem3
Stip1
Gm26571
Elmo2
A130077B15Rik
Mast2
Tmem79
Ccdc112
Traj26
Zfand6
A230028O05Rik
Ppp1r9b
Ptges
Gm22881
Fgf4
Gm25745
A530084C06Rik
Rpl32
4932438H23Rik
Gm37830
Gm34672
Gm20490
Clcn2
Zfp131
Zfyve21
Gm47314
Surf6
Zfp598
Mir22hg
Syt7
Gm44305
Naglu
Gm11722
Gm44777
Elmod2
Aldh1a3
Gm5294
Upk3bl
Gm15704
Snord12
Gm43969
Oxsr1
Wfdc9
Gm39228
Trbj1-2
Gm5103
AL607088.1
Gm34730
Tbcd
Ctnna1
Greb1
Raly
Arpc5
Gm24044
Rpl10
Gm12221
Alkbh8
Gm47079
P2ry2
Gm42596
Evi5l
Colca2
Rpl35a-ps6
Tmem221
Gm12319
Slc39a11
Gm45095
Tdrkh
Hsh2d
Pla2g15
Tmem42
Ak7
Gm36356
Klk8
Ccdc192
Plec
Plppr2
Gm50348
Mir142b
Snord60
Perm1
Nron
Resp18
Cenpj
Gm49548
Gm26042
Asna1
Gm11978
Usp43
Gm35147
Ccna1
Bcl6
Gm43445
Gm28793
Itsn1
Adgrg5
Cers2
Pinlyp
Kpna3
Gm29539
A230103J11Rik
Ckmt1
Gm34106
Ufsp2
Gm44238
Eif1a
Rbm15b
Urm1
Pdgfd
Gm48162
Gm37851
Gm49700
Ift43
Rhpn1
Thra
Gm20109
Snora43
Gm9856
Tra2b
9130221F21Rik
Trir
Cyb5b
Fut8
Atoh1
Rassf1
5830418P13Rik
Scnn1a
F8
Gm7008
Gm22871
Spcs3
Nsun4
Gm5189
Hoxb9
Hist1h2bj
Chchd4
Antxr1
Gab3
Cdc26
Artn
Mtch2
Gm16838
Axdnd1
Kifc2
4930547E14Rik
Grhl2
Rev1
Gm7545
Tceal9
Elp2
D830026I12Rik
Zfp52
Tmem125
Mrps21
Hspa1a
Tax1bp3
Plcxd3
Col4a1
Gm17528
Aip
Gm15565
Cd1d2
Arnt2
Cpsf7
Fndc3a
Ikbkg
Cracr2b
Fam107a
Cdkn2d
Nt5c3b
Fam160b1
Baz2a
Ttc21a
Fiz1
1810019N24Rik
Fam111a
Gm11532
Gm12249
Rpl18
Hoxaas3
Ugt2b34
Gm48066
Gm33326
Gnai1
Gm17249
Sema4a
9130015G15Rik
Myo15b
Gm10053
Gm9768
Gm43423
Nelfb
Gm33699
Acox1
1700024I08Rik
Mboat2
Map3k4
Gm46522
Gm29803
Gm25217
Gm24158
Hyal2
Igsf9b
Gm30094
Mycn
Mpo
Tspan6
Rad1
Slc44a5
Klf1
8430437L04Rik
9330151L19Rik
Mypop
A430078I02Rik
Ppih
Il1f5
Qars
Spred3
Add2
Plekha7
Mrpl49
Gm11292
Tcp11l1
Fbxo15
A930033H14Rik
Celf4
Izumo4
Gm24405
Cep120
Syt8
Cbx8
Mir208a
Gm36693
Unc13d
Traj49
Top2a
Eva1c
Gm24452
Rapgef6
Gls2
Klhl32
Ivns1abp
Gm18764
Gm40055
Gm38670
Ssc4d
Mpnd
2210417A02Rik
Gm48693
Usp28
Snhg6
Anxa11
Trib1
Pgap3
Flot1
Slc25a14
Frmd8os
Gm26887
Gm45717
Ppil6
Gm16137
Adrm1
Gm23259
Lrrc55
Pear1
Slc1a5
Neat1
Dtx3l
Aif1l
Gm28030
Aplf
Sec14l2
Sema6a
Irx3
1700010K24Rik
Gm11536
Gm22680
Wdr11
Gm7201
Klf3
Isg20l2
Sart1
Gm47941
Serp2
Cdh23
Ikzf2
Bag1
Vav3
Fam214a
Trim27
Gstm4
Prune2
BC048602
Lif
Znfx1
Gm48874
Gm6598
Dpp7
Hmga1b
1700122E12Rik
Mir7009
Gm30400
1700064H15Rik
Gm23442
Gm11205
Eif2b5
Gna13
Mir125a
Peg13
Gm24328
Mir148a
Timp2
Gm9888
Ankrd17
Gm9939
1700112L15Rik
AV039307
Fgfr2
Gm14176
Krt34
Gm47586
4930554G22Rik
4930461G14Rik
Gm32090
Gm45122
1700001G11Rik
Mir6906
Tprn
B230217O12Rik
Prkcb
1700066O22Rik
Lurap1
Yeats4
Asb15
Krtap1-4
Dcaf1
Npy4r
Rbm20
Gm26877
Lpar1
Epb41l1
Creb3
Tm9sf1
Gm22961
Rnf123
Gm10936
Usp6nl
Mamstr
Ttll10
Crppa
BC005624
1700007F19Rik
Gm24979
Card19
Fam187a
Nek9
Slco5a1
Sirt2
A230083G16Rik
Pcdhga10
Wdr62
Lncpint
Rnf181
Setd1a
Dvl3
Huwe1
Spaca6
Ptk7
4930431P03Rik
Zfp532
Zfp607b
Evx1
1700066B17Rik
Mcf2l
Cxcr2
Tmem136
Nabp1
Eif4h
Pde6c
C430042M11Rik
Ppfia1
Gm11769
Rpl31
Myh14
Taf11
Gm12845
Wsb2
Gm47112
Siva1
Kif5c
Gm44907
Tpm1
Cfap54
Gpr160
Tafa1
Rnf128
Ercc6l
Nadk
4930537H20Rik
Tcf7l2
Mmp14
Unc5a
Ankrd45
Gm25829
Hnrnpul1
Rps4x
Zfp459
Gm14968
Hapln2
Dnajc5g
Gm28577
Gm43804
Gm50016
Mmd2
Gm9870
Mrpl20
Hsd17b11
H2-Eb1
Kcnab1
Pnpo
Acvr1
Gm5777
Ier3
Ptdss1
Nhsl1
Gm19182
Fhod1
Gm10418
Ttc39a
Oxsm
Gm43081
Gm49732
AC117663.1
Phf8
Xpnpep3
Scara5
Lgals3bp
Tprgl
Trp53i11
Gm48772
Gm41148
Gm5893
Traf4
Fam129b
Fry
Mtfmt
Tmc7
Cep44
Ank3
Il6ra
Hist1h2ai
Gm16415
Ptbp1
Per1
Marveld1
Gm44393
Svs6
St3gal4
1600029O15Rik
Gsg1l2
Cpeb3
Dnmbp
Traj24
Gnao1
Spc25
Srsf1
Gm18867
D830039M14Rik
Nampt
Dtx3
Ciao2a
H2afj
Spint1
Gm29443
Gm47907
Zfp568
Tia1
Tmprss6
Gm9618
Gatad2a
6430571L13Rik
Gm9926
Clstn3
Stxbp1
Sardhos
Cox18
1010001B22Rik
Mars2
1810020O05Rik
4930562C15Rik
Gapvd1
Gm36839
Efcab5
Aox2
F3
Cnot7
Gm12377
Olfr94
Gm5278
Reep4
Gm15961
Wdr49
Slc39a6
Lhfp
Etfrf1
Gorasp1
Gm26110
Tbc1d9
Wdr55
Ppp1r2-ps3
Gm14243
1110059G10Rik
Mast3
Adgrg6
Gm10501
Gm13539
Gstp1
Arhgef39
Cd1d1
Fkbp1a-ps2
Fbxo44
Traf3ip2
Bag6
Scel
Pin1
2410003L11Rik
2810454H06Rik
Hspa1b
Slc25a22
Dnajb6
Arsk
Cdk12
Bmpr1a
Katnal2
Sppl2a
Efcab9
Cacng5
Gm12063
Hist1h4h
2023-03-10
9930104L06Rik
Ucp2
Rps18
Trim7
Gm19931
Olfr317
Gm11981
Phldb1
Rpl11
Hspb6
n-R5s63
Gm8245
Wfdc15b
Kpna4
Gm44968
Sphk2
Lcor
Coq9
Gm47863
Mir92b
4930506C21Rik
Tmem150a
C920021L13Rik
Enpp2
Tmem200b
Syt12
Gm15083
Ncald
Gm5706
Gm17634
Nfkbiz
Ywhah
2700049A03Rik
Gm44785
Slc29a1
Nfe2l2
P3h1
Gm37419
Bahcc1
Ceacam20
Mir7229
Crnde
Nav1
Rheb
Mrpl51
Slc38a8
Tmem51os1
Yipf4
Bcor
Ahcyl2
Gm2018
Alkbh1
Rpl19
Gm8969
Gm24049
Rnd1
Gm15908
Gm34105
Cul9
Ndufa5
Prrc2a
1700028D13Rik
Lingo1
Spata2
Gpr37
Edaradd
Exph5
Gm40614
Lrch4
Tle2
Spdya
Nek11
Gm26854
Gm47174
Gm33175
Il9
1700031F10Rik
Gm29518
Gm37027
Cd8a
Mbnl1
Gm16740
Plppr1
Gxylt1
Gm10472
1700034P13Rik
Daglb
Gm12830
Gm27234
Prss16
Traj34
Myrip
1700010I14Rik
Krt84
Gm47217
Gm15653
Gm11346
Gm26843
Cbr2
Camsap1
1600023N17Rik
Zfp423
Bmp3
Gm12207
Gm34418
Ercc4
Gm9910
Gm38140
Fbxl8
Tmem139
Ahctf1
Gm26708
Zfp942
Psmf1
Klhl21
Tubb6
Dlgap3
Gm20693
Rpl13a
9530026P05Rik
Cox4i1
Dnph1
Klk1b16
Gm35082
Txnrd2
Fgd5
4930465I24Rik
Mynn
Exosc1
Dubr
Mir6403
Chd3
Spsb2
Lrrc8d
Nudt8
Ganc
1700019L13Rik
Gm48486
Gm19196
Gm38655
1700113A16Rik
D7Ertd443e
Zfp870
Gm11481
Dll3
Hnrnpk
Il3ra
Tmem63a
Olfr330
Armc2
Gm50315
Adamts17
Vmp1
Miga1
Ppp4c
Cadm4
Unc13a
Dmgdh
Gm24125
A430105J06Rik
Snord100
Ankrd53
Myc
Gse1
Traj25
Gm38170
Ilkap
Lpin3
Gm7480
4933439C10Rik
Fat1
Rhobtb2
Gm17359
Trip4
Gm44348
Lmf2
Gm29015
Drosha
Klk2-ps
Gmfb
Hmgcs1
Iqsec1
Snord34
Gm10687
Gm20556
Siglece
Aoc1
Zfp189
Gm44187
Mettl21a
Polh
Trp53bp2
Gm37975
Trmt1
Zcwpw2
Gm50132
Stk4
Gm44973
Mageb3
B230311B06Rik
Tpm3
Eif2s1
Sp8
Gm28516
Acot5
Gm9978
Kansl1
Tmem127
Gm42997
Srp14
Gm11514
Tmc8
Pdlim2
Carns1
9330175E14Rik
Eogt
Eef1a1
Gm536
Bloc1s6
Snord35b
Pisd
Gm26021
Tas2r144
Tns4
Ggt1
Gm47991
Dpm1
Gm42928
Rasd1
Gm17189
Ndel1
Srp54a
Cchcr1
5730596B20Rik
Gm15402
Foxj2
Asl
Smn1
Gm25258
Fcrl6
Slc3a2
Ypel5
Svs3a
4930560O18Rik
Hmgcr
Fbn1
Mark2
Cisd2
Fxyd3
Sardh
Samd15
Fam92a
Snora7a
Zfp385b
Ppid
Kat14
Gm46606
Gm26661
Lemd1
Pcp4
Gm5122
Gm19684
Ankle1
Camk1
Brat1
Gm24625
Kdm2b
Macrod2os1
Gm22123
1700001O22Rik
Gm42918
H2-T22
Nxnl2
Ahdc1
Gm25189
Mob3b
Lepr
Zfp866
Arhgap31
Gm26439
Gm42540
Gm38066
Cdiptos
D030018L15Rik
Gpd1
Gm22065
Gm34388
Cacnb3
Sorcs2
Scamp2
Nanog
Gm22087
Phldb2
Btg4
n-R5s198
Gm4675
Sh3tc1
Gm16437
Lpcat4
Slc5a11
B2m
Asap3
Cdc25b
Gm25296
Sacs
Nrxn2
Unk
Aprt
Sh2d5
Eif3j1
Snord93
Gm50128
Pex12
Il1r2
Gm15543
Pimreg
Kctd11
Gpc2
1110017D15Rik
Nudt5
Bfsp2
Pcbp4
Gdi1
Muc2
Gm42463
Olfr281
Znhit1
Gm47906
Poc1a
Gm4575
Ppp2r3d
Gm8437
Pomp
Capn5
Tinagl1
Smkr-ps
Sipa1
Snord50b
Nme5
Hspb2
Elp3
Cnrip1
Haus6
Gm26953
Hoxd9
Rab8b
Defb42
Atp6v1g2
[truncated: 1,410 more rows]

## Sheet: Supp Data 7
Supplementary Data 7. Overlapping genes between SB screens and TCGA datasets
List of SB genes human homologues	List of TCGA_Freq≧1.5% genes	List of TCGA_Cancer gene	List of TCGA_Freq≧3.0%+Cancer gene		Genes overlapping_SB and TCGA Freq≧1.5%(812 genes)	Genes overlapping_SB and TCGA cancer gene (200 genes)	Genes overlapping_SB and TCGA(Freq≧3.0%+Cancer gene) (471 genes)
ABCC4	A1BG	ABI1	FGF3		ABHD2	ABI1	ABCC4
ABCD3	A2M	ABL1	GATA6		ABL1	ABL1	ABI1
ABHD13	A2ML1	ABL2	GNA11		ACIN1	ACVR1B	ABL1
ABHD17C	A4GALT	ABRAXAS1	APC		ACLY	ACVR2A	ACIN1
ABHD2	A4GNT	ACKR3	TP53		ACO2	AFDN	ACVR1B
ABI1	AAAS	ACSL3	KRAS		ACSM3	AFF4	ACVR2A
ABL1	AACS	ACSL6	PIK3CA		ACTN4	AGO2	ADAMTSL3
ACIN1	AADAC	ACTB	HDAC1		ACVR1B	ANKRD11	ADCY8
ACLY	AADACL2	ACTG1	LMNA		ACVR2A	APC	AFDN
ACO2	AADACL3	ACVR1	LPP		ADAM10	ARFRP1	AFF1
ACSM3	AADACL4	ACVR1B	MDM4		ADAMTSL3	ARHGAP35	AFF4
ACTL6A	AAK1	ACVR2A	MEF2D		ADD3	ARHGEF28	AGO2
ACTN4	AARS	ADGRA2	FAT4		ADNP	ARID1A	AKAP13
ACTR2	AARS2	AFDN	NPM1		AFAP1	ARID1B	AKAP9
ACVR1B	AASDH	AFF1	LRP1B		AFDN	ARID2	AMBRA1
ACVR2A	AASS	AFF3	FBXW7		AFF4	ARID4A	ANK2
ADAM10	AATK	AFF4	PCLO		AFTPH	ASXL1	ANKHD1
ADAMTSL3	ABAT	AGO1	PIM1		AGGF1	ASXL2	ANKRD11
ADCY8	ABCA1	AGO2	SEPTIN5		AGO2	ATP1A1	ANKRD17
ADD3	ABCA10	AJUBA	ATM		AHCYL1	ATXN2	APC
ADIPOR2	ABCA12	AKT1	SMAD4		AKAP13	AXIN1	ARAP2
ADNP	ABCA13	AKT2	AMER1		AKAP8	BMPR1A	ARFRP1
AFAP1	ABCA2	AKT3	POU5F1		AKAP9	BRD3	ARHGAP21
AFDN	ABCA3	ALB	SOX9		AMBRA1	BRD4	ARHGAP32
AFF1	ABCA4	ALK	BRAF		AMPD2	CACNA1D	ARHGAP35
AFF4	ABCA5	ALOX12B	KMT2D		ANK2	CAMTA1	ARHGAP42
AFTPH	ABCA6	AMER1	ARID1A		ANKFY1	CARM1	ARHGAP5
AGFG2	ABCA7	ANKRD11	RAC2		ANKHD1	CBFB	ARHGEF26
AGGF1	ABCA8	APC	KMT2B		ANKRD11	CDC42	ARHGEF28
AGO2	ABCA9	APH1A	FAT1		ANKRD17	CDH1	ARID1A
AGPAT3	ABCB1	APLNR	RELN		ANKRD28	CDKN2A	ARID1B
AGPS	ABCB10	APOBEC3B	RNF213		ANO6	CHD4	ARID2
AHCYL1	ABCB11	AR	KMT2C		ANXA7	CHIC2	ARID4A
AHCYL2	ABCB4	ARAF	ZFHX3		AP1G1	CLTC	ASH1L
AIG1	ABCB5	ARFRP1	RAD52		AP2B1	CNOT3	ASXL1
AK2	ABCB6	ARHGAP26	SET		APC	CREB3L1	ASXL2
AK3	ABCB8	ARHGAP35	SH3GL1		APLP2	CREBBP	ATAD2B
AKAP1	ABCB9	ARHGEF12	SMARCE1		ARAP2	CRKL	ATP10B
AKAP10	ABCC1	ARHGEF28	SOX2		ARFIP1	CSDE1	ATP13A3
AKAP13	ABCC10	ARID1A	PTPRT		ARHGAP12	CTCF	ATP1A1
AKAP14	ABCC11	ARID1B	STAT6		ARHGAP21	CTNNA1	ATP7A
AKAP8	ABCC12	ARID2	STK11		ARHGAP27	CUX1	ATP8B1
AKAP9	ABCC2	ARID3A	PRKDC		ARHGAP32	DDX5	ATP9B
ALKBH1	ABCC3	ARID3B	TAL1		ARHGAP35	DDX6	ATRN
ALKBH5	ABCC4	ARID3C	ROBO1		ARHGAP39	DEK	ATXN2
AMBRA1	ABCC5	ARID4A	TCF7L2		ARHGAP42	DIS3	AUTS2
AMD1	ABCC6	ARID4B	TERT		ARHGAP5	DNM2	AXIN1
AMN1	ABCC8	ARID5A	XPC		ARHGAP6	DUSP22	BAZ1A
AMPD2	ABCC9	ARID5B	SH2B3		ARHGEF26	E2F3	BAZ1B
ANAPC5	ABCD1	ARNT	FGFR1OP		ARHGEF28	EED	BAZ2A
ANK2	ABCD2	ASMTL	RRAS2		ARID1A	EGFR	BCLAF1
ANKFY1	ABCD4	ASPSCR1	DKK3		ARID1B	EIF3E	BDP1
ANKHD1	ABCE1	ASXL1	ERBB4		ARID2	EIF4E	BIRC6
ANKRD11	ABCF1	ASXL2	PDE4DIP		ARID4A	ELL	BMPR1A
ANKRD17	ABCF3	ATF1	EP400		ASCC2	EML4	BOC
ANKRD28	ABCG1	ATG5	DCUN1D1		ASH1L	EP300	BRD3
ANKRD52	ABCG2	ATIC	ETNK1		ASXL1	EP400	BRD4
ANO6	ABCG4	ATM	TMEM30A		ASXL2	ERBB2	BRD8
ANXA4	ABCG5	ATP1A1	LRRK2		ATAD2B	ERRFI1	BTAF1
ANXA7	ABCG8	ATP2B3	PAG1		ATG4D	ETNK1	BTBD7
AP1B1	ABHD18	ATP6AP1	CYSLTR2		ATP10B	ETV6	CACHD1
AP1G1	ABHD2	ATP6V1B2	TRRAP		ATP13A3	EWSR1	CACNA1D
AP2B1	ABI3	ATR	RNF43		ATP1A1	EZH1	CAMTA1
APC	ABI3BP	ATRX	GRIN2A		ATP2A2	EZH2	CAND1
APLP2	ABL1	ATXN2	PTPRS		ATP2B1	FAF1	CARM1
APOOL	ABL2	ATXN7	CCNB1IP1		ATP7A	FAT1	CARMIL1
APPBP2	ABLIM1	AURKA	ANKRD11		ATP8B1	FBXO11	CBFB
ARAP2	ABLIM2	AURKB	CRTC3		ATP9B	FBXW7	CCDC88C
ARCN1	ABLIM3	AXIN1	CREBBP		ATXN2	FGFR1OP	CDC42
ARF1	ABR	AXIN2	MKI67		ATXN7L1	FIP1L1	CDH1
ARF3	ABRAXAS1	AXL	KNSTRN		AUTS2	FNBP1	CDKN2A
ARF4	ABTB1	B2M	BCL9		AXIN1	FOXP1	CELSR1
ARFIP1	ABTB2	BABAM1	MTOR		B4GALT6	FRS2	CHD4
ARFRP1	ACACA	BACH2	PPP4R2		BACH1	FUBP1	CHD7
ARGLU1	ACACB	BAP1	PREX2		BAIAP2L1	FUS	CHIC2
ARHGAP12	ACAD11	BARD1	KMT5A		BAZ1B	GATA6	CHL1
ARHGAP21	ACAD9	BAX	CARD11		BAZ2A	GMPS	CLTC
ARHGAP27	ACADL	BBC3	AKT2		BCAR3	GNA13	CLUH
ARHGAP32	ACADM	BCL10	ROS1		BCLAF1	GNAQ	CNOT1
ARHGAP35	ACADVL	BCL11A	BCL9L		BDP1	GNB1	CNOT3
ARHGAP39	ACAN	BCL11B	EPHA5		BIRC6	GSK3B	CNTNAP3
ARHGAP42	ACAP1	BCL2	ARNT		BMPR1A	GTF2I	CREB3L1
ARHGAP5	ACAP2	BCL2L1	NCOR2		BOC	HIRA	CREBBP
ARHGEF26	ACAP3	BCL2L11	MGA		BRD3	HNRNPA2B1	CRKL
ARHGEF28	ACAT2	BCL2L2	ACVR2A		BRD4	IFNGR1	CSDE1
ARID1A	ACBD5	BCL3	BRCA2		BRD7	IRF2	CTCF
ARID1B	ACCS	BCL6	MYH9		BRD8	JARID2	CTNNA1
ARID2	ACE	BCL7A	PTPRK		BTAF1	KAT6A	CTNND1
ARID4A	ACE2	BCL9	ATP6AP1		BTBD7	KDM5A	CUX1
ARIH1	ACER1	BCL9L	CHD4		BTN1A1	KIF5B	DAAM1
ARPC3	ACIN1	BCOR	BCL3		CACHD1	KMT2C	DDX5
ARPP19	ACKR1	BCORL1	CCNE1		CACNA1D	KTN1	DDX6
ASCC2	ACKR2	BCR	ARID2		CAMK1D	LARP4B	DEK
ASH1L	ACKR3	BIRC3	ATRX		CAMK4	LATS1	DENND5B
ASXL1	ACKR4	BLM	POLE		CAMTA1	LMNA	DHX15
ASXL2	ACLY	BMPR1A	PTPRC		CAND1	LPP	DIDO1
ATAD2B	ACMSD	BRAF	ARID1B		CAPRIN1	LRIG3	DIP2B
ATAT1	ACO1	BRCA1	CDKN1B		CARMIL1	MAP2K1	DIS3
ATF7	ACO2	BRCA2	CENPA		CASP2	MAP2K4	DMXL1
ATG4D	ACOT12	BRD3	KLF6		CCBE1	MAP3K1	DNAJC13
ATL2	ACOT7	BRD4	KMT2A		CCDC36	MAPK1	DNM2
ATP10B	ACOX1	BRIP1	DDX3X		CCDC88C	MCL1	DOCK1
ATP13A3	ACOX2	BRSK1	PLCG2		CCM2	MECOM	DOP1A
ATP1A1	ACOX3	BTK	PTPN13		CCNT1	MGA	DOT1L
ATP2A2	ACOXL	BTLA	MGAM		CDC40	MGAM	DPP6
ATP2B1	ACP4	BUB1B	SPEN		CDC5L	MIB1	DSP
ATP5F1A	ACP7	CACNA1D	DDX5		CDH1	MLLT10	DUOX1
ATP5MG	ACRBP	CAD	ELK4		CDK13	MLLT3	DUSP22
ATP5MGL	ACSBG1	CALR	FH		CDK14	MLLT6	E2F3
ATP7A	ACSBG2	CAMTA1	FUS		CELSR1	MRTFA	ECPAS
ATP8B1	ACSL1	CANT1	TET1		CERS6	MYB	EED
ATP9B	ACSL4	CARD11	KDSR		CHD4	NADK	EGFR
ATRN	ACSL5	CARM1	GATA4		CHD7	NCOR1	EIF3A
ATXN10	ACSL6	CARS	HNRNPA2B1		CHL1	NF1	EIF3E
ATXN2	ACSM1	CASP8	PTEN		CLASP2	NF2	EIF4E
ATXN3	ACSM2A	CBFA2T3	HOXD13		CLCN3	NFE2L2	ELL
AUTS2	ACSM2B	CBFB	SETBP1		CLINT1	NFIB	EML4
AXIN1	ACSM3	CBL	MBD6		CLMN	NONO	EP300
B4GALT6	ACSM4	CBLB	CTNNB1		CLOCK	NOTCH2	EP400
BABAM2	ACSM5	CBLC	IL2		CLTC	NSD1	EPHA6
BACH1	ACSS2	CCDC6	MYH11		CLUH	NSD2	EPN1
BAIAP2L1	ACSS3	CCN6	MYO5A		CMIP	NT5C2	ERBB2
BAZ1A	ACTA1	CCNB1IP1	LCK		CNOT1	NUMA1	ERBIN
BAZ1B	ACTB	CCNB3	NRAS		CNOT4	NUP98	ERRFI1
BAZ2A	ACTBL2	CCND1	MED12		CNOT6	PAK1	ETNK1
BCAP31	ACTL6B	CCND2	POLQ		CNOT6L	PCM1	ETV6
BCAR3	ACTL7A	CCND3	MDM2		CNTN5	PDPK1	EVI5
BCL2L13	ACTL7B	CCNE1	MLF1		CNTNAP3	PICALM	EWSR1
BCLAF1	ACTL9	CCNQ	ZNF521		COPS2	PIK3R1	EXPH5
BDP1	ACTN1	CCT6B	SETD2		CPSF6	PLCG1	EZH1
BIRC6	ACTN2	CD22	ASXL1		CREB3L1	PPARG	EZH2
BMPR1A	ACTN4	CD274	ALK		CREBBP	PPP1CB	FAF1
BNIP2	ACTR1B	CD276	CACNA1D		CRPPA	PPP2R1A	FAM193A
BOC	ACTR3B	CD28	MUC1		CSDE1	PPP2R2A	FAT1
BORA	ACTR5	CD36	NAB2		CSE1L	PPP4R2	FBXO11
BPNT2	ACTRT1	CD58	NTHL1		CSNK1D	PPP6C	FBXW7
BRD3	ACVR1	CD70	PDCD1		CSNK1G3	PRKAR1A	FER
BRD4	ACVR1B	CD74	NOTCH3		CSNK2A2	PTEN	FIP1L1
BRD7	ACVR1C	CD79A	PRRX1		CSTF3	PTPN2	FNBP1
BRD8	ACVR2A	CD79B	PIK3CG		CTCF	PTPRD	FOXP1
BTAF1	ACVR2B	CDC42	PIK3R1		CTDP1	PTPRK	FRS2
BTBD7	ACVRL1	CDC73	NCOR1		CTNNA1	RAD21	FRYL
BTG3	ADA	CDH1	PRSS8		CTNND1	RAF1	FUBP1
BTN1A1	ADA2	CDH11	RAD51C		CUL1	RALGDS	FUS
C10orf67	ADAD1	CDK12	TRIM27		CUX1	RANBP2	G3BP1
C16orf72	ADAD2	CDK4	CIC		CYP2W1	RASA1	GAK
C18orf25	ADAM10	CDK6	LARP4B		DAAM1	RBM10	GAPVD1
C18orf32	ADAM11	CDK8	RRAS		DACH1	RELN	GATA6
C1orf35	ADAM12	CDKN1A	SERPINB4		DCAF1	RHEB	GBF1
C3orf52	ADAM15	CDKN1B	SDHB		DCBLD1	RHOA	GMPS
C5orf24	ADAM17	CDKN2A	SDHD		DDX17	RICTOR	GNA13
C6orf132	ADAM18	CDKN2B	UBR5		DDX42	RNF43	GNAQ
C6orf62	ADAM19	CDKN2C	SLX4		DDX6	RPL22	GNB1
CA12	ADAM2	CDX2	SFRP2		DENND6A	RRAS2	GOLGA4
CACHD1	ADAM20	CEBPA	U2AF1		DGCR2	RUNX1	GPATCH8
CACNA1D	ADAM21	CENPA	EPHA3		DHX15	RXRA	GSK3B
CALM2	ADAM22	CHCHD7	TFEB		DIDO1	RYBP	GTF2I
CAMK1D	ADAM23	CHD2	HIST3H3		DIP2B	SDHAF2	HECTD1
CAMK2G	ADAM28	CHD4	HIST1H2BG		DIS3	SETD2	HECTD4
CAMK4	ADAM29	CHEK1	HIST1H2BC		DLG1	SETD5	HIP1R
CAMTA1	ADAM30	CHEK2	HIST1H3D		DMXL1	SETDB1	HIRA
CAND1	ADAM32	CHIC2	EPHB1		DNAJC13	SFPQ	HNRNPA2B1
CANX	ADAM33	CHN1	NF1		DNAJC7	SH2B3	HOXA3
CAPN1	ADAM7	CIC	HIST1H3I		DNM2	SHQ1	HTT
CAPRIN1	ADAM8	CIITA	RANBP2		DOCK1	SMAD2	HUWE1
CAPZA2	ADAM9	CKS1B	TNFRSF14		DOP1A	SMAD3	IFNGR1
CAPZB	ADAMDEC1	CLIP1	CDK12		DPF2	SMAD4	IRF2
CARM1	ADAMTS1	CLP1	BCL10		DPP6	SMARCA4	ITGA6
CARMIL1	ADAMTS10	CLTC	FLT4		DPP8	SMG1	ITPR2
CASC3	ADAMTS12	CLTCL1	SOCS3		DUOX1	SND1	ITSN1
CASP2	ADAMTS13	CMTR2	AURKB		DUSP22	SPEN	JARID2
CBFB	ADAMTS14	CNOT3	KDR		DYM	SPOP	JMJD1C
CBX1	ADAMTS15	CNTRL	PRKD1		DYRK1A	SPRED1	KANSL1
CBX3	ADAMTS16	COL1A1	SETD1B		ECE1	SRSF3	KAT6A
CCAR1	ADAMTS17	COL2A1	ZBTB20		ECPAS	SS18	KCNH8
CCBE1	ADAMTS18	COP1	APOBEC3B		EGFR	STK11	KDM3B
CCDC12	ADAMTS19	CPS1	HERPUD1		EHMT1	TAF15	KDM5A
CCDC85C	ADAMTS2	CRBN	KEAP1		EIF3A	TBL1XR1	KDM6A
CCDC88C	ADAMTS20	CREB1	ABI1		EIF3E	TCF12	KIAA0100
CCM2	ADAMTS3	CREB3L1	BCL2L11		EIF4ENIF1	TCF3	KIAA0232
CCNI	ADAMTS4	CREB3L2	PARP2		ELF1	TCF7L2	KIAA1217
CCNT1	ADAMTS5	CREBBP	BCOR		ELL	TET3	KIF13B
CCNY	ADAMTS6	CRKL	YAP1		EML4	TFRC	KIF5B
CCT3	ADAMTS7	CRLF2	BCORL1		ENPP1	TGFBR2	KMT2C
CCT5	ADAMTS8	CRTC1	CARM1		EP300	TLE3	KMT2E
CCT7	ADAMTS9	CRTC3	FRS2		EP400	TLE4	KMT5B
CD44	ADAMTSL1	CSDE1	TET3		EPB41L4A	TMPRSS2	KRAS
CDC14A	ADAMTSL2	CSF1	ERBB3		EPB41L4B	TOP1	KTN1
CDC40	ADAMTSL3	CSF1R	POLD1		EPC2	TRAF7	LARP4B
CDC42	ADAMTSL4	CSF3R	SMARCA4		EPN1	TRIM24	LATS1
CDC5L	ADAP2	CTCF	AXIN2		EPS8	TRIM33	LGR4
CDCP1	ADAR	CTLA4	NSD1		EPS8L3	UBR5	LMNA
CDH1	ADARB1	CTNNA1	RUNX1T1		ERBB2	VEGFA	LMO7
CDK13	ADARB2	CTNNB1	EP300		ERBIN	XIAP	LPP
CDK14	ADCK1	CTR9	TLX3		ERI3	XPO1	LRBA
CDKN2A	ADCK2	CUL3	GTSE1		ERMP1	YAP1	LRIG1
CDS2	ADCK5	CUL4A	SDHAF2		ERRFI1	YWHAE	LRIG3
CDV3	ADCY1	CUX1	CREB3L2		ESYT2	YY1	LRP1B
CELF1	ADCY10	CXCR4	ARHGAP35		ETV6	ZMYM2	LRP4
CELSR1	ADCY2	CYLD	SETD7		EVI5	ZNRF3	LRRC7
CEPT1	ADCY3	CYP17A1	SMAD2		EVL		LRRFIP2
CERS5	ADCY4	CYP19A1	PTCH1		EWSR1		LRRK1
CERS6	ADCY5	CYSLTR2	RET		EXPH5		LUZP1
CGGBP1	ADCY6	DAXX	HIST1H2BK		EZH1		MAGI1
CHASERR	ADCY7	DAZAP1	CCNQ		EZH2		MAGI2
CHCHD2	ADCY8	DCTN1	CANT1		FADS3		MAP2K1
CHCHD3	ADCY9	DCUN1D1	IRS4		FAF1		MAP2K4
CHD4	ADCYAP1R1	DDB2	TTL		FAM107B		MAP3K1
CHD7	ADD1	DDIT3	STAG1		FAM120A		MAP3K12
CHIC2	ADD2	DDR1	ATP6V1B2		FAM193A		MAP3K21
CHKA	ADD3	DDR2	BCL2L1		FAR1		MAP7
CHL1	ADGB	DDX10	BCL7A		FARSA		MAPK1
CKS2	ADGRA1	DDX3X	TNFRSF17		FAT1		MARK4
CLASP2	ADGRA2	DDX4	CAMTA1		FBRSL1		MAST2
CLCN3	ADGRA3	DDX41	CD74		FBXO11		MATR3
CLDN34	ADGRB1	DDX5	CDC42		FBXO42		MCC
CLINT1	ADGRB2	DDX6	SALL4		FBXW11		MCL1
CLMN	ADGRB3	DEK	CREB1		FBXW7		MCTP2
CLOCK	ADGRD1	DICER1	KDM2B		FCHO2		MDN1
CLTC	ADGRD2	DIS3	MECOM		FER		MECOM
CLUH	ADGRE1	DKK1	CTLA4		FERMT1		MED13
CMIP	ADGRE2	DKK2	NRG1		FIP1L1		MED13L
CMTM4	ADGRE3	DKK3	DDIT3		FKBP8		MGA
CMTR1	ADGRE5	DKK4	ARID3A		FNBP1		MGAM
CNBP	ADGRF1	DNAJB1	LIFR		FNDC3A		MIB1
CNN3	ADGRF2	DNM2	EIF4E		FNDC3B		MICAL3
CNOT1	ADGRF3	DNMT1	PDGFRA		FOXJ3		MINK1
CNOT2	ADGRF4	DNMT3A	PTPRB		FOXP1		MLLT10
CNOT3	ADGRF5	DNMT3B	ERCC5		FRK		MLLT3
CNOT4	ADGRG2	DOT1L	ETV4		FRMD4B		MLLT6
CNOT6	ADGRG3	DROSHA	FANCF		FRYL		MPRIP
CNOT6L	ADGRG4	DTX1	PTPRD		FTO		MRTFA
CNTNAP3	ADGRG6	DUSP2	FGF6		FUBP1		MSI2
CNTNAP3B	ADGRG7	DUSP22	FHIT		FUBP3		MYB
CNTNAP3C	ADGRL1	DUSP4	HIST1H2BD		FUT8		MYO10
COG3	ADGRL2	DUSP9	MAP2K4		FXR1		MYO1E
COPS2	ADGRL3	E2F3	FOXA1		G2E3		MYO6
COPS4	ADGRL4	EBF1	HOXD11		G3BP1		MYO7B
COX5A	ADGRV1	ECT2L	HRAS		GAK		MYO9A
CPNE1	ADHFE1	EED	ATP2B3		GALNT7		NAA25
CPSF6	ADNP	EGFL7	CDH11		GAPVD1		NADK
CRACD	ADNP2	EGFR	IRF8		GATAD2A		NAV2
CRAMP1	ADORA1	EGR1	IL10		GBF1		NCBP1
CREB3L1	ADORA3	EIF1AX	CPS1		GGNBP2		NCOA3
CREBBP	ADRA1A	EIF3E	CTNNA1		GLG1		NCOA5
CRKL	ADRA1D	EIF4A2	KIT		GMPS		NCOR1
CRPPA	ADRA2B	EIF4E	JUN		GNAQ		NEDD4
CRYBG2	ADRB3	ELF3	LYL1		GOLGA4		NEDD9
CSDE1	ADSL	ELF4	AFF3		GOLIM4		NELL1
CSE1L	ADSS	ELK4	LRP6		GORASP2		NEO1
CSNK1A1	ADSSL1	ELL	PIK3C2G		GPATCH8		NF1
CSNK1D	AEBP1	ELMSAN1	SMARCA1		GPBP1		NF2
CSNK1G1	AFAP1	ELN	TP53BP1		GPC5		NFE2L2
CSNK1G3	AFAP1L1	ELOC	TRIP11		GSK3B		NFIB
CSNK2A1	AFAP1L2	ELP2	MYO18A		GTF2I		NHSL1
CSNK2A2	AFDN	EML4	ATR		GTF2IRD1		NIPBL
CSNK2A3	AFF1	EMSY	GLI1		HEATR5A		NLRP4
CSTF3	AFF2	EP300	MAP3K1		HECTD1		NOMO1
CTAGE1	AFF3	EP400	MTAP		HECTD4		NONO
CTAGE15	AFF4	EPAS1	NFKBIA		HEXB		NOTCH2
CTAGE4	AFG3L2	EPCAM	NFKBIE		HEXIM2		NRIP1
CTAGE6	AFM	EPHA3	PDGFB		HIP1R		NRXN3
CTAGE8	AFP	EPHA5	PIGA		HIPK1		NSD1
CTAGE9	AFTPH	EPHA7	POU2AF1		HIRA		NSD2
CTBP2	AGAP1	EPHB1	NOTCH2		HMGCR		NT5C2
CTCF	AGAP2	EPHB4	MAPK1		HNF1B		NUMA1
CTDP1	AGAP3	EPOR	RAC1		HNF4A		NUP98
CTDSP2	AGAP6	EPS15	PCBP1		HNRNPF		OTUD4
CTIF	AGAP7P	ERBB2	RAD51D		HNRNPUL1		PAK1
CTNNA1	AGBL1	ERBB3	PCM1		HOOK1		PAXBP1
CTNND1	AGBL2	ERBB4	SMARCA2		HSD17B2		PCF11
CTPS1	AGBL3	ERC1	SSX4		HTT		PCM1
CTSB	AGBL4	ERCC2	TLE4		HUWE1		PCNX1
CUL1	AGBL5	ERCC3	PBRM1		ICE2		PDPK1
CUX1	AGFG1	ERCC4	KNL1		IGF2BP2		PDS5A
CWC15	AGGF1	ERCC5	VHL		INCENP		PHF2
CYB5B	AGL	ERF	PRDM16		INO80		PHRF1
CYP2W1	AGMAT	ERG	XPA		INTS6		PIAS1
CYSTM1	AGMO	ERRFI1	KSR2		IPO5		PICALM
CYTH1	AGO1	ESCO2	ACVR1B		IPO7		PIK3R1
CYTH3	AGO2	ESR1	YWHAE		IQSEC1		PLCB3
DAAM1	AGO3	ETAA1	PAX8		IREB2		PLCG1
DACH1	AGO4	ETNK1	ZRSR2		IRF2		PLCH1
DAG1	AGPAT1	ETS1	B2M		ITCH		PLEKHA5
DAPK2	AGPAT4	ETV1	CAD		ITGA2		PNISR
DBNL	AGRN	ETV4	HIST1H4I		ITGA6		POGZ
DCAF1	AGT	ETV5	HIST1H2AL		ITGB1		PPARG
DCBLD1	AGTPBP1	ETV6	CHD2		ITPR2		PPFIA1
DCDC2C	AGTR1	EWSR1	HIST1H2AC		ITSN1		PPP1CB
DDX17	AGTR2	EXT1	HIST1H3A		JARID2		PPP1R13B
DDX39B	AGXT2	EXT2	HIST1H3E		JMJD1C		PPP2R1A
DDX42	AHCTF1	EZH1	COL2A1		JMY		PPP2R2A
DDX5	AHCYL1	EZH2	SPOP		KANSL1		PPP4R2
DDX6	AHDC1	EZHIP	FLT1		KAT6A		PPP6C
DEK	AHI1	EZR	EED		KAT7		PPP6R3
DENND2B	AHNAK	FAF1	SOCS2		KCNH8		PRDM15
DENND5B	AHNAK2	FANCA	STK19		KCNK1		PRDM2
DENND6A	AHR	FANCC	S1PR2		KCNQ1		PRDM5
DERL1	AHRR	FANCD2	GNAS		KDM1A		PRKAR1A
DGAT1	AHSG	FANCE	ATG5		KDM2A		PRPF40B
DGCR2	AICDA	FANCF	MSH6		KDM3A		PRRC2A
DHCR24	AIDA	FANCG	GAB2		KDM5A		PSME4
DHX15	AIFM1	FANCL	CIITA		KHDC4		PTEN
DIDO1	AIFM3	FAS	AFDN		KIF13B		PTK2
DIMT1	AJAP1	FAT1	MAD2L2		KIF1C		PTPN12
DIP2B	AJM1	FAT4	NOTCH4		KIF23		PTPN2
DIS3	AK5	FBXO11	HOXB13		KIF2A		PTPRD
DLG1	AK7	FBXO31	TPR		KIF5B		PTPRG
DLST	AK9	FBXW7	PNRC1		KLHL11		PTPRK
DMXL1	AKAP11	FCGR2B	RAB35		KMT2C		PUM1
DNAJA2	AKAP12	FCRL4	RYBP		KMT2E		RAD21
DNAJB4	AKAP13	FES	WWTR1		KMT5B		RAF1
DNAJB6	AKAP17A	FEV	CTR9		KPNA1		RAI1
DNAJC13	AKAP3	FGF10	GREM1		KPNA3		RALGAPA1
DNAJC5	AKAP4	FGF12	DICER1		KPNA4		RALGAPA2
DNAJC7	AKAP6	FGF14	SESN1		KTN1		RALGAPB
DNM2	AKAP8	FGF19	BABAM1		L3MBTL2		RALGDS
DOCK1	AKAP9	FGF23	TENT5C		LARP1		RANBP2
DOP1A	AKNA	FGF3	RRAGC		LARP4		RAP1GDS1
DOT1L	AKNAD1	FGF6	NIN		LARP4B		RAPGEF6
DPF2	AKR1B1	FGFR1	PDCD1LG2		LATS1		RASA1
DPP6	AKR1B15	FGFR1OP	MSI2		LEMD3		RASA2
DPP8	AKT1	FGFR2	RHOH		LGR4		RBBP6
DRG1	AKT3	FGFR3	BCL2		LMO7		RBM10
DSP	ALAS1	FGFR4	CBFB		LMTK2		RBM27
DSTN	ALAS2	FH	ELMSAN1		LONP2		RBM33
DUOX1	ALB	FHIT	CD36		LPIN2		RERE
DUSP16	ALCAM	FIP1L1	CDK6		LRBA		RESF1
DUSP22	ALDH16A1	FLCN	CDKN1A		LRIG1		RFX7
DYM	ALDH18A1	FLI1	CDKN2A		LRIG2		RHEB
DYNC1LI2	ALDH1A1	FLT1	CKS1B		LRIG3		RHOA
DYRK1A	ALDH1A2	FLT3	ABL2		LRRC41		RICTOR
E2F3	ALDH1A3	FLT4	AR		LRRC7		RNF111
ECE1	ALDH1B1	FLYWCH1	COL1A1		LRRC8D		RNF20
ECI1	ALDH1L1	FNBP1	DUSP2		LRRFIP2		RNF43
ECPAS	ALDH1L2	FOXA1	EPHA7		LRRK1		ROCK2
EDC3	ALDH3A1	FOXF1	INHBA		LSM14A		ROR2
EED	ALDH3B2	FOXL2	SMAD3		LSR		RPL22
EEF1D	ALDH4A1	FOXO1	EXT2		LTN1		RPRD2
EEF1G	ALDH5A1	FOXO3	FANCE		LUC7L2		RRAS2
EFL1	ALDH6A1	FOXO4	FCGR2B		LUZP1		RSF1
EFR3A	ALDH8A1	FOXP1	FOXF1		MACO1		RUNX1
EGFR	ALDOB	FRS2	NUMA1		MAD1L1		RXRA
EHMT1	ALG10	FSTL3	NUP98		MAEA		RYBP
EIF2S1	ALG10B	FUBP1	HMGA1		MAGI1		SAFB
EIF2S2	ALG11	FURIN	HOXA11		MAGI2		SASH1
EIF3A	ALG13	FUS	PIK3C2B		MAGI3		SBNO1
EIF3C	ALG5	FYN	HOXC11		MAML3		SBNO2
EIF3CL	ALG8	GAB1	IL3		MAN1A2		SCAF11
EIF3E	ALK	GAB2	LMO2		MAP2K1		SCAF4
EIF3H	ALKBH8	GABRA6	KDM5A		MAP2K4		SCAF8
EIF3J	ALLC	GAS7	STAT1		MAP3K1		SDHAF2
EIF4B	ALMS1	GATA1	TAF1		MAP3K12		SDHB
EIF4E	ALOX12B	GATA2	NUP214		MAP3K21		SENP6
EIF4ENIF1	ALOX15B	GATA3	LTB		MAP4K3		SEPTIN9
EIF5	ALOX5	GATA4	EPCAM		MAP7		SETD2
ELAVL1	ALOXE3	GATA6	SETDB1		MAPK8		SETD5
ELF1	ALPI	GID4	NCOA2		MAPK9		SETDB1
ELF2	ALPK1	GLI1	CNTRL		March6		SFI1
ELL	ALPK2	GMPS	MYD88		March7		SFPQ
ELP5	ALPK3	GNA11	NACA		MARK2		SFSWAP
EML4	ALPL	GNA12	SMG1		MARK3		SH2B3
ENPP1	ALPP	GNA13	PDPK1		MARK4		SHROOM2
EP300	ALS2	GNAQ	BRD4		MAST2		SHROOM3
EP400	ALS2CL	GNAS	AFF4		MATR3		SIN3A
EPB41L4A	ALX4	GNB1	PPARG		MAU2		SIPA1L1
EPB41L4B	AMACR	GOLGA5	DROSHA		MBNL1		SIPA1L3
EPC1	AMBN	GOPC	TET2		MBNL2		SLC12A2
EPC2	AMBRA1	GPC3	SETD5		MBTPS1		SLC12A7
EPHA6	AMER1	GPHN	PRKAR1A		MCC		SLC45A4
EPN1	AMER2	GPS2	MAPK3		MCM9		SMAD2
EPS8	AMER3	GREM1	ASXL2		MCMBP		SMAD3
EPS8L3	AMHR2	GRIN2A	RAD51B		MCTP2		SMAD4
ERBB2	AMIGO1	GRM3	RHEB		MDN1		SMARCA4
ERBIN	AMIGO2	GSK3B	BACH2		MECOM		SMC5
ERGIC1	AMIGO3	GTF2I	RBM15		MECP2		SMG1
ERGIC2	AMMECR1	GTSE1	RIT1		MED13L		SMG6
ERI3	AMMECR1L	H3F3A	RPS6KB2		MED15		SND1
ERMP1	AMOT	H3F3B	SRC		MED26		SNX13
ERP44	AMOTL1	H3F3C	DCTN1		METAP2		SON
ERRFI1	AMPD1	HDAC1	SSX1		MGA		SORCS3
ESYT2	AMPD2	HDAC4	DNMT1		MGAM		SPEN
ETF1	AMPD3	HDAC7	DNMT3B		MGAT3		SPOP
ETNK1	AMPH	HERPUD1	VEGFA		MIA2		SPRED1
ETV6	AMY2A	HEY1	FANCA		MIB1		SPTBN1
EVI5	AMY2B	HGF	GRM3		MICAL3		SRCAP
EVL	AMZ1	HIF1A	MLH1		MICU2		SRRM2
EWSR1	ANAPC1	HIP1	NOTCH1		MINK1		SRSF3
EXPH5	ANAPC2	HIRA	XBP1		MKLN1		SS18
EZH1	ANAPC7	HIST1H1B	TCL1A		MLLT10		STK11
EZH2	ANGEL1	HIST1H1C	NTRK3		MLLT3		SUPT16H
FADS3	ANGPT2	HIST1H1D	MKNK1		MLLT6		SYNE2
FAF1	ANGPT4	HIST1H1E	TRIP13		MORC3		SYNJ2
FAM104B	ANGPTL1	HIST1H2AC	FGF19		MPRIP		SYNPO
FAM107B	ANGPTL2	HIST1H2AG	CLIP1		MRPL39		TAF15
FAM120A	ANGPTL5	HIST1H2AL	SOS1		MRTFA		TBL1XR1
FAM13B	ANK1	HIST1H2AM	TBX3		MRTFB		TCERG1
FAM193A	ANK2	HIST1H2BC	HIRA		MSL2		TCF12
FAM83F	ANK3	HIST1H2BD	OLIG2		MTDH		TCF20
FAR1	ANKAR	HIST1H2BG	KLF2		MTMR12		TCF3
FARSA	ANKEF1	HIST1H2BJ	KAT6A		MTMR3		TCF4
FAT1	ANKFN1	HIST1H2BK	PDS5B		MTUS1		TCF7L2
FBRS	ANKFY1	HIST1H2BO	GNA13		MUC13		TET3
FBXL5	ANKHD1	HIST1H3A	CBLC		MYB		TEX10
FBXO11	ANKIB1	HIST1H3B	PASK		MYO10		TFEB
FBXO42	ANKK1	HIST1H3C	KAT6B		MYO1D		TFRC
FBXW11	ANKLE1	HIST1H3D	CASP8		MYO1E		TGFBR2
FBXW2	ANKLE2	HIST1H3E	CHIC2		MYO5B		THOC1
FBXW7	ANKMY1	HIST1H3F	CUX1		MYO6		THRAP3
FCHO2	ANKMY2	HIST1H3G	DNM2		MYO7B		THSD7A
FCHSD2	ANKRD1	HIST1H3H	ESR1		MYO9A		TJP1
FDFT1	ANKRD11	HIST1H3I	CD274		NAA15		TJP2
FDX1	ANKRD12	HIST1H4I	TFPT		NAA16		TLE3
FEM1C	ANKRD13A	HIST2H3D	YPEL5		NAA25		TLE4
FER	ANKRD17	HIST3H3	SUFU		NAA35		TMPRSS2
FERMT1	ANKRD18A	HLA-A	GID4		NACC2		TNIK
FFAR4	ANKRD24	HLA-B	PHF6		NADK		TNKS
FGFR1OP2	ANKRD26	HLA-C	HGF		NAV2		TNKS2
FHIP1B	ANKRD27	HLF	AJUBA		NCBP1		TNPO1
FIP1L1	ANKRD28	HMGA1	JAK1		NCOA5		TNRC18
FKBP8	ANKRD30A	HNF1A	MSH2		NCOR1		TNRC6A
FNBP1	ANKRD30B	HNRNPA2B1	BTLA		NECTIN3		TNRC6B
FNBP1L	ANKRD34A	HOOK3	PGR		NEDD4		TNRC6C
FNDC3A	ANKRD34C	HOXA11	NEGR1		NEDD9		TOP1
FOSL2	ANKRD35	HOXA13	MDS2		NELL1		TOP2B
FOXA3	ANKRD36	HOXA3	NUTM2A		NEO1		TOPBP1
FOXJ3	ANKRD36C	HOXA9	MDC1		NET1		TOPORS
FOXK2	ANKRD44	HOXB13	MEF2B		NF1		TP53
FOXN3	ANKRD45	HOXC11	SF3B1		NF2		TRAF7
FOXP1	ANKRD50	HOXC13	PAK5		NFATC3		TRAPPC8
FRK	ANKRD52	HOXD11	CCND1		NFE2L2		TRDN
FRMD4B	ANKRD53	HOXD13	BCL2L2		NFIA		TRIM24
FRS2	ANKRD55	HRAS	MRTFA		NFIB		TRIM33
FRYL	ANKRD6	HSD3B1	ABL1		NFYC		TRIO
FUBP1	ANKS1A	HSP90AA1	BLM		NGLY1		TRPM7
FUBP3	ANKS1B	HSP90AB1	ERBB2		NHLRC2		TTC14
FUS	ANKS6	ICK	HLA-B		NIPBL		TTC37
FUT11	ANKUB1	ICOSLG	CCND3		NOC2L		TUT7
FUT8	ANLN	ID3	INPP5D		NOC3L		UBE3A
FXR1	ANO1	IDH1	INPPL1		NOMO1		UBR3
FYTTD1	ANO10	IDH2	CD79B		NONO		UBR5
G2E3	ANO2	IFNGR1	CDKN2C		NOTCH2		USP24
G3BP1	ANO3	IGF1	IRS1		NPAS3		USP34
GAK	ANO4	IGF1R	LRP5		NPEPPS		USP43
GALNT1	ANO5	IGF2	CEBPA		NR2C2		USP48
GALNT7	ANO6	IKBKB	MITF		NR3C1		USP7
GAPVD1	ANO7	IKBKE	PC		NRIP1		USP9X
GATA6	ANO8	IKZF1	PRKCI		NRXN3		VEGFA
GATAD2A	ANO9	IKZF2	RASA1		NSD1		VPS13B
GBF1	ANOS1	IKZF3	TCF12		NSD2		WDR33
GCLM	ANPEP	IL10	DDB2		NSUN2		WNK1
GDI2	ANTXR1	IL2	TEK		NT5C2		WWC1
GDPGP1	ANTXR2	IL21R	EPOR		NUDCD1		XIAP
GFUS	ANXA1	IL3	H3F3B		NUMA1		XPO4
GGNBP2	ANXA11	IL6ST	CLTCL1		NUP153		YLPM1
GINM1	ANXA13	IL7R	HOXA13		NUP98		YWHAE
GIPC2	ANXA6	INHA	LMO1		OLA1		YY1
GLG1	ANXA7	INHBA	SH2D1A		OTUD4		ZAN
GMDS	AOC1	INPP4A	SMC1A		OXA1L		ZC3H13
GMPS	AOC2	INPP4B	MTCP1		OXSR1		ZFC3H1
GNA13	AOC3	INPP5D	TRIM24		PABPC1		ZFHX3
GNAI3	AOPEP	INPPL1	LATS1		PACS1		ZFR
GNAQ	AOX1	INSR	PAFAH1B2		PACSIN2		ZMYM2
GNB1	AP1G1	IRF1	ZMYM3		PAK1		ZNF106
GOLGA4	AP1G2	IRF2	CTCF		PAK2		ZNF24
GOLGA7	AP1M1	IRF4	PRKACA		PAN3		ZNF292
GOLIM4	AP2A1	IRF8	PTK6		PANK4		ZNF384
GOLPH3	AP2A2	IRS1	NSD3		PAPOLA		ZNF609
GORASP2	AP2B1	IRS2	CDH1		PARD3		ZNF638
GPAT4	AP3B1	IRS4	CLTC		PARG		ZNFX1
GPATCH8	AP3B2	ITK	CSF3R		PCDH1		ZNRF3
GPBP1	AP3D1	JAK1	EBF1		PCF11
GPC5	AP3M2	JAK2	RPL10		PCIF1
GRB2	AP4B1	JAK3	MET		PCM1
GRHL2	AP4E1	JARID2	NTRK2		PDCD4
GRSF1	AP5B1	JAZF1	SRSF2		PDCD6IP
GRTP1	AP5Z1	JUN	SRSF3		PDE4D
GSK3A	APAF1	KAT6A	SCG5		PDE5A
GSK3B	APBA1	KAT6B	PAX3		PDE6A
GTF2F2	APBA2	KBTBD4	PDGFRB		PDE9A
GTF2I	APBA3	KCNJ5	ARID4A		PDIA3
GTF2IRD1	APBB1	KDM2B	UPF1		PDLIM5
HACD3	APBB1IP	KDM4C	SS18		PDS5A
HBP1	APBB2	KDM5A	AURKA		PDXDC1
HEATR5A	APBB3	KDM5C	TAL2		PDZD8
HECTD1	APC	KDM6A	NCOA3		PHF12
HECTD4	APC2	KDR	NCOA1		PHF2
HEXB	APCDD1	KDSR	ELOC		PHLPP2
HEXIM2	APCDD1L	KEAP1	YY1		PIAS1
HIC2	APEH	KEL	HIST1H2AM		PICALM
HIP1R	APLF	KIF5B	HIST1H3C		PIK3R1
HIPK1	APLNR	KIT	SETD1A		PIP4K2B
HIRA	APLP1	KLF2	RICTOR		PKP4
HMBOX1	APLP2	KLF3	ATP1A1		PLCB3
HMGCR	APMAP	KLF4	SOCS1		PLCG1
HMGN3	APOA4	KLF5	HIST1H3F		PLCH1
HNF1B	APOA5	KLF6	FANCD2		PLEKHA3
HNF4A	APOB	KLHL6	IL7R		PLEKHA5
HNRNPA2B1	APOBEC1	KMT2A	HIST1H2AG		PLEKHA7
HNRNPC	APOBEC3G	KMT2B	INPP4A		PLEKHG3
HNRNPCL1	APOBEC4	KMT2C	ITK		PLS1
HNRNPCL2	APOBR	KMT2D	JARID2		PNISR
HNRNPCL3	APP	KMT5A	MST1R		POGZ
HNRNPCL4	APPL1	KNL1	DDR2		POLDIP3
HNRNPD	APPL2	KNSTRN	REST		PPARGC1B
HNRNPF	AQP7	KRAS	TGFBR2		PPFIA1
HNRNPH1	AQP9	KSR2	HIST1H2BJ		PPFIBP2
HNRNPLL	AQR	KTN1	TCL1B		PPM1A
HNRNPM	AR	LARP4B	TLL2		PPP1R12A
HNRNPR	ARAF	LASP1	TSC1		PPP2R1A
HNRNPUL1	ARAP1	LATS1	NSD2		PPP2R2A
HOOK1	ARAP2	LATS2	WRN		PPP2R3A
HOXA3	ARAP3	LCK	MAFB		PPP2R5E
HOXD3	ARC	LCP1	ARFRP1		PPP4R1
HPRT1	ARFGEF1	LEF1	ZMYM2		PPP6C
HS2ST1	ARFGEF2	LIFR	MLLT11		PPP6R3
HSD17B2	ARFGEF3	LMNA	BBC3		PRDM15
HSPBAP1	ARFIP1	LMO1	SBDS		PRDM5
HTD2	ARG2	LMO2	EGFL7		PRKCA
HTT	ARHGAP10	LPP	TMEM127		PRKCD
HUWE1	ARHGAP11A	LRIG3	ZNF217		PRPF40A
ICE2	ARHGAP12	LRP1B	SETD6		PRPF4B
IFNGR1	ARHGAP15	LRP5	JAZF1		PRRC2A
IGF2BP2	ARHGAP17	LRP6	SERP2		PSAP
IHO1	ARHGAP18	LRRK2	HIST2H3D		PSD3
ILRUN	ARHGAP19	LTB	CSDE1		PSME4
INCENP	ARHGAP20	LTK	CCND2		PSPC1
INIP	ARHGAP21	LYL1	CDKN2B		PTEN
INO80	ARHGAP22	LYN	LZTR1		PTGFRN
INTS12	ARHGAP23	LZTR1	EIF1AX		PTK2
INTS14	ARHGAP24	MAD2L2	H3F3A		PTPN12
INTS6	ARHGAP25	MAF	RBM10		PTPN3
INTS8	ARHGAP26	MAFB	HOXA9		PTPRD
IPO5	ARHGAP27	MAGED1	DNAJB1		PTPRF
IPO7	ARHGAP28	MALT1	SP140		PTPRG
IQSEC1	ARHGAP29	MAML2	ID3		PTPRK
IREB2	ARHGAP30	MAP2K1	DIS3		PUM1
IRF2	ARHGAP31	MAP2K2	PDCD11		PUM2
IST1	ARHGAP32	MAP2K4	LASP1		RABL6
ITCH	ARHGAP33	MAP3K1	SND1		RAD21
ITGA2	ARHGAP35	MAP3K13	MCL1		RAF1
ITGA6	ARHGAP36	MAP3K14	TRIM33		RAI1
ITGB1	ARHGAP39	MAP3K6	DUSP22		RALGAPA1
ITPR2	ARHGAP4	MAP3K7	SDC4		RALGAPA2
ITSN1	ARHGAP42	MAPK1	PTP4A1		RALGAPB
JARID2	ARHGAP44	MAPK3	RPTOR		RALGDS
JMJD1C	ARHGAP45	MAPKAP1	BRIP1		RANBP2
JMY	ARHGAP5	MAX	HIST1H2BO		RANBP3
JPT1	ARHGAP6	MBD6	HIST1H3G		RANBP9
KANK3	ARHGAP9	MCL1	HIST1H3H		RAP1GAP2
KANSL1	ARHGEF1	MDC1	DOT1L		RAPGEF1
KAT6A	ARHGEF10	MDM2	CBLB		RAPGEF6
KAT7	ARHGEF10L	MDM4	CD22		RASA1
KCMF1	ARHGEF11	MDS2	CD58		RASA2
KCNH8	ARHGEF12	MECOM	MAP3K14		RASA3
KCNK1	ARHGEF15	MED12	FSTL3		RBBP6
KCNQ1	ARHGEF17	MEF2B	EXT1		RBM10
KDF1	ARHGEF18	MEF2C	FGFR3		RBM12
KDM1A	ARHGEF2	MEF2D	INSR		RBM14
KDM2A	ARHGEF25	MEN1	KEL		RBM25
KDM3A	ARHGEF26	MERTK	APH1A		RBM26
KDM3B	ARHGEF28	MET	KTN1		RBM27
KDM5A	ARHGEF3	MGA	MN1		RBM33
KDM6A	ARHGEF33	MGAM	PAX5		RBM47
KHDC4	ARHGEF37	MIB1	PLCG1		RBM4B
KHDRBS1	ARHGEF4	MITF	SDHA		RBM5
KIAA0100	ARHGEF40	MKI67	FEV		RBM6
KIAA0232	ARHGEF5	MKNK1	CRLF2		RBMS1
KIAA1217	ARHGEF6	MLF1	CHCHD7		RBPJ
KIAA1522	ARHGEF7	MLH1	TAP2		RELN
KIF13B	ARHGEF9	MLLT1	MOB3B		RERE
KIF1C	ARID1A	MLLT10	RMI2		RESF1
KIF23	ARID1B	MLLT11	TTN		RFX7
KIF2A	ARID2	MLLT3	TGFBR1		RGMB
KIF5B	ARID3B	MLLT6	TSC2		RIC1
KLF12	ARID4A	MN1	MUC16		RICTOR
KLF13	ARID4B	MNX1	MAP3K13		RNF111
KLHDC10	ARID5B	MOB3B	SYNE1		RNF139
KLHL11	ARL11	MPEG1	RYR2		RNF145
KLHL42	ARL13B	MPL	OBSCN		RNF169
KMT2C	ARL2BP	MRE11	HDAC4		RNF19A
KMT2E	ARL8B	MRTFA	RAD50		RNF20
KMT5B	ARMC2	MSH2	ARID5B		RNF219
KPNA1	ARMC3	MSH3	ZFHX4		RNF43
KPNA3	ARMC4	MSH6	SLFN11		ROCK2
KPNA4	ARMC8	MSI1	SNX29		ROR2
KPNB1	ARMC9	MSI2	LRIG3		RPL22
KRAS	ARMCX1	MSN	NUTM1		RPRD2
KREMEN1	ARMH1	MST1	FLG		RPS6KA3
KTN1	ARMH3	MST1R	ARAF		RRBP1
L3MBTL2	ARMH4	MTAP	DNAH5		RREB1
LAPTM4A	ARMT1	MTCP1	PRDM1		RSBN1
LARP1	ARNT2	MTOR	BRCA1		RSBN1L
LARP4	ARNTL	MUC1	EPS15		RSF1
LARP4B	ARNTL2	MUTYH	ETV1		RTN3
LATS1	ARPC1A	MYB	FGFR2		RTN4
LDAH	ARPP21	MYC	CSMD1		RUNX1
LEMD3	ARRDC1	MYCL	GATA3		RXRA
LGALS3	ARRDC3	MYCN	CSMD3		SAFB
LGR4	ARSB	MYD88	IGF1R		SAMD4B
LIMK2	ARSD	MYH11	KIF5B		SASH1
LIMS1	ARSE	MYH9	DNAH11		SBNO1
LMNA	ARSF	MYO18A	RYR1		SBNO2
LMO7	ARSG	MYO5A	NFATC2		SCAF11
LMTK2	ARSI	MYOD1	RAD21		SCAF4
LONP2	ARSJ	NAB2	FAT3		SCAF8
LPAR5	ART5	NACA	TUSC3		SCAP
LPP	ASAH1	NADK	BRD3		SCML4
LRBA	ASAH2	NBN	AXIN1		SCYL2
LRIG1	ASAP1	NCOA1	CRTC1		SEC63
LRIG2	ASAP2	NCOA2	USH2A		SENP6
LRIG3	ASAP3	NCOA3	RYR3		SERPINA11
LRP1B	ASB12	NCOA4	ABCA13		SETD2
LRP4	ASB15	NCOR1	HYDIN		SETD5
LRRC3B	ASB18	NCOR2	NEB		SETDB1
LRRC41	ASB2	NCSTN	SAMHD1		SF3A1
LRRC7	ASB3	NDRG1	DMD		SFI1
LRRC8D	ASB5	NEGR1	AGO1		SFMBT1
LRRFIP2	ASB7	NF1	ADGRV1		SFPQ
LRRK1	ASCC2	NF2	AGO2		SFSWAP
LRSAM1	ASCC3	NFATC2	LRP2		SH3BP1
LSM12	ASH1L	NFE2	SPTA1		SHQ1
LSM14A	ASH2L	NFE2L2	IL21R		SHROOM3
LSM3	ASIC1	NFIB	SDK1		SIPA1L1
LSR	ASIC2	NFKB2	UNC80		SIPA1L3
LTN1	ASIC3	NFKBIA	BCL11A		SLC12A2
LUC7L	ASIC4	NFKBIE	ACKR3		SLC12A7
LUC7L2	ASIC5	NIN	WDR90		SLC25A3
LUC7L3	ASMT	NKX2-1	CBFA2T3		SLC39A5
LURAP1L	ASMTL	NKX3-1	CSF1R		SLC44A1
LUZP1	ASNSD1	NOD1	CYLD		SLC45A4
MACO1	ASPA	NONO	MUC5B		SLC9A1
MAD1L1	ASPG	NOTCH1	EGFR		SLF2
MAEA	ASPH	NOTCH2	ETV6		SLMAP
MAFG	ASPHD2	NOTCH3	DCHS2		SLTM
MAGI1	ASPM	NOTCH4	FYN		SMAD1
MAGI2	ASPN	NPM1	SACS		SMAD2
MAGI3	ASPRV1	NR4A3	GABRA6		SMAD3
MAML1	ASPSCR1	NRAS	COL6A3		SMAD4
MAML3	ASS1	NRG1	IL6ST		SMARCA4
MAN1A2	ASTE1	NSD1	JAK2		SMARCC1
MAP2K1	ASTL	NSD2	XIRP2		SMARCC2
MAP2K4	ASTN1	NSD3	AFF1		SMC5
MAP3K1	ASTN2	NT5C2	MLLT6		SMG1
MAP3K12	ASXL1	NTHL1	CACNA1E		SMG6
MAP3K21	ASXL2	NTRK1	FURIN		SMOC2
MAP3K3	ASXL3	NTRK2	HMCN1		SND1
MAP4K3	ASZ1	NTRK3	PER1		SNRK
MAP7	ATAD2	NUF2	PLAG1		SNRNP70
MAPK1	ATAD2B	NUMA1	RPL22		SNX13
MAPK14	ATAD3A	NUP214	SFRP4		SNX27
MAPK1IP1L	ATAD3B	NUP93	SMO		SOCS6
MAPK8	ATAD5	NUP98	STAT5B		SON
MAPK9	ATAT1	NUTM1	AHNAK2		SORCS3
MARCHF1	ATCAY	NUTM2A	ANK2		SORT1
MARCHF6	ATE1	OLIG2	KDM6A		SP3
MARCHF7	ATF5	OMD	VAV1		SPEN
MARK2	ATF6	P2RY8	USP6		SPRED1
MARK3	ATF7IP	PAFAH1B2	GPHN		SPRED2
MARK4	ATG16L1	PAG1	DNAH8		SPTBN1
MAST2	ATG2A	PAK1	SLC34A2		SPTLC2
MATR3	ATG2B	PAK3	SEC31A		SRPK1
MAU2	ATG4D	PAK5	ARHGEF12		SRRM2
MBD2	ATG9A	PALB2	NBEA		SRSF11
MBNL1	ATG9B	PARP1	LATS2		SRSF4
MBNL2	ATIC	PARP2	DKK2		SRSF5
MBP	ATL1	PARP3	RTEL1		SRSF6
MBTD1	ATM	PASK	PCDH15		ST5
MBTPS1	ATN1	PATZ1	ZNF331		STAM2
MCC	ATOH1	PAX3	COL12A1		STK24
MCL1	ATP10A	PAX5	KIAA1109		STK39
MCM9	ATP10B	PAX7	DST		STRN3
MCMBP	ATP10D	PAX8	EMSY		STT3A
MCTP2	ATP11A	PBRM1	MDN1		STT3B
MCU	ATP11B	PBX1	MIB1		STXBP1
MDH1	ATP11C	PC	CSMD2		SYNCRIP
MDN1	ATP12A	PCBP1	SYNE2		SYNE2
MEAF6	ATP13A1	PCLO	ANK3		SYNJ2
MECOM	ATP13A2	PCM1	CDC73		SYNPO
MECP2	ATP13A3	PCSK7	CCNB3		TAB2
MED13	ATP13A4	PDCD1	ESCO2		TAF4
MED13L	ATP13A5	PDCD11	PARP1		TAF5
MED19	ATP1A1	PDCD1LG2	FAT2		TAOK1
MED26	ATP1A2	PDE4DIP	TRPS1		TAX1BP1
METAP1	ATP1A3	PDGFB	DNAH17		TBL1X
METAP2	ATP1A4	PDGFRA	ALOX12B		TBL1XR1
METTL16	ATP1B4	PDGFRB	HECW1		TBRG4
METTL23	ATP2A1	PDK1	DNAH2		TCERG1
MEX3C	ATP2A2	PDPK1	AXL		TCF12
MFSD14A	ATP2A3	PDS5B	BCL6		TCF20
MGA	ATP2B1	PER1	BCR		TCF25
MGAM	ATP2B2	PGBD5	VPS13B		TCF3
MGAT3	ATP2B3	PGR	EPHB4		TCF4
MIA2	ATP2B4	PHF1	UNC13C		TCF7
MIB1	ATP2C1	PHF6	FGFR1		TCF7L2
MICAL3	ATP2C2	PHOX2B	MACF1		TCP1
MICOS10	ATP4A	PICALM	GSK3B		TDRD7
MICU2	ATP5F1A	PIGA	PCDH17		TENT2
MIER1	ATP5F1C	PIK3C2B	HLA-A		TENT4B
MINK1	ATP5MF-PTCD1	PIK3C2G	JAK3		TET3
MIR17HG	ATP6AP2	PIK3C3	TENM3		TEX10
MISP	ATP6V0A1	PIK3CA	MEF2C		TEX2
MKLN1	ATP6V0A2	PIK3CB	PIK3C3		TFDP1
MLF2	ATP6V0A4	PIK3CD	DNAH7		TFRC
MLLT10	ATP6V0D2	PIK3CG	PMS1		TGFBR2
MLLT3	ATP6V1B1	PIK3R1	PMS2		TGS1
MLLT6	ATP7A	PIK3R2	DNAH10		THOC1
MLXIP	ATP7B	PIK3R3	PPP2R1A		THRAP3
MOB1A	ATP8A1	PIM1	PTK7		THSD7A
MOB1B	ATP8A2	PLAG1	ROBO2		THYN1
MOB2	ATP8B1	PLCG1	PTPN11		TIAL1
MORC3	ATP8B2	PLCG2	TENM1		TJP1
MORF4L2	ATP8B3	PLK2	PKHD1		TJP2
MPRIP	ATP8B4	PML	RB1		TLE3
MRPL39	ATP9A	PMS1	MYCBP2		TLE4
MRTFA	ATP9B	PMS2	STAT5A		TLK1
MRTFB	ATPSCKMT	PNRC1	TLE3		TLK2
MSI2	ATR	POLD1	FREM2		TM9SF2
MSL2	ATRN	POLE	TOP1		TM9SF3
MTCH1	ATRNL1	POLQ	EYS		TMPRSS2
MTDH	ATRX	POT1	TSHR		TMTC4
MTFR1	ATXN1	POU2AF1	FCGBP		TNIK
MTIF3	ATXN1L	POU5F1	RIMS1		TNKS
MTMR12	ATXN2	PPARG	ZBTB16		TNKS2
MTMR3	ATXN2L	PPFIBP1	MLLT10		TNPO1
MTPN	ATXN3L	PPM1D	KDM5C		TNRC18
MTSS1	ATXN7	PPP1CB	DSCAM		TNRC6A
MTUS1	ATXN7L1	PPP2R1A	TP63		TNRC6B
MTX2	ATXN7L2	PPP2R2A	GMPS		TNRC6C
MUC13	ATXN7L3	PPP4R2	DNAH1		TOP1
MUCL1	AURKC	PPP6C	TENM4		TOP2A
MYB	AUTS2	PRCC	FUBP1		TOP2B
MYCBP	AVIL	PRDM1	DNAH3		TOPORS
MYL12A	AVPR1A	PRDM14	DYNC2H1		TOX
MYO10	AVPR1B	PRDM16	USP8		TRAF3IP2
MYO1D	AWAT2	PREX2	IKBKE		TRAF7
MYO1E	AXDND1	PRF1	FNBP1		TRAPPC10
MYO5B	AXIN1	PRKACA	COL11A1		TRAPPC8
MYO6	AXIN2	PRKAR1A	DYSF		TRDN
MYO7B	AXL	PRKCI	ETAA1		TRIM24
MYO9A	B2M	PRKD1	FBXO11		TRIM33
MZT1	B3GALT2	PRKDC	HERC2		TRIM39
NAA15	B3GAT1	PRKN	ZNRF3		TRIO
NAA16	B3GLCT	PRRX1	FRY		TRPC4AP
NAA20	B3GNT2	PRSS1	MXRA5		TRPM7
NAA25	B3GNT7	PRSS8	KLHL6		TSR1
NAA35	B4GALNT1	PSIP1	ALB		TTC14
NAA50	B4GALNT2	PTCH1	ATIC		TTC17
NACC2	B4GALNT4	PTEN	NAV3		TTC37
NADK	B4GALT3	PTK6	DNHD1		TUT7
NANOS1	B4GALT5	PTK7	NALCN		TXNDC11
NAP1L4	B4GALT6	PTP4A1	RUNX1		TXNRD1
NARS1	BABAM2	PTPN1	DNAH9		UBAP2
NAV2	BACE1	PTPN11	DOCK2		UBE2Q1
NCBP1	BACE2	PTPN13	BSN		UBE3A
NCBP2	BACH1	PTPN2	NRXN1		UBQLN1
NCBP3	BACH2	PTPN6	ZNF536		UBR3
NCK1	BAG3	PTPRB	ERCC4		UBR5
NCOA3	BAG6	PTPRC	ETV5		UHRF2
NCOA5	BAHD1	PTPRD	FANCC		URI1
NCOR1	BAIAP2L1	PTPRK	FGF14		USP10
NDFIP1	BAIAP3	PTPRO	AHNAK		USP15
NDUFA7	BANK1	PTPRS	FNDC1		USP24
NDUFAB1	BANP	PTPRT	HIF1A		USP3
NDUFS4	BARD1	QKI	LAMA1		USP34
NECAP1	BARHL1	RAB35	LRP1		USP43
NECTIN3	BARHL2	RABEP1	HLA-C		USP47
NEDD4	BAZ1A	RAC1	IKBKB		USP48
NEDD4L	BAZ1B	RAC2	MPL		USP6NL
NEDD9	BAZ2A	RAD21	NFIB		USP7
NEK9	BAZ2B	RAD50	TECTA		USP9X
NELL1	BBS12	RAD51B	PAPPA2		UTP6
NEO1	BBS2	RAD51C	FBN3		VANGL1
NET1	BBS7	RAD51D	HECTD4		VGLL4
NF1	BBS9	RAD52	VCAN		VPS13B
NF2	BBX	RAD54L	GLI3		VPS13D
NFAT5	BCAM	RAF1	LAMA2		VPS53
NFATC3	BCAN	RALGDS	PIK3CD		VPS54
NFE2L2	BCAP29	RANBP2	PML		WAC
NFIA	BCAR1	RAP1GDS1	MAP2K1		WAPL
NFIB	BCAR3	RARA	RAF1		WDR33
NFIX	BCAS3	RASA1	LAMA5		WNK1
NFYC	BCAT1	RASGEF1A	SCN9A		WWC1
NGLY1	BCHE	RB1	ADGRL3		XIAP
NHLRC2	BCKDHA	RBM10	PCDH11X		XPO1
NHSL1	BCKDK	RBM15	ATXN2		XPO4
NIBAN2	BCL11A	RECQL	WDFY4		XPO6
NIPBL	BCL11B	RECQL4	ATXN7		XPO7
NLRP4	BCL6	REL	MUC17		XRN2
NOC2L	BCL6B	RELN	APOB		YEATS2
NOC3L	BCL9	REST	COL5A1		YLPM1
NOMO1	BCL9L	RET	DOCK3		YTHDF2
NOMO2	BCLAF1	RHEB	PCDH9		YTHDF3
NOMO3	BCO2	RHOA	TENM2		ZAN
NONO	BCOR	RHOH	SFPQ		ZBTB33
NOTCH2	BCORL1	RICTOR	FRAS1		ZBTB38
NPAS3	BCR	RIT1	ZNF469		ZBTB7B
NPEPPS	BDKRB2	RMI2	SOX10		ZC3H13
NPTN	BDP1	RNF213	STAT2		ZC3H3
NR2C2	BEND2	RNF43	HNF1A		ZDHHC4
NR3C1	BEND3	ROBO1	TLE2		ZDHHC5
NR6A1	BEND4	ROS1	TNFAIP3		ZFP64
NRBF2	BEND5	RPL10	ASPM		ZFR
NRF1	BEST1	RPL22	RP1		ZFX
NRIP1	BEST3	RPL5	TYK2		ZGPAT
NRXN3	BFSP1	RPN1	CUBN		ZMIZ1
NSD1	BGN	RPS6KA4	CCDC6		ZMYM2
NSD2	BHLHE22	RPS6KB2	PICALM		ZNFX1
NSUN2	BHLHE41	RPTOR	ASH1L		ZNRF3
NT5C2	BHMT2	RRAGC	TSHZ3		ZRANB1
NUDCD1	BICC1	RRAS	MYO18B		ZRANB2
NUDCD3	BICD1	RRAS2	HRNR		ZZZ3
NUDT3	BICD2	RSPO2	PPFIBP1
NUDT4	BICDL1	RSPO3	COL7A1
NUDT4B	BICRA	RTEL1	MEGF8
NUMA1	BICRAL	RUNX1	RPS6KA4
NUMB	BIN2	RUNX1T1	SMC3
NUP153	BIN3	RUNX2	NUP93
NUP43	BIRC2	RXRA	IGF2R
NUP98	BIRC3	RYBP	AKT3
NUTF2	BIRC6	S1PR2	PEG3
OBI1	BIVM-ERCC5	SALL4	SCN1A
OCLN	BLK	SAMHD1	MERTK
OLA1	BLM	SBDS	PXDN
OSER1	BLMH	SCG5	CACNA1H
OTUD4	BLZF1	SDC4	EML4
OXA1L	BMERB1	SDHA	YY1AP1
OXSR1	BMP1	SDHAF2	ARHGEF28
P2RY1	BMP10	SDHB	SRCAP
P2RY6	BMP2	SDHD	NFASC
P4HB	BMP2K	SEC31A	TEX15
PABPC1	BMP3	SEPTIN5	PGBD5
PACS1	BMP4	SEPTIN6	FMN2
PACSIN2	BMP5	SEPTIN9	ATP10A
PAFAH1B1	BMP7	SERP2	HOOK3
PAIP2	BMPER	SERPINB3	BRSK1
PAK1	BMPR1A	SERPINB4	ELF3
PAK2	BMPR1B	SESN1	ELF4
PALS1	BMPR2	SESN2	ERCC2
PAN3	BMS1	SESN3	ERF
PANK3	BNC1	SET	COL6A6
PANK4	BNC2	SETBP1	FBN1
PAPOLA	BNIP5	SETD1A	EWSR1
PAPSS2	BOC	SETD1B	PKHD1L1
PARD3	BOD1L1	SETD2	IDH2
PARG	BPI	SETD3	IRF2
PAWR	BPIFA3	SETD4	MAF
PAXBP1	BPIFB1	SETD5	ADAMTS16
PCBP2	BPIFB2	SETD6	MSN
PCDH1	BPIFB3	SETD7	FRYL
PCF11	BPIFB4	SETDB1	NONO
PCGF3	BPIFB6	SETDB2	OMD
PCIF1	BPIFC	SF3B1	DNAH6
PCM1	BPTF	SFPQ	PAK3
PCMT1	BRAF	SFRP1	TNC
PCNX1	BRCA1	SFRP2	TNR
PDCD10	BRCA2	SFRP4	DCHS1
PDCD4	BRD1	SGK1	PTPRO
PDCD6IP	BRD2	SH2B3	RALGDS
PDE4D	BRD3	SH2D1A	SMARCB1
PDE5A	BRD4	SH3GL1	RIMS2
PDE6A	BRD7	SHOC2	MAGEC1
PDE9A	BRD8	SHQ1	STAT4
PDIA3	BRD9	SIX1	AKAP9
PDLIM1	BRDT	SLC1A2	TRAF3
PDLIM5	BRF1	SLC34A2	SPEG
PDPK1	BRF2	SLC45A3	ABCA12
PDS5A	BRINP1	SLFN11	ASMTL
PDXDC1	BRINP2	SLX4	PCSK7
PDZD8	BRINP3	SMAD2	PLXNA4
PELI1	BRIP1	SMAD3	TMEM132D
PHF12	BRPF1	SMAD4	RECQL4
PHF2	BRPF3	SMARCA1	TAF1L
PHLPP2	BRSK1	SMARCA2	DCC
PHRF1	BRSK2	SMARCA4	FN1
PIAS1	BRWD1	SMARCB1	IKZF1
PICALM	BRWD3	SMARCD1	NOD1
PIGL	BSN	SMARCE1	PLEC
PIGS	BSX	SMC1A	PRDM9
PIK3R1	BTAF1	SMC3	KDM4C
PIP4K2B	BTBD10	SMG1	BIRC6
PIP5K1B	BTBD11	SMO	ERC1
PITHD1	BTBD16	SMYD3	DSCAML1
PKIG	BTBD2	SNCAIP	UNC79
PKP4	BTBD3	SND1	RP1L1
PLCB3	BTBD7	SNX29	CACNA1C
PLCG1	BTK	SOCS1	CDH9
PLCH1	BTN1A1	SOCS2	ADGRA2
PLEKHA1	BTN2A1	SOCS3	PALB2
PLEKHA2	BTN2A2	SOS1	DYNC1H1
PLEKHA3	BTN3A2	SOX10	MAP2
PLEKHA5	BTN3A3	SOX17	WDCP
PLEKHA7	BTNL8	SOX2	FIP1L1
PLEKHF2	BTNL9	SOX9	SCN5A
PLEKHG3	BTRC	SP140	TNS1
PLEKHH1	BUB1	SPEN	CNOT1
PLS1	BVES	SPOP	NUF2
PMF1	BYSL	SPRED1	MYO3A
PNISR	BZW1	SPRTN	PCDHB8
PNN	C10ORF12	SRC	SPAG17
POGZ	C10ORF120	SRSF2	SPRTN
POLDIP3	C10ORF71	SRSF3	ABCA1
POLR1D	C10ORF90	SS18	CACNA1A
PON2	C11ORF87	SS18L1	CACNA1B
PPARG	C12ORF4	SSX1	RSPO2
PPARGC1B	C12ORF40	SSX4	ECT2L
PPFIA1	C12ORF42	STAG1	AKT1
PPFIBP2	C12ORF50	STAG2	BIRC3
PPM1A	C12ORF56	STAT1	CARS
PPM1B	C12ORF66	STAT2	RUNX2
PPP1CB	C14ORF39	STAT3	CBL
PPP1R12A	C15ORF39	STAT4	CDK8
PPP1R13B	C16ORF96	STAT5A	DAXX
PPP1R16A	C17ORF53	STAT5B	CDH10
PPP1R37	C17ORF97	STAT6	FLNC
PPP1R9B	C19ORF18	STIL	PTPRZ1
PPP2CA	C19ORF44	STK11	EGR1
PPP2CB	C1ORF100	STK19	SCN3A
PPP2R1A	C1ORF112	STK40	TG
PPP2R2A	C1ORF127	STRN	ELN
PPP2R3A	C1ORF141	SUFU	TNXB
PPP2R5E	C1ORF167	SUZ12	ERCC3
PPP4R1	C1ORF87	SYK	CNTNAP2
PPP4R2	C1ORF94	TAF1	ERG
PPP4R3A	C1QTNF3	TAF15	EZH2
PPP6C	C1R	TAL1	PCDHA12
PPP6R3	C1RL	TAL2	FES
PPTC7	C1S	TAP1	FLI1
PRDM15	C20ORF194	TAP2	WDR87
PRDM2	C22ORF23	TBL1XR1	CMYA5
PRDM5	C2CD2	TBX3	ABCA4
PRDX1	C2CD3	TCEA1	MUC4
PREPL	C2CD5	TCF12	VWF
PRKAR1A	C2CD6	TCF3	AKAP6
PRKCA	C2ORF16	TCF7L2	HSD3B1
PRKCD	C2ORF78	TCL1A	AKAP12
PROM1	C2ORF81	TCL1B	LCP1
PROSER2	C3	TEK	USP34
PRPF39	C3AR1	TENT5C	LYN
PRPF40A	C3ORF20	TERT	HUWE1
PRPF40B	C3ORF67	TET1	DIDO1
PRPF4B	C4BPA	TET2	UBR4
PRRC1	C4ORF50	TET3	LRRC7
PRRC2A	C5	TFE3	MLLT1
PSAP	C5AR1	TFEB	PCDH10
PSD3	C5ORF34	TFG	MYH14
PSMA5	C5ORF60	TFPT	FOXO4
PSMA6	C6	TFRC	ADAMTS20
PSMB4	C6ORF118	TGFBR1	THSD7B
PSMB7	C6ORF15	TGFBR2	NAV2
PSMC3	C7	TIPARP	EVC2
PSME4	C7ORF31	TLE1	MSH3
PSPC1	C7ORF57	TLE2	NBN
PTBP3	C8A	TLE3	NF2
PTCD3	C8B	TLE4	PXDNL
PTEN	C8ORF34	TLL2	PAX7
PTGES3	C8ORF48	TLX1	A2ML1
PTGFRN	C8ORF74	TLX3	COL22A1
PTK2	C9	TMEM127	PIK3CB
PTP4A2	C9ORF131	TMEM30A	PRF1
PTPN12	C9ORF43	TMPRSS2	PTPN6
PTPN2	C9ORF72	TNFAIP3	RAP1GDS1
PTPN3	CA14	TNFRSF11A	ADGRB3
PTPRD	CA3	TNFRSF14	STIL
PTPRF	CA6	TNFRSF17	TCF3
PTPRG	CA8	TOP1	TMPRSS2
PTPRK	CAB39L	TP53	VAV2
PTRH2	CABIN1	TP53BP1	DMXL1
PUM1	CABP4	TP63	NCOA4
PUM2	CABS1	TPM3	ELL
PURA	CABYR	TPM4	LAMA3
PYCARD	CACHD1	TPR	NOS1
RAB10	CACNA1A	TRAF2	CUL3
RAB11B	CACNA1B	TRAF3	SPTB
RAB14	CACNA1C	TRAF5	INPP4B
RAB18	CACNA1D	TRAF7	SVIL
RAB1A	CACNA1E	TRIM24	MAP3K6
RAB2A	CACNA1F	TRIM27	GOLGA5
RAB3IP	CACNA1G	TRIM33	PDZD2
RAB6A	CACNA1H	TRIP11	CCT6B
RAB7A	CACNA1I	TRIP13	STAG2
RABL6	CACNA1S	TRRAP	ZNF423
RAD21	CACNA2D1	TSC1	NIPBL
RAD23B	CACNA2D2	TSC2	CPAMD8
RAF1	CACNA2D3	TSHR	PLK2
RAI1	CACNA2D4	TTL	MALT1
RALGAPA1	CACNB1	TUSC3	MYO15A
RALGAPA2	CACNB2	TYK2	IKZF3
RALGAPB	CACNB4	TYRO3	PCDH18
RALGDS	CACNG2	U2AF1	SDK2
RALY	CACNG3	U2AF2	IKZF2
RANBP2	CACNG5	UBR5	ACSL6
RANBP3	CACNG7	UPF1	CFAP46
RANBP9	CACTIN	USP6	SUZ12
RAP1B	CACUL1	USP8	POT1
RAP1GAP2	CAD	VAV1	VPS13C
RAP1GDS1	CADM1	VAV2	PCDHA2
RAPGEF1	CADM2	VEGFA	CDH23
RAPGEF6	CADM3	VHL	DKK4
RASA1	CADM4	VTCN1	LEF1
RASA2	CADPS	WAS	KLF3
RASA3	CADPS2	WDCP	CPLANE1
RASSF3	CAGE1	WDR90	FANCL
RBBP4	CALCOCO1	WIF1	LRRIQ1
RBBP6	CALCR	WRN	ELP2
RBFOX2	CALD1	WT1	COP1
RBM10	CALHM1	WWTR1	TBL1XR1
RBM12	CALHM3	XBP1	SETD3
RBM14	CALN1	XIAP	ZNF384
RBM25	CALR3	XPA	MPEG1
RBM26	CAMK1D	XPC	P2RY8
RBM27	CAMK2D	XPO1	FAS
RBM33	CAMK2G	XRCC2	DDR1
RBM39	CAMK4	YAP1	CYP17A1
RBM47	CAMKK2	YES1	DNMT3A
RBM4B	CAMKV	YPEL5	EZH1
RBM5	CAMSAP1	YWHAE	FLT3
RBM6	CAMSAP2	YY1	GATA2
RBMS1	CAMSAP3	YY1AP1	COL27A1
RBPJ	CAMTA1	ZBTB16	F8
RCOR1	CAMTA2	ZBTB20	HIST1H1E
RERE	CAND1	ZBTB7A	HIP1
RESF1	CAND2	ZFHX3	PAPPA
RETREG3	CAPN11	ZFP36L1	PLXNA1
RFC2	CAPN12	ZMYM2	SCN7A
RFT1	CAPN14	ZMYM3	ALMS1
RFX7	CAPN15	ZNF217	HSP90AA1
RGMB	CAPN2	ZNF24	HSP90AB1
RHEB	CAPN3	ZNF331	DLC1
RHOA	CAPN5	ZNF384	GCN1
RIC1	CAPN6	ZNF521	MRE11
RICTOR	CAPN7	ZNF703	STAB1
RIN2	CAPN9	ZNF750	MYC
RND3	CAPRIN1	ZNRF3	MTUS2
RNF11	CAPRIN2	ZRSR2	PAK1
RNF111	CAPS2		PIK3R2
RNF125	CAPSL		FAM135B
RNF139	CARD10		CHD7
RNF145	CARD11		ADAMTSL3
RNF146	CARD14		GPR158
RNF169	CARD6		SPEF2
RNF19A	CARD9		SVEP1
RNF20	CARF		ERICH3
RNF38	CARMIL1		PTPN1
RNF4	CARMIL2		REL
RNF43	CARMIL3		RXRA
RNGTT	CARNMT1		CNTNAP5
ROCK2	CARNS1		SGK1
ROR2	CARS		TAP1
RP9	CASC1		ADGRG4
RPH3AL	CASD1		PKD1L1
RPL22	CASK		ZNF804B
RPRD1B	CASKIN1		TFRC
RPRD2	CASKIN2		TRAF2
RPS6KA3	CASP2		COL6A5
RRAS2	CASP4		XPO1
RRBP1	CASP5		NR4A3
RREB1	CASP8		SHOC2
RSBN1	CASQ2		GAS7
RSBN1L	CASR		PHOX2B
RSC1A1	CASS4		MAGED1
RSF1	CAST		SNCAIP
RSPRY1	CASZ1		CENPF
RSRC2	CATIP		PSIP1
RTN3	CATSPER1		NT5C2
RTN4	CATSPER2		FBN2
RTN4RL1	CATSPER3		SEPTIN6
RUNX1	CATSPER4		NCSTN
RXRA	CATSPERB		AFF2
RYBP	CATSPERD		FOXP1
SAE1	CATSPERE		HDAC7
SAFB	CATSPERG		LAMA4
SAMD4B	CAVIN1		LPA
SAR1B	CAVIN2		SALL1
SASH1	CAVIN4		CELSR1
SBNO1	CBFA2T2		SHQ1
SBNO2	CBFA2T3		PRDM14
SCAF11	CBL		BCL11B
SCAF4	CBLB		ZNF750
SCAF8	CBLL2		FBXO31
SCAP	CBX6		RIMBP2
SCML4	CBX8		CNTN6
SCO1	CC2D1A		KIF26B
SCYL2	CC2D1B		CHD8
SDCBP	CC2D2A		DOCK5
SDHAF2	CC2D2B		LOXHD1
SDHB	CCAR1		DCAF4L2
SEC63	CCAR2		FCRL4
SEM1	CCBE1		FLYWCH1
SEMA7A	CCDC102B		ACACB
SENP1	CCDC105		RSPO3
SENP6	CCDC110		CREB3L1
SEPTIN7	CCDC112		EZHIP
SEPTIN9	CCDC114		LYST
SERBP1	CCDC116		ACVR1
SERINC1	CCDC120		FLNB
SERPINA11	CCDC125		GRIA2
SETD2	CCDC13		APLNR
SETD5	CCDC136		XIAP
SETDB1	CCDC138		BARD1
SF3A1	CCDC14		SCN2A
SFI1	CCDC140		BMPR1A
SFMBT1	CCDC141		BTK
SFPQ	CCDC144A		EIF4A2
SFSWAP	CCDC146		UTRN
SFT2D1	CCDC148		KALRN
SFXN1	CCDC15		TRIP12
SH2B3	CCDC150		CEP170
SH3BP1	CCDC151		TRIOBP
SHROOM2	CCDC154		FGF10
SHROOM3	CCDC155		FGF12
SIN3A	CCDC157		FOXO3
SINHCAF	CCDC158		GAB1
SIPA1L1	CCDC160		GATA1
SIPA1L3	CCDC168		WDFY3
SKP1	CCDC17		ZNF292
SLC10A1	CCDC170		SETX
SLC12A2	CCDC171		GPC3
SLC12A7	CCDC172		HIST1H1C
SLC15A4	CCDC173		CUL9
SLC25A25	CCDC174		HLF
SLC35A1	CCDC178		PLXND1
SLC35A3	CCDC18		VPS13A
SLC37A1	CCDC180		CUX2
SLC39A11	CCDC181		BNC2
SLC39A5	CCDC183		YLPM1
SLC44A1	CCDC185		DISP3
SLC45A4	CCDC186		CEP290
SLC6A6	CCDC191		PRUNE2
SLC9A1	CCDC22		TLX1
SLF2	CCDC27		IDH1
SLMAP	CCDC28A		EIF3E
SLTM	CCDC3		LTK
SMAD1	CCDC30		MYCN
SMAD2	CCDC36		ADAMTS18
SMAD3	CCDC38		NFE2
SMAD4	CCDC39		NFKB2
SMAD5	CCDC40		IGSF10
SMAD6	CCDC42		ABCA2
SMAGP	CCDC50		ACACA
SMAP2	CCDC51		ACAN
SMARCA4	CCDC57		NTRK1
SMARCC1	CCDC6		PRKN
SMARCC2	CCDC60		PDK1
SMC5	CCDC62		BMPR2
SMG1	CCDC63		PPP2R2A
SMG6	CCDC66		PRCC
SMOC2	CCDC7		RARA
SMPD3	CCDC73		CTNNA2
SMURF2	CCDC74B		SIX1
SNAPC3	CCDC77		CELSR2
SND1	CCDC8		SLC1A2
SNN	CCDC80		FASN
SNRK	CCDC81		STRN
SNRNP70	CCDC82		SYK
SNX13	CCDC85A		MAP3K7
SNX24	CCDC87		FLNA
SNX27	CCDC88A		GRIK2
SNX4	CCDC88B		HSPG2
SNX5	CCDC88C		TCEA1
SNX6	CCDC9		ITPR1
SOCS6	CCDC91		ITPR3
SOCS7	CCDC92		MAP1B
SON	CCDC93		TLE1
SORCS3	CCDC96		MYH8
SORT1	CCDC9B		PCNT
SP1	CCER1		XRCC2
SP3	CCIN		ZNF24
SPEN	CCKAR		CXCR4
SPIN1	CCKBR		FGF23
SPINT2	CCM2		IRS2
SPON1	CCN4		TIAM1
SPOP	CCN5		TRPC4
SPPL3	CCNA1		TNFRSF11A
SPRED1	CCNB3		QKI
SPRED2	CCNF		TFG
SPTBN1	CCNL1		ARID3B
SPTLC2	CCNL2		ZAN
SRCAP	CCNT1		SEPTIN9
SRPK1	CCNT2		FAF1
SRRM2	CCP110		CHEK2
SRSF10	CCPG1		U2AF2
SRSF11	CCR1		DKK1
SRSF3	CCR2		DCLK1
SRSF4	CCR3		ARHGAP26
SRSF5	CCR5		DAZAP1
SRSF6	CCR7		KCNB2
SS18	CCSER1		NRXN2
SSH2	CCSER2		ARFGEF1
SSU72P2	CCT4		ZBTB7A
SSU72P3	CCT6A		ARID4B
SSU72P4	CCT6B		ERRFI1
SSU72P5	CCT8L2		DDX4
SSU72P7	CD101		KBTBD4
SSU72P8	CD109		SOX17
STAM	CD163		AKAP13
STAM2	CD163L1		NUP205
STARD3	CD180		DMXL2
STK11	CD19		CD276
STK24	CD1E		SLC45A3
STK39	CD2		CNTN5
STRN3	CD200R1		RASGEF1A
STT3A	CD207		PCDHA13
STT3B	CD22		ACTB
STX3	CD244		PCDH19
STXBP1	CD248		ZFP36L1
SUCLG2	CD276		SFMBT2
SULT2B1	CD2BP2		SPHKAP
SUPT16H	CD300LG		CHN1
SUSD6	CD34		CYP19A1
SYNCRIP	CD37		DDX6
SYNE2	CD4		NLRC5
SYNJ2	CD40		CHD6
SYNJ2BP	CD58		HELZ2
SYNPO	CD5L		DSEL
SYNPR	CD84		BRWD3
SYPL1	CD93		DDX10
TAB2	CD96		DUSP4
TAF15	CDAN1		ETS1
TAF4	CDC14A		FANCG
TAF5	CDC16		OTOGL
TAOK1	CDC20B		FGFR4
TATDN2	CDC23		KANSL1
TAX1BP1	CDC25A		FOXO1
TBCA	CDC25B		CFAP47
TBL1X	CDC25C		GNA12
TBL1XR1	CDC27		GNAQ
TBL1Y	CDC40		GPS2
TBPL1	CDC42BPA		ADCY8
TBRG4	CDC42BPB		ANK1
TCERG1	CDC42BPG		GTF2I
TCF12	CDC42EP4		HIST1H1B
TCF20	CDC45		HOXC13
TCF25	CDC5L		CDH8
TCF3	CDC73		INHA
TCF4	CDCA2		IRF1
TCF7	CDCA7L		KCNJ5
TCF7L2	CDH1		MAX
TCP1	CDH10		CFH
TDRD7	CDH11		MAP1A
TEAD1	CDH12		MYH2
TENT2	CDH13		MYH6
TENT4B	CDH16		MEN1
TET3	CDH17		MLLT3
TEX10	CDH18		PTPRM
TEX2	CDH19		TRIO
TFDP1	CDH2		USP9X
TFEB	CDH20		HERC1
TFRC	CDH22		MSI1
TGFBR2	CDH23		MUTYH
TGS1	CDH24		ADAMTS2
THOC1	CDH26		GREB1
THOC7	CDH4		HDAC9
THRA	CDH5		PCDHA9
THRAP3	CDH6		MYB
THSD7A	CDH7		LAMC3
THYN1	CDH8		PKDREJ
TIA1	CDH9		SCN11A
TIAL1	CDHR1		NFE2L2
TIMM23	CDHR2		PHF1
TIMM23B	CDHR3		PPP6C
TJP1	CDHR4		MAP2K2
TJP2	CDHR5		SERPINB3
TLE3	CDK1		ZC3H13
TLE4	CDK11A		DAAM2
TLK1	CDK11B		SFRP1
TLK2	CDK12		SAMD9
TM9SF2	CDK13		UGGT2
TM9SF3	CDK14		SMARCD1
TM9SF4	CDK19		NYAP2
TMBIM6	CDK5RAP1		STAT3
TMCC1	CDK5RAP2		TPM3
TMED10	CDK8		TRAF5
TMEM128	CDKL2		GALNT17
TMEM161A	CDKL3		ADGB
TMEM161B	CDKL4		TYRO3
TMEM165	CDKL5		CNTNAP4
TMEM201	CDNF		MED12L
TMEM245	CDON		ARAP2
TMEM59	CDR1		TSHZ2
TMEM65	CDR2		GPR179
TMEM74B	CDR2L		FAM47C
TMOD3	CDRT15		ASTN1
TMPRSS2	CDYL		WT1
TMTC4	CDYL2		CDH4
TNIK	CEACAM18		COL5A2
TNKS	CEBPZ		RAD54L
TNKS2	CECR2		PPM1D
TNPO1	CEL		PARP3
TNRC18	CELA3A		WIF1
TNRC6A	CELF3		ICOSLG
TNRC6B	CELF4		PATZ1
TNRC6C	CELSR1		SS18L1
TOMM20	CELSR2		CRBN
TOMM70	CELSR3		CMTR2
TOP1	CEMIP		NADK
TOP2A	CEMIP2		DLG2
TOP2B	CENPC		GRIK3
TOPBP1	CENPE		ASPSCR1
TOPORS	CENPF		GRM5
TOX	CENPJ		GTF3C1
TP53	CENPN		MAPKAP1
TPM1	CENPU		VTCN1
TPM2	CEP104		KCNH1
TPT1	CEP112		MAP3K4
TRA2A	CEP120		MYH7
TRA2B	CEP126		SESN2
TRAF3IP2	CEP128		REV3L
TRAF7	CEP135		SCN4A
TRAPPC10	CEP152		MYH13
TRAPPC8	CEP162		DLGAP2
TRDN	CEP164		CHL1
TRIM24	CEP170		STK40
TRIM33	CEP170B		ABRAXAS1
TRIM39	CEP192		IGSF9B
TRIO	CEP250		TNRC6B
TRIT1	CEP290		ADGRL2
TRNT1	CEP295		SRRM2
TRPC4AP	CEP350		TRAF7
TRPM7	CEP41		SHANK1
TSPAN15	CEP63		NBAS
TSPAN8	CEP68		STAB2
TSR1	CEP70		PCDHA6
TTC14	CEP72		TULP4
TTC17	CEP76		EPG5
TTC37	CEP78		ZNF462
TUT7	CEP83		MAML2
TXN	CEP85L		FHOD3
TXNDC11	CEP89		COL18A1
TXNDC5	CEP95		SORCS1
TXNL1	CEP97		WDR17
TXNL4A	CER1		TRPM6
TXNRD1	CERKL		NLRP7
UBA2	CERS3		BRINP3
UBAP2	CERS6		SESN3
UBE2D2	CES1		SPRED1
UBE2E3	CES3		NEXMIF
UBE2G1	CES5A		FLCN
UBE2I	CETP		NCKAP5
UBE2J2	CFAP100		PTPRQ
UBE2K	CFAP206		FOXL2
UBE2L5	CFAP221		KLF5
UBE2N	CFAP43		BUB1B
UBE2Q1	CFAP44		EML6
UBE3A	CFAP45		CD28
UBL3	CFAP46		GOLGB1
UBQLN1	CFAP47		CD70
UBR3	CFAP53		GRM7
UBR5	CFAP54		CDX2
UBXN8	CFAP57		ITPR2
UGCG	CFAP58		KCNA4
UHRF2	CFAP61		CHEK1
UIMC1	CFAP65		MYO7A
UQCRC2	CFAP69		CSF1
UQCRH	CFAP70		NID1
UQCRHL	CFAP77		PKD1
URI1	CFB		EPAS1
USP10	CFH		ACSL3
USP14	CFHR2		PLXNA2
USP15	CFHR4		GNB1
USP22	CFHR5		TCHH
USP24	CFI		TPTE
USP3	CFTR		HIST1H1D
USP34	CGAS		MNX1
USP43	CGB1		TRPM2
USP47	CGN		ABCA8
USP48	CGNL1		HOXA3
USP49	CHAD		IFNGR1
USP6NL	CHAF1A		IGF1
USP7	CHAMP1		IGF2
USP9X	CHAT		IRF4
UTP18	CHD1		MYO16
UTP6	CHD1L		ATG2A
VANGL1	CHD2		NBEAL2
VAPA	CHD3		MST1
VDAC1	CHD4		MYCL
VDAC2	CHD5		MYOD1
VDAC3	CHD6		ASTN2
VEGFA	CHD7		RGS22
VGLL4	CHD8		NKX3-1
VPS13B	CHD9		FILIP1
VPS53	CHDH		RIF1
VPS54	CHEK2		CNOT3
VTI1A	CHERP		PBX1
WAC	CHFR		PPP1CB
WAPL	CHGA		PRSS1
WASF2	CHGB		PTPN2
WBP1L	CHI3L1		RECQL
WDR18	CHIA		PCDHB7
WDR33	CHIT1		RPL5
WDR82	CHL1		RPN1
WIPF2	CHML		TFE3
WLS	CHMP7		PCDHA11
WNK1	CHN1		NKX2-1
WSB1	CHPF		TPM4
WTAP	CHPF2		EZR
WWC1	CHRD		ZDBF2
XIAP	CHRDL1		WAS
XPO4	CHRDL2		ADAMTS12
XPO6	CHRM1		YES1
XPO7	CHRM2		DEK
XRN2	CHRM3		TAF15
YBX1	CHRM4		BAP1
YBX3	CHRM5		ZNF804A
YEATS2	CHRNA1		ADAMTSL1
YLPM1	CHRNA2		HIST1H3B
YPEL2	CHRNA3		SLITRK1
YTHDF1	CHRNA4		ZNF831
YTHDF2	CHRNA5		CUL4A
YTHDF3	CHRNA6		PIK3R3
YWHAB	CHRNB1		CCN6
YWHAE	CHRNB2		RABEP1
YWHAG	CHRNB3		EML5
YWHAH	CHRND		DNAH12
YWHAQ	CHRNG		KLF4
YWHAZ	CHST1		NDRG1
YY1	CHST10		ARID5A
ZAN	CHST11		THSD7A
ZBTB33	CHST15		BOD1L1
ZBTB43	CHST2		KIF1A
ZBTB7B	CHST3		ADGRB1
ZC3H13	CHST4		CACNA1S
ZC3H14	CHST5		CLP1
ZC3H3	CHST6		ICK
ZCCHC7	CHST8		HEY1
ZDHHC13	CHST9		TIPARP
ZDHHC17	CHSY1		COL4A5
ZDHHC21	CHSY3		CELSR3
ZDHHC4	CHTF18		GABRA5
ZDHHC5	CHUK		GRIA1
ZFAND3	CIAO3		DDX41
ZFC3H1	CIB3		SPTBN1
ZFHX3	CIC		SETD4
ZFP1	CIITA		DOCK4
ZFP64	CILP		KIAA0556
ZFP91	CILP2		GOPC
ZFR	CIP2A		SMYD3
ZFY	CIT		ZNF703
ZMIZ1	CIZ1		SETDB2
ZMYM2	CKAP2		ARID3C
ZNF106	CKAP2L		H3F3C
ZNF146	CKAP5		TTC28
ZNF148	CKM		ACTG1
ZNF207	CKMT2		RHOA
ZNF24	CLASP1		DOCK9
ZNF266	CLASP2		SLITRK5
ZNF292	CLASRP		ATF1
ZNF326	CLCA1		BAX
ZNF34	CLCA2		ATG2B
ZNF384	CLCA4		KIF21A
ZNF385B	CLCC1		PCDHA8
ZNF507	CLCN1		SCAF4
ZNF592	CLCN2		CALR
ZNF609	CLCN3		CD79A
ZNF638	CLCN4		CDK4
ZNF706	CLCN5		CRKL
ZNF740	CLCN6		HECW2
ZNF777	CLCN7		TRPM3
ZNFX1	CLCNKA		CHD9
ZNRF3	CLCNKB		DTX1
ZRANB1	CLDN10		DUSP9
ZRANB2	CLDN17		KCNH7
ZXDC	CLDN18		PKD1L2
ZZZ3	CLDN8		E2F3
	CLEC14A		PLEKHG4B
	CLEC16A		TOGARAM2
	CLEC18B		STON1-GTF2A1L
	CLEC4C		CCDC168
	CLEC4D		CDH2
	CLEC4E		COL1A2
	CLEC4F		GRM6
	CLEC9A		IGSF1
	CLGN		ABCC1
	CLIC6		MUC6
	CLINT1		MYO9A
	CLIP1		NCAM2
	CLIP2		PLXNB3
	CLIP3		SPTBN2
	CLIP4		ZNF208
	CLK1		CADPS
	CLK3		MPDZ
	CLMN		MYOM2
	CLMP		DENND4B
	CLNK		NID2
	CLOCK		FRMPD1
	CLPB		NINL
	CLPTM1		DOP1A
	CLSPN		MINAR1
	CLSTN1		DNAJC13
	CLSTN2		FLRT2
	CLSTN3		SIPA1L1
	CLTC		ANKHD1
	CLTCL1		CEP192
	CLU		DPP10
	CLUAP1		NBEAL1
	CLUH		DOCK8
	CLUL1		DNAH14
	CMAS		UBR3
	CMIP		SAMD9L
	CMKLR1		DCDC1
	CMTM3		RTL1
	CMTM5		SPATA31D1
	CMTR1		FER1L6
	CMTR2		A2M
	CMYA5		ABCA3
	CNBD1		CTNND2
	CNDP1		DAPK1
	CNDP2		DSP
	CNGA1		HTT
	CNGA2		LCT
	CNGA3		MYH3
	CNGA4		MYO10
	CNGB1		PTPN14
	CNGB3		ROCK1
	CNKSR1		SLIT1
	CNKSR2		SIGLEC1
	CNN1		COL14A1
	CNN2		CACNA1I
	CNNM1		CROCC
	CNNM2		ZEB2
	CNOT1		MAGI2
	CNOT10		SEC16A
	CNOT11		ABCA9
	CNOT4		CD93
	CNOT6		TNIK
	CNOT6L		FBXL7
	CNOT7		MTCL1
	CNP		ICE1
	CNPPD1		NPAP1
	CNR1		CDON
	CNTFR		PLCE1
	CNTLN		VPS13D
	CNTN1		CACNA2D3
	CNTN2		PCDHB2
	CNTN3		KIAA1217
	CNTN4		ATP8B2
	CNTN5		PRR12
	CNTN6		PREX1
	CNTNAP1		ARHGAP21
	CNTNAP2		TNN
	CNTNAP3		KIF13A
	CNTNAP4		EFCAB6
	CNTNAP5		MAP3K21
	CNTRL		TNRC18
	CNTROB		TMEM132B
	COBL		ALPK2
	COBLL1		CNTN4
	COG1		MDGA2
	COG2		CCDC141
	COG4		ABCB5
	COG5		KCNT2
	COG6		MAST4
	COG7		FSIP2
	COL11A1		ADCY2
	COL11A2		CACNA1F
	COL12A1		CALD1
	COL13A1		CDH18
	COL14A1		CENPE
	COL15A1		COL4A1
	COL16A1		CR1
	COL17A1		DMBT1
	COL18A1		HIVEP2
	COL19A1		KCNA5
	COL1A1		KCNQ3
	COL1A2		MYO1F
	COL20A1		MUC2
	COL21A1		MYH1
	COL22A1		MYLK
	COL23A1		NCAM1
	COL24A1		NRAP
	COL25A1		SCN10A
	COL27A1		ITSN1
	COL28A1		THBS2
	COL2A1		TLL1
	COL3A1		TLN1
	COL4A1		TPO
	COL4A2		PPFIA2
	COL4A3		EIF3A
	COL4A3BP		CACNA1G
	COL4A4		SLIT2
	COL4A5		PCDHGA8
	COL4A6		PTPRU
	COL5A1		UBE4B
	COL5A2		POSTN
	COL5A3		NES
	COL6A1		SHANK2
	COL6A2		DIP2C
	COL6A3		COBL
	COL6A5		SZT2
	COL6A6		ZNF658
	COL7A1		TRHDE
	COL8A1		ATP8A2
	COL8A2		RADIL
	COL9A1		CCDC88A
	COL9A2		WWC3
	COL9A3		PCDHGA5
	COLEC11		PCDHA4
	COLEC12		PCDHA3
	COLGALT1		FSTL5
	COLGALT2		ADAMTS9
	COLQ		ARHGAP31
	COMP		USP28
	COP1		FANCM
	COPA		WNK3
	COPB1		LRRK1
	COPB2		ATAD5
	COPG1		DISP1
	COPS2		DDX60L
	COPS6		NLRP5
	COQ2		KIAA0825
	COQ6		ANKRD30B
	COQ8A		CCDC73
	COQ8B		ARHGAP5
	COQ9		ATP2B2
	CORIN		CACNA2D1
	CORO2B		CHD1
	CORO7		CHD3
	COX10		GRM1
	CP		MYO7B
	CPA1		PCDH7
	CPA5		ABCB1
	CPAMD8		PLG
	CPB1		SLIT3
	CPB2		TOP2B
	CPD		TRPC3
	CPE		TRPA1
	CPEB1		SCAF11
	CPEB2		MAGI1
	CPEB3		CD163
	CPEB4		BCLAF1
	CPED1		PIEZO1
	CPLANE1		HCN4
	CPNE2		PLXNC1
	CPNE3		PRPF8
	CPNE4		VWA8
	CPNE7		ZZEF1
	CPNE8		NUP210
	CPO		SMCHD1
	CPQ		PLXNB2
	CPS1		ZNF318
	CPSF1		KIAA1549L
	CPSF2		CHD5
	CPSF6		TANC2
	CPSF7		TIAM2
	CPT1A		UTP20
	CPT1B		SPTBN5
	CPT1C		GON4L
	CPXCR1		CNTLN
	CPXM1		CASZ1
	CPXM2		FGD6
	CPZ		KLHL4
	CR1		PCDHB3
	CR1L		PCDHA10
	CR2		PCDHA7
	CRAMP1		PCDHA5
	CRAT		NWD2
	CRB1		KIAA1549
	CRB2		CACHD1
	CRBN		ARAP3
	CREB3		YTHDC2
	CREB3L1		PCNX2
	CREB3L4		CTTNBP2
	CREB5		FRMPD3
	CREBBP		TANC1
	CREBRF		ZNF835
	CREM		ZBED9
	CRHR1		ARAP1
	CRHR2		LRRIQ3
	CRIM1		RBMXL3
	CRIPAK		XIRP1
	CRISP1		DCAF12L2
	CRISPLD1		MIA3
	CRISPLD2		SOGA3
	CRMP1		FLG2
	CRNKL1		APBA2
	CRNN		LRBA
	CROCC		CHRM2
	CROT		CYLC1
	CRPPA		FOLH1
	CRTAC1		LTBP2
	CRTC1		MARK1
	CRX		MYT1
	CRY1		NPHS1
	CRY2		OCA2
	CRYBB1		PDE3A
	CRYBG2		PGM5
	CRYBG3		PLXNB1
	CRYL1		PZP
	CRYZ		RASGRF1
	CSAD		SPTAN1
	CSDE1		TCF20
	CSE1L		ZNF91
	CSF1R		USP7
	CSF2RA		TSPOAP1
	CSF2RB		ZNF646
	CSF3R		ENAM
	CSGALNACT1		ABCA10
	CSGALNACT2		SYCP2
	CSK		WWP1
	CSMD1		ANKRD26
	CSMD2		PLEKHA6
	CSMD3		MYH15
	CSNK1A1L		PLCH1
	CSNK1D		EPB41L3
	CSNK1E		TMEM131L
	CSNK1G2		KIF13B
	CSNK1G3		OBSL1
	CSNK2A2		ZFPM2
	CSNK2A3		HECTD1
	CSPG4		ARHGEF26
	CSPG5		KIF26A
	CSPP1		KCNH5
	CSRNP1		BRWD1
	CSRNP2		PHIP
	CSRNP3		ARMC4
	CSTF2T		WDR33
	CSTF3		SAGE1
	CT47B1		CDK5RAP2
	CTAGE1		KMT2E
	CTAGE6		PCDHGA6
	CTAGE9		PCDHGA3
	CTBP1		PCDHB6
	CTC1		STK31
	CTCF		KCNQ5
	CTCFL		JCAD
	CTDP1		ZFAT
	CTNNA1		PCDH20
	CTNNA2		WNK2
	CTNNA3		PRRC2B
	CTNNB1		ANKRD30A
	CTNNBL1		NLRP3
	CTNND1		MROH2B
	CTNND2		CD109
	CTPS1		DOCK11
	CTPS2		LRFN5
	CTR9		ZNF98
	CTSA		KCNU1
	CTSC		FREM1
	CTSF		FAM47A
	CTSH		PIKFYVE
	CTSW		NRK
	CTTNBP2		CFAP65
	CTTNBP2NL		COL24A1
	CUBN		SSC5D
	CUL1		RAD51AP2
	CUL2		ADCY1
	CUL3		ADGRB2
	CUL4B		ZFP36L2
	CUL5		C3
	CUL7		COL3A1
	CUL9		COL4A4
	CUX1		COL19A1
	CUX2		DOCK1
	CWC22		DPYD
	CWC27		GLI2
	CWF19L1		GRIA4
	CWF19L2		GRIK4
	CWH43		NCKAP1L
	CX3CR1		INSRR
	CXCR1		ITIH2
	CXCR2		MCC
	CXCR4		MCF2
	CXCR5		POLRMT
	CXORF58		PPL
	CXORF66		PPP1R3A
	CYB5R4		TMPRSS15
	CYBB		SCN8A
	CYFIP1		TEP1
	CYFIP2		TUBA3C
	CYLC1		OSMR
	CYLC2		NRXN3
	CYLD		MARF1
	CYP11A1		JAKMIP2
	CYP11B1		ELMO1
	CYP11B2		TRANK1
	CYP17A1		MED13
	CYP19A1		ARFGEF2
	CYP1A1		TACC2
	CYP1A2		ARPP21
	CYP1B1		TCERG1
	CYP20A1		ADAMTS5
	CYP24A1		KIF21B
	CYP26A1		SPART
	CYP26B1		TOGARAM1
	CYP27B1		SNX13
	CYP27C1		SULF1
	CYP2A13		TUT4
	CYP2A6		USP24
	CYP2A7		CRB1
	CYP2C19		ABCA6
	CYP2C8		ABCA5
	CYP2D6		ZFYVE26
	CYP2E1		POLR1A
	CYP2R1		ABI3BP
	CYP2W1		VIRMA
	CYP3A43		DNM3
	CYP3A7		TNRC6A
	CYP46A1		ELOA2
	CYP4A11		PCF11
	CYP4A22		XRN1
	CYP4B1		HEATR5B
	CYP4F12		LRRN3
	CYP4F2		HEATR1
	CYP4F22		DOCK10
	CYP4F3		N4BP2
	CYP4V2		PCDHGA2
	CYP4Z1		TEX14
	CYP7A1		RNF17
	CYP7B1		PRDM10
	CYP8B1		JPH3
	DAAM1		KIDINS220
	DAAM2		NYNRIN
	DAB1		CC2D2A
	DAB2		DIP2B
	DAB2IP		COL20A1
	DACH1		MYH7B
	DACH2		ALS2
	DACT1		IQCA1
	DACT2		SPG11
	DAG1		TRAPPC9
	DAGLA		KIRREL3
	DAO		SLITRK2
	DAPK1		KIAA1755
	DAPK3		CEP295
	DAPP1		NUP210L
	DARS2		ABCC12
	DAW1		PARD3B
	DAXX		NLRP8
	DAZAP1		JAKMIP1
	DBF4		AMOTL1
	DBF4B		KIAA2026
	DBH		HFM1
	DBN1		AK9
	DBT		SHPRH
	DCAF1		EPHA6
	DCAF11		POTEF
	DCAF12		CCDC180
	DCAF12L1		ADCY5
	DCAF12L2		CNGB1
	DCAF13		CNTN1
	DCAF4L1		COL11A2
	DCAF4L2		COL15A1
	DCAF5		CTNND1
	DCAF6		DSPP
	DCAF8		MEGF6
	DCAF8L1		EVC
	DCAF8L2		BPTF
	DCBLD1		GRIK5
	DCBLD2		GUCY1A1
	DCC		HCFC1
	DCDC1		HDLBP
	DCDC2		HIVEP1
	DCHS1		ITGA7
	DCHS2		ITGB4
	DCLK1		TRPM1
	DCLK2		NEFM
	DCLK3		PCSK5
	DCLRE1A		SLC4A3
	DCLRE1C		SLC8A1
	DCN		SOX5
	DCP2		ABCC8
	DCPS		PRDM2
	DCST1		CDC42BPA
	DCST2		DGKI
	DCSTAMP		OTOF
	DCT		CKAP5
	DCTN1		CEP350
	DCTN2		URB1
	DCX		PLPPR4
	DDB1		SMC4
	DDHD1		DENND4A
	DDHD2		ASCC3
	DDI1		CEP250
	DDIAS		AKAP11
	DDR1		PCNX1
	DDR2		MON2
	DDX1		MCF2L2
	DDX10		KDM6B
	DDX11		MPRIP
	DDX17		DIP2A
	DDX18		PRRC2C
	DDX19A		CLUH
	DDX20		NCAPD3
	DDX23		WDR7
	DDX24		PHF3
	DDX27		CABIN1
	DDX31		SEZ6L
	DDX4		AUTS2
	DDX42		GIGYF2
	DDX43		ERC2
	DDX46		IFT172
	DDX47		CTNNA3
	DDX50		PDZRN4
	DDX54		SCAPER
	DDX55		RXFP3
	DDX58		CHST15
	DDX6		KDM3B
	DDX60		SNTG2
	DDX60L		OTUD4
	DEAF1		ZGRF1
	DECR1		TRERF1
	DEF6		PCDHGB3
	DEFB116		PCDHB4
	DELE1		PCDHA1
	DENND1A		ZNFX1
	DENND1C		ARFGEF3
	DENND2A		SLC12A5
	DENND2C		ZNF512B
	DENND2D		LRFN2
	DENND3		NLGN4X
	DENND4A		MICAL3
	DENND4B		RFX7
	DENND4C		NOL6
	DENND5A		GREB1L
	DENND5B		CFAP43
	DENND6A		ITIH5
	DEPDC1		TAS1R2
	DEPDC5		DOCK7
	DEPTOR		BOC
	DERA		DUSP27
	DES		FAM186A
	DET1		BTBD11
	DEUP1		ZC3H18
	DGCR2		KCNH8
	DGCR8		CWF19L2
	DGKA		FGD5
	DGKB		GIMAP8
	DGKD		DENND2C
	DGKE		USF3
	DGKG		JMJD1C
	DGKH		MDGA1
	DGKI		NWD1
	DGKZ		KIF4B
	DHFR2		SPATA31E1
	DHODH		CCDC39
	DHRS7C		ITIH6
	DHTKD1		HCN1
	DHX15		EFCAB5
	DHX16		ZNF808
	DHX29		FPGT-TNNI3K
	DHX30		BIVM-ERCC5
	DHX32		ADCY9
	DHX33		AMPH
	DHX34		ATP1A4
	DHX35		BNC1
	DHX36		C6
	DHX37		CDH12
	DHX38		COL6A1
	DHX40		COL6A2
	DHX57		CRMP1
	DHX58		BRINP1
	DHX8		ACE
	DHX9		DPP6
	DIAPH1		EIF4G1
	DIAPH2		F5
	DIAPH3		GLUD2
	DICER1		GUCY2F
	DIDO1		ITGAX
	DIO3		KCNB1
	DIP2A		KCNQ2
	DIP2B		LEPR
	DIP2C		MME
	DIPK1C		NELL2
	DIRAS2		NOS3
	DIS3		NOVA1
	DIS3L		NPAT
	DIS3L2		PHKA2
	DISC1		PI4KA
	DISP1		RASGRF2
	DISP2		RGS12
	DISP3		SLC8A2
	DKK1		TRPC6
	DKK2		ZNF99
	DKK4		PRRC2A
	DLAT		SORBS2
	DLC1		ITGA8
	DLD		CHRD
	DLEC1		ABCB11
	DLG1		ADAM7
	DLG2		PIWIL1
	DLG3		TJP2
	DLG4		GABBR2
	DLG5		KIF20B
	DLGAP1		ARHGEF10
	DLGAP2		WSCD2
	DLGAP3		KIAA0100
	DLGAP4		ST18
	DLGAP5		ECE2
	DLL1		KNTC1
	DLX5		FRMPD4
	DMAP1		TMEM94
	DMBT1		RB1CC1
	DMBX1		ARHGEF17
	DMD		HELZ
	DMGDH		DLEC1
	DMKN		DOP1B
	DMP1		ABCA7
	DMPK		IPO8
[truncated: 6,907 more rows]
