# Supplementary material for: Sleeping Beauty transposon mutagenesis identified genes and pathways involved in inflammation-associated colon tumor development
Source: Nat Commun. 2023 Oct 16;14:6514. doi: 10.1038/s41467-023-42228-z (PMC10579371; doi:10.1038/s41467-023-42228-z)
Supplement: Supplementary file 6 — Source Data [file 41467_2023_42228_MOESM6_ESM.xlsx]

## Sheet: mouse details
K-SB
Villin-CreERT2(Cre/+):lsl-KrasG12D (G12D/+):lsl-SB11 (Ki/+):Onc2(Tg/+)
Background: B6;129
no DSS				DSS				DSS Palbociclib
ID	age	Gneder		ID	age	Gender		ID	age	Gender
Villin211	46.3	F		Villin010	47.6	M		Villin896	42.9	F
Villin227	45.3	M		Villin015	50.4	F		Villin875	51.6	M
Villin299	43.7	F		Villin043	42	M		Villin897	49	F
Villin305	43.6	F		Villin044	32.7	M		Villin1036	32.4	F
Villin499	26.1	M		Villin073	32.4	F		Villin902	57.9	M
Villin215	47.1	M		Villin130	31.4	M		Villin903	57.9	M
Villin300	54.7	F		Villin310	20.4	M		Villin1037	47.6	F
Villin306	57.4	F		Villin368	19.4	F		Villin1038	56.7	F
				Villin371	28.7	F
				Villin373	36.4	M
				Villin374	35.4	M
				Villin375	37.6	M
				Villin437	19.6	F
				Villin439	19.6	F
KT-SB
Villin-CreERT2(Cre/+):lsl-KrasG12D (G12D/+):Tgfbr2 (flox/+):lsl-SB11 (Ki/+):Onc2(Tg/+)
Background: B6;129
no DSS				DSS
ID	age	Gender		ID	age	Gender
Villin270	36.4	M		Villin001	31.7	F
Villin326	34.6	M		Villin025	29.7	F
Villin496	33.3	M		Villin005	34.6	M
Villin196	48.6	M		Villin014	34.6	M
Villin752	49.1	F		Villin071	27.1	F
Villin732	53.9	F		Villin032	35.3	M
Villin762	57.6	F		Villin002	41.3	F
Villin 760	57.7	F		Villin003	41.6	F
				Villin011	43.1	M
				Villin199	27.3	F
				Villin201	33.4	M
				Villin828	42	F
				Villin829	36.3	F
KP-SB
Villin-CreERT2(Cre/+):lsl-KrasG12D (G12D/+):lsl-Trp53R270H(R270H/+):lsl-SB11 (Ki/+):Onc2(Tg/+)
Background: B6;129
no DSS				DSS
ID	age	Gender		ID	age	Gender
Villin 739	41.7	F		Villin332	25.7	F
Villin 958	27.1	M		Villin330	28.7	F
Villin 954	29.7	F		Villin636	27.6	M
Villin 951	39.7	M		Villin661	26.3	M
Villin 980	35.6	M		Villin626	29.9	F
Villin 955	41.1	M		Villin 713	35	F
Villin 950	45	M		Villin 664	40	F
Villin 953	44.3	F		Villin 714	37	F
SB
Villin-CreERT2(Cre/+):lsl-SB11 (Ki/+):Onc2(Tg/+)
Background: B6;129
no DSS				DSS
ID	age	Gender		ID	age	Gender
Villin187	58.4	M		Villin164	45.9	M
Villin185	80	M		Villin105	22	F
Villin186	80	M		Villin169	64.1	F
Villin 213	80	F		Villin167	70.1	F
Villin 219	80	F		Villin109	80	F
Villin 220	80	F		Villin110	80	F
Villin 221	80	F		Villin116	80	M
Villin 230	80	M		Villin189	73.3	F
Villin 278	80	M		Villin163	77.7	M
				Villin 154	80	M
				Villin 162	80	F
				Villin 171	80	M
				Villin 172	80	M
				Villin 193	80	F
				Villin 276	74.3	F
				Villin 208	80	F
				Villin 209	80	F
				Villin 275	79.4	F
P-SB
Villin-CreERT2(Cre/+):lsl-Trp53R270H(R270H/+):lsl-SB11 (Ki/+):Onc2(Tg/+)
Background: B6;129
no DSS				DSS
ID	age	Gender		ID	age	Gender
Villin 603	60.1	F		Villin133	58.3	M
Villin 601	68.7	M		Villin582	28.1	M
Villin 607	78.4	F		Villin 546	46.3	M
Villin 615	80	M		Villin 514	50.3	F
				Villin 547	51.1	M
				Villin 573	52.4	F
				Villin 531	63.1	M
				Villin 571	62.1	F
				Villin 516	68.3	M
				Villin 532	68.1	M
				Villin 515	69.6	M
				Villin 577	66.7	F
				Villin 523	75.4	M
				Villin 576	70	F
				Villin 580	71	F
				Villin 525	80	M
				Villin 583	80	M

## Sheet: Fig. 1d
Tumor count data
	ID	<2	2≦,<5	5≦	total
K-SB+DSS	Villin10	1	4	1	6
	Villin15	0	3	0	3
	Villin43	1	4	1	6
	Villin44	0	3	0	3
	Villin73	5	3	0	8
	Villin130	0	6	1	7
	Villin310	0	6	1	7
	Villin368	1	3	0	4
	Villin371	0	2	1	3
	Villin373	1	6	0	7
	Villin374	0	4	1	5
	Villin375	0	3	1	4
	Villin437	0	0	2	2
	Villin439	2	2	0	4
	ID	<2	2≦,<5	5≦	total
K-SB	Villin215	0	7	0	7
	Villin227	2	3	0	5
	Villin299	1	0	0	1
	Villin300	6	2	0	8
	Villin305	3	2	0	5
	Villin499	0	1	0	1
	Villin306	3	2	0	5
	Villin211	0	0	0	0
	mouse ID	<2	2≦,<5	5≦	total
KT-SB+DSS	Villin1	0	1	1	2
	Villin2	0	0	1	1
	Villin3	0	6	0	6
	Villin5	1	2	0	3
	Villin11	1	0	1	2
	Villin14	1	7	0	8
	Villin25	2	6	0	8
	Villin32	0	3	1	4
	Villin71	0	2	0	2
	Villin199	1	3	2	6
	Villin201	1	2	2	5
	Villin828	0	3	1	4
	Villin829	0	3	1	4
	mouse ID	<2	2≦,<5	5≦	total
KT-SB	Villin196	0	3	0	3
	Villin270	3	2	0	5
	Villin326	0	4	0	4
	Villin496	0	1	0	1
	Villin732	2	5	0	7
	Villin752	0	1	0	1
	Villin762	0	2	0	2
	Villin760	0	2	0	2
	ID	<2	2≦,<5	5≦	total
KP-SB+DSS	Villin330	3	4	0	7
	Villin332	0	11	0	11
	Villin626	2	5	0	7
	Villin636	2	7	0	9
	Villin661	1	5	2	8
	Villin664	0	4	2	6
	Villin713	2	6	2	10
	Villin714	5	3	1	9
	ID	<2	2≦,<5	5≦	total
KP-SB	Villin739	1	3	0	4
	Villin951	0	2	2	4
	Villin954	1	1	0	2
	Villin958	0	0	0	0
	Villin980	0	2	1	3
	Villin955	1	2	0	3
	Villin950	2	1	2	5
	Villin953	2	3	0	5

## Sheet: Fig. 1j
Fig 1j		K-SB+DSS
	A	22
	AC	7
		KT-SB+DSS
	A	14
	AC	8
	Mx	2
		KP-SB+DSS
	A	11
	AC	14
		P-SB+DSS
	A	10
	AC	5

## Sheet: Fig 2b,e ,f
Fig 2b	Adherens junction	Cell cycle	TGF-beta signaling	Wnt signaling	Hippo signaling
	0.00139891	0.00163098	0.00420929	0.00627885	0.0146385
	chromatin organization	chromatin remodeling	RNA splicing	cellular senescence
	1.36e-05	0.000136	0.000514	0.00609124
Fig 2e		DSS tumors (K+KT)<2 mm			no DSS tumors (K+KT)<2 mm			DSS tumors (K+KT) 2<diameter<5 mm			no DSS tumors (K+KT) 2<diameter<5 mm			DSS tumors (K+KT) <5
	Cdkn2a wt	10		Cdkn2a wt	17		Cdkn2a wt	47		Cdkn2a wt	26		Cdkn2a wt	3
	Cdkn2a mut	7		Cdkn2a mut	1		Cdkn2a mut	35		Cdkn2a mut	11		Cdkn2a mut	12
Fig 2f		Cdkn2a wt	Cdkn2a mut
	A	20	16
	AC	3	14
Fig 2c	Chromatin		mut	no mut	P		Senescence		mut	no mut	P
		DSS	89	140	p=0.0003			DSS	97	132	p=0.0063
		no DSS	15	71				no DSS	22	64

## Sheet: Fig 3c,d,h, i,j,k,m,u
		B6①	B6②	B6③	B6④	B6⑤	B6⑥	B6DSS①	B6DSS②	B6DSS③	B6DSS④	B6DSS⑤	B6DSS⑥
Fig 3c	fold increase, p16	0.858192	1.71749	0.913713	1.86004	1.09276	0.365311	2.72519	5.17877	6.19088	9.4941	6.01247	4.09355
	fold increase, p19	0.845298	1.18246	1.07238	1.87725	0.847824	0.586177	4.3686	4.76392	3.91433	5.66415	4.11867	2.58901
Fig 3d	Rheumatoid arthritis	Proteoglycans in cancer	Leishmaniasis	p53 signaling pathway	TNF signaling pathway	Cellular senescence	Lipid and atherosclerosis
	1.4e-05	9.31e-05	3.67e-05	0.000664	0.00146	0.016348	0.016065
		control																		TNF 2wks						TNF 3wks						IL-6 2wks			IL-1β 3wks				IL-17A 3wks
		B6cont-1	B6cont-2	B6cont-3	B6cont-4	B6cont-5	B6cont-6	B6cont-7	B6cont-8	B6cont-9	B6cont-10	B6cont-11	B6cont-12	B6cont-13	B6cont-14	B6cont-15	B6cont-16	B6cont-17	B6cont-18	TNF 2wks-1	TNF 2wks-2	TNF 2wks-3	TNF 2wks-4	TNF 2wks-5	TNF 2wks-6	TNF 3wks-1	TNF 3wks-2	TNF 3wks-3	TNF 3wks-4	TNF 3wks-5	TNF 3wks-6	IL-6-1	IL-6-2	IL-6-3	Il-1b-1	Il-1b-2	Il-1b-3	Il-1b-4	Il17A 3wks-1	Il17A 3wks-2	Il17A 3wks-3
Fig 3h	fold increase, p16	0.618401	0.882913	0.141164	1.08482	1.27168	0.53172	0.598973	0.546151	1.00236	2.25061	1.19587	4.70476	1.44592	1.81622	0.473768	2.29835	2.19243	0.679493	2.38679	6.15183	12.634	20.7244	29.5312	10.3337	85.5807	65.0126	48.0937	49.6234	140.425	224.488	0.39318	0.623106	0.268261	0.314408	0.206145	0.0909969	0.0964346	0.797601	5.64095	7.06008
Fig 3i	fold increase, p19	0.990584	0.268843	0.610041	0.983377	4.82213	0.904697	0.724015	0.514228	0.721161	0.810402	1.82207	2.47449	1.70311	2.7246	0.749473	0.730684	0.438613	1.31217	3.2852	7.16779	8.25235	5.4657	3.21334	2.00483	14.1026	12.1149	10.6411	13.3334	17.2635	18.9134	0.138773	0.35272	0.206121	0.821964	0.521611	0.638808	0.406139	3.90717	2.7339	2.40355
Fig. 3j	TNF signaling	IL-17 signaling	NF-?B signaling	FoxO signaling	MAPK signaling	Cellular senescence
	1.72e-06	6.36e-05	0.0026723	0.0138354	0.0223885	0.0290511
Fig 3k		wt					wt+TNF
	Cd44	27.37	5.95	8.3	6.17	3.92	50.79	58.84	54.81	119.03	17.06
	Ascl2	5.23	19.53	13.99	49.6	7.79	29.96	72.51	26.88	69.27	27.28
	Tacstd2	8.6	0.64	0.46	0.28	0	31.57	28.77	19.29	44.42	0.98
	Olfm4	0	0.05	0.2	0.2	0	5.04	11.25	9.86	21.15	10.5
	Tert	0.49	0.75	1.33	0.67	0.27	3.15	3.36	2.87	3.08	0.6
Fig 3m	Crypt proliferation	Lgr5 ISC - Munoz	Mex3a signature	Colitis	Fetal progenitors	Label retaining cells	Revival stem cells	Yap direct targets	Secretory progenitors	Goblet	Paneth cells	Mucosecreting	Enteroendocrine
	3	3	3	3	1.87664	0.989659	0.177508	0.119975	-0.15472	-0.26885	-0.30388	-0.69437	-0.76
Fig 3u		Ki67(+)	Ki67 (–):Ascl2(–)	Ki67 (–):Ascl2 (+): Cdkn2a and/or p53 (+)	Ki67 (–):Ascl2 (+): Cdkn2a and/or p53 (–)
	wt	47.5	48.1	3.4	1
	wt+TNF	60.3	22.7	14.5	2

## Sheet: Fig 3e
	log2(fold change)	-log10(p-value)
0610005C13Rik	0.880385	0.679625
0610009B22Rik	-0.021	0.04727
0610009E02Rik	1.27288	0.943252
0610009L18Rik	1.60768	1.50011
0610010F05Rik	0.179623	0.498251
0610010K14Rik	-0.43693	0.74647
0610012G03Rik	-0.01443	0.032546
0610030E20Rik	-0.11808	0.35842
0610031O16Rik		0.374019
0610039H22Rik		0.374019
0610039K10Rik	1.88264	0.535027
0610040B10Rik	0.390251	0.140479
0610040F04Rik	3.7609	1.42348
0610040J01Rik	0.375174	1.24278
0610042G04Rik	0.317053	0.374052
0610043K17Rik	-0.28951	0.048106
1110002E22Rik		1.27351
1110002J07Rik	1.38702	0.426971
1110002L01Rik	0.178836	0.110593
1110004F10Rik	-0.18281	1.36288
1110006O24Rik	0	0
1110008P14Rik	-0.56299	2.24286
1110018N20Rik	-0.41504	0.06958
1110019D14Rik	0.426357	0.460567
1110020A21Rik	2.24926	2.03092
1110025M09Rik	0.466568	0.300323
1110028F11Rik	-1.20163	0.393424
1110028F18Rik		0.374019
1110032A03Rik	-0.18514	0.232786
1110032F04Rik	-1.32193	0.206623
1110038B12Rik	-0.694	1.94806
1110038F14Rik	-0.05219	0.255478
1110046J04Rik	0.787151	0.308386
1110051M20Rik	-0.57817	0.893641
1110059E24Rik	0.244125	1.20438
1110059G10Rik	-0.03626	0.059431
1110065P20Rik	0.150519	0.410553
1190005I06Rik		0.566587
1190007I07Rik	0.273222	0.387716
1190028D05Rik		0.374019
1300002E11Rik	0.205202	0.342265
1300017J02Rik	-1.22239	0.353297
1500002F19Rik	0.440573	0.103902
1500004A13Rik	0.305015	0.356015
1500009C09Rik		0.374019
1500009L16Rik	2.11561	1.45945
1500011B03Rik	0.13851	0.238193
1500015A07Rik	-0.02387	0.024887
1500026H17Rik	2.39232	0.413912
1500035N22Rik	1.5025	0.423458
1520401A03Rik	0.530515	0.131234
1600002D24Rik		0.374019
1600010M07Rik		0.723936
1600012H06Rik	-0.20273	0.543937
1600014C10Rik	0.434403	0.542166
1600014C23Rik		0.846629
1600020E01Rik	-0.50243	0.575444
1600023N17Rik	1.64046	0.39198
1700001C19Rik	-3.8635	0.737237
1700001G11Rik		0.374019
1700001G17Rik	-0.46949	0.196247
1700001J03Rik	0.652077	0.154819
1700001K19Rik	-0.17834	0.086136
1700001L05Rik	0.649605	1.21264
1700001L19Rik		0.374019
1700001O22Rik	-0.22088	0.202055
1700003D09Rik	-1.51658	0.942946
1700003E16Rik	-0.53336	0.654631
1700003G18Rik		0.374019
1700003I22Rik	4.47791	0.386565
1700007K13Rik	-2.07198	0.757049
1700007L15Rik	0.973962	1.59454
1700008J07Rik	0.995964	0.791142
1700008O03Rik		0.676359
1700010G06Rik	-1.71621	0.473572
1700010I14Rik	0.381494	0.474004
1700012D01Rik		1.26303
1700012D14Rik		0.374019
1700014D04Rik	-0.22239	0.043514
1700016A09Rik		0.675568
1700016C15Rik	0.235466	0.179659
1700016G22Rik	-1.14269	0.230992
1700016H13Rik		0.636255
1700016K19Rik	-0.88181	0.602274
1700017B05Rik	-0.71995	1.53904
1700017G19Rik	0	0
1700018B08Rik		0.374019
1700018L02Rik	-0.45409	0.269237
1700019D03Rik	0.249145	0.89563
1700019N19Rik		0.374019
1700020A23Rik	-0.1635	0.026787
1700020L24Rik	1.32643	0.868083
1700022H01Rik		0.374019
1700022N22Rik	-0.37875	0.262726
1700023D09Rik		0.374019
1700025G04Rik	1.4835	1.09477
1700025N23Rik	1.90182	0.381877
1700028E10Rik	-1.1375	0.294621
1700028I16Rik		0.374019
1700028J19Rik	0.11482	0.044393
1700028K03Rik	0.814785	0.639376
1700029J07Rik	-0.78953	1.60179
1700029M20Rik		0.374019
1700030A11Rik	0.60514	0.184885
1700030C10Rik	0.668018	0.841162
1700030J22Rik	-0.56624	2.78482
1700030K09Rik	0.272773	0.348845
1700034H15Rik	-0.42245	0.350381
1700034I23Rik		0.374019
1700034P13Rik	0.720618	0.375801
1700037C18Rik	0.080121	0.097833
1700037H04Rik	0.388418	0.499826
1700039M10Rik		0.374019
1700040D17Rik	2.11548	0.860785
1700041B01Rik	-0.63743	0.87539
1700041G16Rik	0.14439	0.030203
1700048M11Rik		0.374019
1700048O20Rik		0.736356
1700049J03Rik	0	0
1700052K11Rik	0.034713	0.031326
1700054O19Rik	1	0.16393
1700055D16Rik	-1.66297	0.243205
1700055D18Rik	1.14244	0.337345
1700056E22Rik	0.488709	0.298159
1700057G04Rik		0.534358
1700060J05Rik	0.378512	0.093216
1700066B19Rik	2.06382	0.847849
1700066M21Rik	0.579968	0.603685
1700067K01Rik	0.347923	0.078352
1700082M22Rik	-1.10434	0.86663
1700084E18Rik	1.014	0.325655
1700086L19Rik		0.587859
1700086O06Rik	0.933983	0.571805
1700086P04Rik	-1.078	0.201848
1700088E04Rik	0.283191	0.56101
1700092M07Rik		0.374019
1700094D03Rik	0.52799	0.762536
1700096K18Rik	-0.24443	0.333214
1700097N02Rik	1.78877	0.778102
1700101I11Rik		0.374019
1700102H20Rik		0.374019
1700102J08Rik	-0.72128	0.24979
1700102P08Rik	-0.078	0.073994
1700104B16Rik		0.642931
1700105F02Rik	0.174029	0.067981
1700108F19Rik	-1.93074	0.266295
1700109H08Rik	0	0
1700109K24Rik	0.228269	0.084542
1700110K17Rik		0.374019
1700112J16Rik	1	0.16393
1700113A16Rik	2.63524	2.06391
1700120C14Rik	-2.24135	1.09435
1700120K04Rik	-1.8971	0.839092
1700122E12Rik		0.374019
1700123M08Rik	-0.2713	0.15001
1700123O20Rik	-0.20182	0.769193
1700124L16Rik	2.05614	0.566812
1700125H20Rik		0.374019
1700127F24Rik	-2.08746	0.277833
1810006J02Rik		0.659796
1810008I18Rik	-0.54098	0.390249
1810009A15Rik	-0.01441	0.02004
1810010H24Rik	0.500339	0.465992
1810013L24Rik	-0.65747	1.22127
1810014B01Rik	0.486753	0.635586
1810019D21Rik	0.772818	0.656969
1810019N24Rik	-0.34104	0.056911
1810020O05Rik		0.717356
1810021B22Rik		0.691611
1810021M19Rik	0.893085	0.308949
1810030O07Rik	0.077597	0.175674
1810034E14Rik	1.56319	1.05234
1810037I17Rik	0.280559	1.91348
1810044D09Rik	-0.00586	0.003744
1810046K07Rik	-0.37851	0.063327
1810055G02Rik	-0.4242	0.931775
1810058I24Rik	0.271751	1.18527
1810062G17Rik	1.6615	1.61545
1810062O18Rik	1.04647	0.698559
1810064F22Rik		0.374019
1810065E05Rik	0.912216	0.554111
2010001A14Rik	0.551222	0.629495
2010001M07Rik	3.40366	0.647904
2010003K11Rik	0.529352	0.329942
2010010A06Rik	0.397335	0.160659
2010016I18Rik	0.445386	0.208997
2010103J01Rik		0.374019
2010106E10Rik	-4.14296	1.05516
2010109A12Rik		0.731862
2010110K18Rik	3.52026	0.527861
2010204K13Rik	-0.62149	1.23575
2010315B03Rik	0.330113	0.789354
2010320M18Rik	0.193367	0.494223
2010320O07Rik	-0.26303	0.043596
2200002D01Rik	0.053087	0.056212
2200002J24Rik	2.92283	1.369
2210011K15Rik	2.67218	0.520954
2210016F16Rik	-0.12666	0.455023
2210016L21Rik	-0.11203	0.469585
2210039B01Rik	0.914181	0.541586
2210406O10Rik	2.24005	0.786801
2210408F21Rik	0.81073	0.383949
2210408I21Rik	0.307429	0.482241
2210416O15Rik	0	0
2210417A02Rik	-1.34169	0.698695
2210418O10Rik	-0.07117	0.021321
2300009A05Rik	-0.02863	0.040308
2310001H17Rik	1.74233	0.734955
2310001K24Rik		0.374019
2310009B15Rik	1.05774	2.16631
2310010J17Rik	-0.36441	0.060912
2310011J03Rik	-0.10582	0.637941
2310015A10Rik	-0.34577	0.394771
2310016G11Rik	1.70267	1.43295
2310022A10Rik	-0.0737	0.157044
2310022B05Rik	0.547145	1.15252
2310030G06Rik	-0.33552	1.68928
2310033P09Rik	-0.11814	0.52553
2310034C09Rik	-2.13386	0.280998
2310034G01Rik	0.478518	1.63708
2310039H08Rik	-0.21217	0.366265
2310039L15Rik		0.374019
2310040G24Rik	-1.09954	2.03695
2310043L19Rik		0.732449
2310043M15Rik	0.522421	0.306622
2310047D07Rik		0.374019
2310050C09Rik		0.374019
2310057M21Rik	-0.15161	0.293859
2310061I04Rik	0.121898	0.58789
2310067E19Rik		0.374019
2310068J16Rik	0.802554	0.481571
2310069B03Rik	0.31166	0.111187
2310075K07Rik	3.71621	1.17166
2310079G19Rik		0.992319
2410002F23Rik	-0.63794	2.02312
2410004B18Rik	-0.37388	1.51438
2410004P03Rik	-0.09311	0.015101
2410006H16Rik	-1.41008	1.41271
2410022M11Rik	0.465343	0.592669
2410080I02Rik		0.736356
2410137M14Rik		0.374019
2500002B13Rik	0.004996	0.00174
2500004C02Rik	0.78495	0.768061
2510002D24Rik	0.374086	1.36011
2510003B16Rik		0.728492
2510009E07Rik	0.0268	0.031609
2510022D24Rik	0.466845	0.749538
2510039O18Rik	0.164373	0.637092
2600006K01Rik		0.620434
2610001J05Rik	-0.06057	0.396885
2610002M06Rik	0.0855	0.241898
2610005L07Rik	-0.33022	0.325606
2610008E11Rik	-0.43747	2.0251
2610020C07Rik	-0.17468	0.139245
2610035D17Rik	-0.37366	0.743921
2610044O15Rik8	0.139189	0.116228
2610203C22Rik		0.374019
2610206C17Rik	-0.29956	0.049821
2610301B20Rik	-0.69477	1.70002
2610306M01Rik	0.07321	0.091982
2610318M16Rik	0.331621	0.078856
2610318N02Rik	0.806881	0.644979
2610507B11Rik	0.225938	0.652405
2610507I01Rik	0.427682	0.394144
2610524H06Rik	-0.14121	0.060849
2610528A11Rik	3.12182	2.06346
2610528J11Rik	0.103752	0.178728
2700012I20Rik	1.2303	0.195288
2700038G22Rik	-0.39195	0.446417
2700046G09Rik	-0.43075	0.50654
2700049A03Rik	0.720983	1.1128
2700054A10Rik	-0.62696	0.859683
2700062C07Rik	-0.08008	0.129005
2700068H02Rik		0.717356
2700081O15Rik	-0.80982	0.955996
2700097O09Rik	-0.4667	0.804526
2700099C18Rik	2.35015	0.858922
2810001G20Rik	0.251947	0.174925
2810002D19Rik	-0.26021	0.67504
2810004N23Rik	-0.45169	2.72193
2810006K23Rik	0.216728	0.505392
2810013P06Rik	0.518943	1.25868
2810021J22Rik	-0.1177	0.219061
2810025M15Rik	0.383932	0.456488
2810029C07Rik	0.125531	0.050152
2810030D12Rik	0.277956	0.117618
2810039B14Rik	1.23349	1.44749
2810047C21Rik1	-0.19401	0.054048
2810403D21Rik	0.986579	0.728623
2810405F15Rik		0.374019
2810408A11Rik	2.71379	1.64187
2810408B13Rik	2.5025	0.729546
2810408I11Rik	1.74582	0.876265
2810410L24Rik	1.16993	0.771951
2810414N06Rik	-0.135	0.158642
2810429I04Rik		0.374019
2810454H06Rik	0.807355	0.481254
2810459M11Rik	0.750312	1.76868
2900005J15Rik	0.38529	0.243353
2900009J06Rik	0.078474	0.015347
2900024J01Rik		0.735034
2900026A02Rik	-0.24299	0.546002
2900052L18Rik	-0.52588	0.219393
2900060B14Rik	0.508464	0.114866
2900060L22Rik		0.374019
2900076A07Rik	0.136867	0.061038
2900089D17Rik	0.343159	0.196474
2900093K20Rik	-0.16306	0.20166
3000002C10Rik	0.574183	0.485735
3010003L21Rik	0.976679	0.782516
3100003L05Rik		0.374019
3110006O06Rik		0.374019
3110009E18Rik	1.03073	0.796481
3110009F21Rik		0.374019
3110021A11Rik	-1.26303	0.199413
3110040N11Rik	0.451713	1.94734
3110045C21Rik	0.072645	0.050745
3110053B16Rik	0.48905	1.31043
3110056K07Rik	0.357411	0.363338
3110070M22Rik	-0.3152	0.093632
3110082I17Rik	-0.78692	1.40717
3110083C13Rik		0.374019
3110099E03Rik		0.374019
3200001D21Rik		0.374019
3300002I08Rik	-0.1053	0.111864
3300005D01Rik	0.954196	0.244221
3425401B19Rik		0.374019
3830403N18Rik		0.655701
3830406C13Rik	0.210653	0.865347
3830408C21Rik	-0.55254	0.278659
3830432H09Rik		0.374019
3930402G23Rik	0.528403	0.27053
4430402I18Rik	-0.44626	0.478525
4632404H12Rik	0.2616	0.312142
4632415L05Rik	-0.30199	0.86048
4632427E13Rik	-1.42146	0.766432
4632428C04Rik	1.87037	1.51743
4732419C18Rik	0	0
4732465J04Rik	-1.32193	0.206623
4732471J01Rik	0.792904	0.379492
4732490B19Rik	-0.86625	0.907453
4732491K20Rik	0.247483	0.178535
4831440E17Rik	-0.67807	1.4513
4833407H14Rik	-0.27127	0.197329
4833413N01Rik	1.08746	0.176315
4833415N18Rik		0.374019
4833417C18Rik	3.29662	0.673024
4833418N02Rik	1.49304	1.05099
4833419F23Rik	-0.49852	0.445125
4833420G17Rik	0.364728	0.654408
4833438C02Rik	0.926912	0.70691
4833439F03Rik	-0.80386	0.367109
4833439L19Rik	0.256327	0.568708
4833447I15Rik	2.078	0.389944
4921507G05Rik		1.10491
4921507P07Rik	-0.26952	0.143649
4921518K17Rik		0.374019
4921522P10Rik	0.86458	1.40507
4921524J17Rik	-0.20533	0.363393
4921531C22Rik	0.202566	0.118426
4921536K21Rik	-0.02607	0.025692
4921539E11Rik		0.374019
4930402H24Rik	0.094228	0.156142
4930404I05Rik	0.263034	0.134592
4930404N11Rik		0.374019
4930405A21Rik	2.654	0.993135
4930405O22Rik		0.374019
4930407I02Rik	-1.32193	0.206623
4930412C18Rik	1.79355	0.78668
4930412M03Rik	0.345387	0.177179
4930413G21Rik		0.374019
4930415O20Rik	0.708811	0.577155
4930417H01Rik	-0.68414	0.849063
4930422M22Rik	0.556393	0.09364
4930426I24Rik		0.374019
4930429B21Rik	-0.7668	0.608746
4930429F24Rik		0.374019
4930429P21Rik	0	0
4930430E12Rik		0.611736
4930430F08Rik	-0.12993	0.209453
4930432K21Rik	0.491853	0.173401
4930432O09Rik		0.374019
4930438A08Rik	2.64386	0.911916
4930439A04Rik		0.374019
4930439D14Rik	1.06711	0.224563
4930444G20Rik	-0.19265	0.03168
4930444M15Rik	0.556393	0.130525
4930445K14Rik	0.601836	0.572951
4930447F24Rik	1.72582	0.691773
4930447N08Rik		0.374019
4930451E10Rik		0.374019
4930451G09Rik	-0.79518	0.346373
4930453N24Rik	-0.13902	0.404212
4930455C13Rik	0.447459	0.134324
4930455G09Rik	2.96239	1.62332
4930461G14Rik	1.75719	1.12077
4930467E23Rik	-0.25432	0.229966
4930470G03Rik		0.374019
4930474N09Rik		0.662824
4930479H17Rik	0.169925	0.033148
4930480K23Rik	0.989804	1.56424
4930481A15Rik	0.904953	0.633877
4930481B07Rik	2	1.40596
4930483K19Rik	-1.03103	0.267837
4930487H11Rik		0.733391
4930488L21Rik		0.374019
4930500F10Rik	1.12553	0.344809
4930500G05Rik	-0.38247	0.244727
4930502C15Rik	-0.848	0.685026
4930503B20Rik	-0.10876	0.089168
4930503L19Rik	-0.49476	0.357844
4930505A04Rik	0.087463	0.014173
4930506C21Rik	-1	0.16393
4930507D05Rik	-1.22239	0.303853
4930509E16Rik	0.286304	0.129148
4930509G22Rik		1.55116
4930511A08Rik		0.374019
4930511M06Rik		0.374019
4930512H18Rik	-2.58496	0.49497
4930513L16Rik		0.374019
4930513N10Rik	0.463947	0.219651
4930515G01Rik	0.99035	0.310711
4930520E11Rik	0.392317	0.136402
4930520O04Rik	0.905075	1.96637
4930522L14Rik	0.348239	0.437646
4930522P08Rik	1.15149	0.185015
4930523C07Rik	-1.1631	1.78513
4930524J08Rik	0.342363	0.210047
4930525D18Rik	1.76081	0.509897
4930525G20Rik	1.77259	0.689343
4930526I15Rik	1.28559	0.765939
4930527J03Rik		0.8841
4930528A17Rik	-0.26303	0.043596
4930539J05Rik		0.631879
4930542N06Rik		0.374019
4930543D07Rik		0.613821
4930543I11Rik		0.374019
4930544F09Rik	0	0
4930548H24Rik		0.374019
4930549G23Rik		0.374019
4930550C14Rik	-0.64853	0.339895
4930552P12Rik	0.666263	0.788367
4930554I06Rik		0.584398
4930556I23Rik	-1.03477	0.29659
4930556M19Rik	-0.28115	0.174525
4930556N09Rik		0.374019
4930556N13Rik		0.374019
4930558J18Rik	1.4341	1.03293
4930562F07Rik	0.176878	0.029029
4930563E18Rik		0.374019
4930563E22Rik	1.16993	0.806492
4930565N06Rik	-0.14439	0.041382
4930573C15Rik	-1.49381	0.376019
4930577N17Rik	0.744499	0.572812
4930578L24Rik	1.255	0.698817
4930579F01Rik		0.374019
4930579G18Rik		0.374019
4930579G24Rik	0.71233	0.324191
4930579K19Rik	-1.49304	0.692231
4930581F22Rik	-0.03653	0.020594
4930583K01Rik		0.374019
4930589L23Rik		0.374019
4930590J08Rik	0.222392	0.125094
4930592C13Rik		0.374019
4930593A02Rik		0.374019
4930594C11Rik	-0.54314	0.514071
4930594M22Rik	1.14296	0.67463
4930597O21Rik	0.255559	0.173945
4931402G19Rik		0.374019
4931406C07Rik	0.583736	0.892203
4931408D14Rik		0.374019
4931413K12Rik		0.713683
4931414P19Rik	0.667425	1.6773
4931422A03Rik		0.374019
4931428F04Rik	1.0435	2.54499
4931428L18Rik		0.735034
4931429L15Rik		0.374019
4931431C16Rik		0.374019
4931440P22Rik	0.358687	0.26176
4932431P20Rik		0.374019
4932437C15Rik	-0.1375	0.022448
4932438A13Rik	0.049773	0.097648
4932438H23Rik	1.00765	0.409812
4933400F21Rik		0.374019
4933402D24Rik	-0.32193	0.182037
4933404O12Rik	0.649943	0.954306
4933405D12Rik	2.28379	0.669463
4933406C10Rik		0.505444
4933406J10Rik		0.374019
4933407K13Rik	-0.44788	0.524638
4933407L21Rik		0.374019
4933407O12Rik	-0.89308	0.247437
4933409K07Rik	-1.58496	0.471219
4933411K16Rik		0.374019
4933412E12Rik	-0.0614	0.015346
4933413J09Rik	2.42626	0.683011
4933416M07Rik	0	0
4933417D19Rik	0.330149	0.088244
4933417O13Rik	-0.41504	0.123008
4933421O10Rik	0.60438	0.766343
4933424G06Rik		0.64704
4933426B08Rik	0.415037	0.06958
4933427D14Rik	0.368317	1.48774
4933427E11Rik	-1.1765	0.464346
4933427I04Rik		0.374019
4933428G20Rik		0.374019
4933430I17Rik	-0.02915	0.013321
4933431E20Rik	0.218168	1.57487
4933433G15Rik	2.05889	0.436533
4933433G19Rik		0.374019
4933434E20Rik	-0.63145	1.84072
4933439C10Rik	0.426155	0.83994
4933439K11Rik		0.620434
4933440J02Rik		0.374019
4933440N22Rik	0.564785	0.590599
5031425E22Rik	0.499347	0.838369
5031434O11Rik	1.41181	1.3716
5031439G07Rik	0.310831	1.54823
5033403F01Rik	3.59585	0.854094
5033404E19Rik	-2.61422	0.931459
5033406O09Rik	0.624242	0.908099
5033417F24Rik	-2.15754	0.700947
5033421B08Rik	-1.00237	1.10986
5033430I15Rik	0.709221	0.679494
5330411J11Rik		0.730081
5330438D12Rik	0.786361	1.23293
5430400D12Rik	0.892447	1.32319
5430402O13Rik	-0.19265	0.03168
5430403G16Rik	0.478463	0.276526
5430403N17Rik		0.374019
5430405H02Rik	-0.06033	0.045324
5430416N02Rik	-0.78029	2.93957
5430427M07Rik	-0.71413	0.733715
5430440P10Rik	-0.67642	0.636197
5530601H04Rik	-0.68066	1.38378
5730403I07Rik		0.374019
5730405A17Rik	-0.68966	0.369649
5730405O15Rik	-2.9386	0.621211
5730408K05Rik	-0.14598	0.106191
5730409E04Rik	-1.40439	0.794131
5730409K12Rik		0.602893
5730416F02Rik		0.374019
5730419F03Rik	0.991588	0.393468
5730420D15Rik		2.26299
5730455P16Rik	0.26879	0.757528
5730480H06Rik	0.769468	0.656966
5730507C01Rik	2.62936	1.22172
5730522E02Rik		0.374019
5730552O08Rik	-0.848	0.215601
5730596B20Rik	-1.66297	0.289907
5830408C22Rik		0.374019
5830416I19Rik	5.15381	0.507931
5830417I10Rik	-0.11998	0.515652
5830418P13Rik		0.374019
5830428M24Rik	0.974799	0.72767
5830433I10Rik	-0.32193	0.145417
5830444B04Rik	0.647972	0.617983
5830448L01Rik	-0.38207	0.629883
5830454E08Rik	0.976757	0.489948
5930403L14Rik		0.736356
5930403N24Rik	-0.4021	0.132099
5930430L01Rik	0.728454	0.566675
6030426L16Rik	1.56414	0.493015
6030440G07Rik		0.374019
6030442K20Rik	3.87148	0.97992
6030443J06Rik	0.383329	0.146235
6030458C11Rik	0.265992	1.09971
6230400D17Rik	0.288345	0.208868
6330403K07Rik		0.374019
6330407A03Rik		0.374019
6330415G19Rik	0.131706	0.354025
6330418K02Rik	0.789321	0.336635
6330537M06Rik	0.244887	0.265572
6330549D23Rik	0.4441	0.346878
6430503K07Rik	0	0
6430548M08Rik	0.899123	1.72696
6430550D23Rik	-1.5961	0.780286
6430562O15Rik	1.58496	0.440309
6430571L13Rik	-2.76553	0.634919
6430573P05Rik	0.434403	0.255268
6430584L05Rik		0.374019
6430590A07Rik	-1.20645	0.199847
6430710C18Rik		0.374019
6530402F18Rik		0.700364
6530409C15Rik	0.831877	0.516739
6720468P15Rik	-0.30485	0.069024
6720473M11Rik	-0.32193	0.053643
6720483E21Rik		0.469857
6720489N17Rik	1.33805	0.682425
6820431F20Rik	0.089215	0.091512
7530428D23Rik		0.729026
8030423J24Rik		0.374019
8030431J09Rik		0.374019
8030455M16Rik		0.374019
8030462N17Rik	0.038068	0.092981
8430429K09Rik	0.254119	0.300582
8430430B14Rik	3.93587	1.07642
8430432A02Rik	1.68281	0.669622
9030025P20Rik	-0.26125	0.37618
9030404E10Rik	2.60486	0.533752
9030607J07Rik	4.58496	0.75055
9030607L20Rik	0.263034	0.118365
9030612E09Rik		0.374019
9030616G12Rik		0.374019
9030619P08Rik	-0.3438	0.093779
9030622O22Rik	1.02975	0.283216
9030624G23Rik	2.39855	1.33884
9030625G05Rik	-1.26303	0.506498
9130001E16Rik	0.415037	0.079531
9130002K18Rik	0.900464	1.49363
9130008F23Rik	-0.02417	0.043213
9130019O22Rik	-0.79706	0.973209
9130019P16Rik	-1	0.16393
9130023H24Rik	-0.28726	0.720924
9130024F11Rik	0.514117	0.635333
9130204K15Rik	0.785875	0.379869
9130209A04Rik	0.707873	0.519324
9130213A22Rik	1.16993	0.269871
9130214F15Rik	0.286493	0.13022
9130221H12Rik	-0.38914	0.291509
9130227L01Rik	1.18763	0.756717
9130230L23Rik	2.53434	1.10318
9130401M01Rik	-0.11269	0.18342
9130409I23Rik	0.652077	0.109638
9130410C08Rik	2.02433	2.02934
9230105E05Rik	1.06159	4.45317
9230110K08Rik	0	0
9230112D13Rik	1.54432	0.231449
9230112J17Rik	0.203092	0.151813
9230114K14Rik	-0.96988	0.486624
9230116L04Rik	-0.47032	0.225325
9230116N13Rik	0.091148	0.027951
9230117E06Rik		0.374019
9330020H09Rik	3.64386	1.18443
9330102E08Rik	-0.75899	0.33291
9330104G04Rik	-0.18927	0.122668
9330133O14Rik	0.035903	0.071521
9330136K24Rik	-1	0.285236
9330151L19Rik	0.655715	0.280959
9330154J02Rik		0.374019
9330159F19Rik		0.374019
9330159M07Rik	0.160465	0.12591
9330162012Rik	1.56607	0.832971
9330175E14Rik	-2.41504	0.41336
9330179D12Rik	-3.37255	0.924497
9330188P03Rik	-0.39428	0.225887
9330198I05Rik	-0.26303	0.043596
9430015G10Rik	0.968815	1.00642
9430021M05Rik	0.736966	0.12352
9430037G07Rik	1.54934	0.663226
9430038I01Rik	0.057694	0.080419
9430060I03Rik	2.02975	1.70843
9430065F17Rik	0.171766	0.042059
9430078G10Rik	0.093109	0.015101
9430078K24Rik		0.374019
9430083A17Rik	1.39759	0.56697
9430085M18Rik		0.374019
9430091E24Rik	-0.21546	0.273413
9430097D07Rik		0.374019
9530018F02Rik	0.271302	0.652159
9530026P05Rik		0.374019
9530027J09Rik	0.327805	0.399139
9530034E10Rik	-3.51658	2.11515
9530051G07Rik		0.374019
9530052C20Rik	-1.4021	2.23175
9530052E02Rik	-0.19265	0.03168
9530053A07Rik	-2.63743	0.576352
9530057J20Rik		0.374019
9530062K07Rik	3.06711	0.742881
9530068E07Rik	0.20016	1.44976
9530077C05Rik	0.280108	0.068579
9530080O11Rik	-0.026	0.006635
9530082P21Rik	0.785175	1.41276
9630013K17Rik	1.20645	0.45658
9630028B13Rik	-0.40526	0.12461
9630028I04Rik		0.374019
9830166K06Rik		0.374019
9930012K11Rik	0.62545	0.614154
9930014A18Rik	-0.02694	0.021362
9930021J03Rik	0.353669	0.582976
9930104L06Rik	-0.17413	0.265921
9930111J21Rik1	-2.41504	1.49363
9930111J21Rik2		0.588265
a	-1.73697	0.870915
A030001D20Rik	0.485758	0.92337
A030010E16Rik	0.347923	0.05809
A130010J15Rik	0.17388	0.586735
A130051J06Rik	-0.0185	0.006412
A1cf	0.015408	0.015661
A230028O05Rik		0.374019
A230045G11Rik	0.507886	0.802244
A230056P14Rik	1.46713	0.742681
A230072C01Rik	-0.38272	0.227014
A230072E10Rik	1.75489	0.33019
A230083G16Rik		0.731473
A230087F16Rik	2.32193	1.10704
A230098N10Rik	0	0
A230103J11Rik	-0.37697	0.313302
A230107N01Rik	-2.2854	0.702951
A230108P19Rik		0.374019
A2ml1	-0.05733	0.027009
A330001L22Rik	-0.87447	0.30458
A330009N23Rik	-0.2134	0.104278
A330023F24Rik	-1.30278	1.37134
A330035P11Rik	0.356362	0.704334
A330040F15Rik	0.95818	0.435182
A330041J22Rik		0.623557
A330069E16Rik	0.941897	0.331116
A330102I10Rik	-1.05445	0.171707
A3galt2	-0.85561	0.602689
A430005L14Rik	-0.01769	0.034532
A430010J10Rik		0.374019
A430018G15Rik	1.17084	0.46317
A430033K04Rik	0.424822	0.348205
A430035B10Rik	1.4842	0.801581
A430046D13Rik	0.295243	0.169348
A430057M04Rik	-1.1676	1.40645
A430078I02Rik	0.710493	0.186222
A430088P11Rik	0.866733	0.376371
A430105J06Rik	-1	0.40936
A430108G06Rik	-0.2713	0.074008
A4galt	0.856636	0.581655
A4gnt	1.52356	0.701245
A530013C23Rik	2.5025	0.614138
A530020G20Rik	-0.61529	1.04834
A530032D15Rik		0.374019
A530040E14Rik		0.374019
A530064D06Rik		0.546551
A530072M11Rik	0.897638	0.500922
A630001G21Rik	-1.51274	2.1453
A630001O12Rik	0.599462	0.349647
A630010A05Rik		0.374019
A630026N12Rik	-0.73697	1.05673
A630034I12Rik	0.166403	0.185761
A630072L19Rik	3.16993	0.329524
A630072M18Rik	0.210218	0.129128
A630075F10Rik		0.374019
A630089N07Rik	2.27302	0.766121
A630095N17Rik	-2.58496	0.306691
A730008H23Rik	0.575445	0.840396
A730017L22Rik	-0.25622	0.248117
A730020E08Rik	0	0
A730020M07Rik	-4.50779	0.517837
A730035I17Rik		0.374019
A730063M14Rik	0.755446	0.232467
A730081D07Rik	1.58496	0.386819
A730082K24Rik		0.616361
A730090N16Rik		0.374019
A830005F24Rik	-0.8807	0.505097
A830018L16Rik		0.374019
A830021F12Rik	1.82103	1.39607
A830031A19Rik	1.58496	0.235589
A830035O19Rik	0.597902	0.307915
A830036E02Rik	1.82597	0.374597
A830049F12Rik	-0.4433	0.711769
A830052D11Rik	0.947533	0.266901
A830082N09Rik	-0.89308	1.59682
A930001A20Rik		0.374019
A930001C03Rik	-0.16862	0.314729
A930003A15Rik	0.754888	0.197665
A930003O13Rik		0.661667
A930004D18Rik	1.49185	0.656685
A930005H10Rik	0.527538	0.549432
A930006I01Rik		0.374019
A930006K02Rik	-0.34514	0.079536
A930007A09Rik	-1.25831	0.956661
A930007I19Rik		0.374019
A930009A15Rik		0.374019
A930011G23Rik	0.222392	0.043863
A930012L18Rik	-0.71049	0.207836
A930013F10Rik	-0.11711	0.070498
A930014E01Rik		0.727599
A930015D03Rik	0.056362	0.023495
A930016O22Rik		0.374019
A930017K11Rik		0.374019
A930018O16Rik	-2.69032	1.83877
A930019D19Rik		0.545807
A930024E05Rik	-0.06063	0.047921
A930033H14Rik	0.63743	0.118327
A930037H05Rik	0.436099	0.221152
A930038B10Rik	0.696608	0.545196
AA386476	0.029747	0.017988
AA388235	0.354665	0.181836
AA413626	-0.08641	0.014001
AA414768	-2.05477	1.13816
AA465934		0.733391
AA467197	1.62976	1.93167
AA543186	-0.04617	0.025577
AA792892		0.374019
AA986860	-0.93654	1.44785
Aaas	-0.36061	0.499941
Aacs	0.157739	0.806823
Aadac	0.29553	0.437775
Aagab	0.144809	0.453727
Aak1	-0.44	0.662971
Aamdc	1.24986	1.42999
Aamp	-0.27264	0.870878
Aanat		0.374019
Aar2	-0.15198	0.239063
Aard		0.374019
Aars	-0.08771	0.14498
Aars2	-0.09422	0.328716
Aarsd1	0.028192	0.071354
Aasdh	0.698909	0.993415
Aasdhppt	-0.34102	1.97634
Aass	1.87447	0.525966
Aatf	-0.52065	1.42913
Aatk		0.507026
AB010352	0.321208	0.941393
AB124611		0.729944
Abat	-0.24106	0.250121
Abca1	1.24101	0.324674
Abca12	1.65186	0.659466
Abca13	0.736966	0.307531
Abca14	-0.49033	0.287666
Abca15		0.374019
Abca2	0.212246	0.300556
Abca3	-0.0167	0.02834
Abca4	-0.31194	0.141188
Abca5	-0.87915	0.976868
Abca7	1.28448	1.87912
Abca8a		0.374019
Abca8b	-0.89451	0.953316
Abca9		0.374019
Abcb10	1.06299	1.86487
Abcb11		0.374019
Abcb1a	-0.34631	0.429271
Abcb1b	-1.59202	0.869771
Abcb4	-1.51096	1.26463
Abcb6	0.765654	1.27007
Abcb7	0.008464	0.039408
Abcb8	0.157585	0.951219
Abcb9	0.045925	0.039286
Abcc1	0.415687	0.713298
Abcc10	0.528144	0.986028
Abcc2	-3.02148	0.937532
Abcc3	-0.00605	0.0061
Abcc4	-0.1421	0.507289
Abcc5	0.391078	0.98641
Abcc6	1.23563	1.19924
Abcc8	0.691299	1.79048
Abcd1	0.755413	1.54746
Abcd2		0.374019
Abcd3	0.146016	0.295772
Abcd4	0.177892	0.1742
Abce1	-0.28888	0.975048
Abcf1	-0.10684	0.4362
Abcf2	0.010589	0.01666
Abcf3	-0.40133	2.50883
Abcg1	0.271302	0.085297
Abcg2	-0.93828	0.824025
Abcg5	-2.80223	2.01948
Abcg8	-0.71823	0.449002
Abhd1	-0.31459	0.337635
Abhd10	0.364693	0.713155
Abhd11	-0.11842	0.666274
Abhd11os	0.637841	1.19053
Abhd12	0.055685	0.161768
Abhd13	0.21106	1.2916
Abhd14a	0.029717	0.042492
Abhd14b	0.478736	1.06462
Abhd15	-0.44057	0.145075
Abhd16a	0.318422	1.09785
Abhd16b		0.374019
Abhd17a	-0.13989	0.795645
Abhd17b	0.298817	0.842861
Abhd17c	-0.0395	0.110661
Abhd18	1.20387	1.60858
Abhd2	0.273731	0.290287
Abhd3	0.027612	0.016587
Abhd4	0.086579	0.253295
Abhd5	-0.52897	1.21809
Abhd6	0.082011	0.149168
Abhd8	0.109749	0.094861
Abi1	0.115964	0.29116
Abi2	0.144705	0.091908
Abi3	0.094895	0.179091
Abi3bp	0.247928	0.117576
Abitram	0.049272	0.077871
Abl1	0.606971	2.20728
Abl2	-0.68462	0.883396
Ablim1	0.330836	0.723794
Ablim2	0.490881	1.89331
Ablim3		0.374019
Abo	0.657545	0.685979
Abr	0.702436	1.23352
Abra		0.374019
Abracl	0.239388	0.582471
Abraxas1	0.030719	0.04779
Abraxas2	-0.05044	0.302361
Abt1	-0.18418	0.983227
Abtb1	0.119765	0.42601
Abtb2	0.65015	0.374102
Acaa1a	0.099199	0.925772
Acaa1b	0.216133	0.172707
Acaa2	0.059233	0.203525
Acaca	0.52263	0.608539
Acacb	0.707101	0.539232
Acad10	0.355493	0.573605
Acad11	0.640754	0.973462
Acad12	-0.1781	0.244852
Acad8	0.117063	0.260997
Acad9	0.333715	1.71902
Acadl	-0.08209	0.13871
Acadm	0.542812	2.00046
Acads	0.602829	1.46307
Acadsb	0.467091	0.476916
Acadvl	0.195188	0.641252
Acan	-3	0.522339
Acap1		1.08901
Acap2	0.22613	0.245054
Acap3	0.644812	0.695107
Acat1	0.510701	1.12484
Acat2	1.75043	0.516539
Acat3	-0.56188	0.368771
Acbd3	-0.01277	0.016222
Acbd4	0.528058	1.11776
Acbd5	-0.07215	0.269784
Acbd6	-0.07296	1.111
Acbd7		0.374019
Accs	0.63743	0.371652
Acd	-0.03036	0.101744
Ace	1.40486	1.48621
Ace2	-1.46792	0.705066
Ace3		0.374019
Acer1	2.27338	1.72133
Acer2	-0.42503	0.685901
Acer3	0.027221	0.07357
Ache	1.06501	1.75802
Acin1	-0.26812	1.25289
Ackr2	1	0.285236
Ackr3	1.11548	0.323012
Ackr4	1.08746	0.309104
Acly	0.362225	0.354913
Acnat1	0.741593	2.07981
Acnat2		0.374019
Aco1	0.088697	0.537777
Aco2	0.091174	0.308813
Acod1	5.56377	1.49483
Acot1	-1.73715	1.34049
Acot10		0.523082
Acot11	1.00699	1.50176
Acot12		0.374019
Acot13	0.292234	0.869512
Acot2	-1.78409	1.34406
Acot3		0.374019
Acot4	-0.41817	0.490882
Acot5	-1.55141	0.454356
Acot6	-1.11042	1.2213
Acot7	0.562322	1.00561
Acot8	0.291917	0.765236
Acot9	-0.07304	0.187377
Acox1	-0.10502	0.144318
Acox2	-0.90403	0.84169
Acox3	0.197912	0.503165
Acoxl	-0.16993	0.050551
Acp1	0.096633	0.67863
Acp2	-0.3288	1.17503
Acp4	-0.16993	0.027863
Acp5	1.32099	2.50854
Acp6	0.311076	1.67836
Acpp	-1.41006	1.82804
Acrbp	-0.38027	0.924455
Acrv1		0.374019
Acsbg1		0.79615
Acsbg3	1.62803	0.307398
Acsf2	0.920902	1.79791
Acsf3	-0.00925	0.017871
Acsl1	-0.28098	1.25303
Acsl3	-0.05203	0.091239
Acsl4	-0.56862	0.934507
Acsl5	-0.10399	0.538704
Acsl6	-1.53051	0.522739
Acsm3	1.35871	0.787635
Acss1	1.89342	3.24072
Acss2	1.4655	1.24174
Acta1	-0.29162	0.241155
Acta2	-2.5642	0.590583
Actb	-0.40147	0.579995
Actg1	-0.25753	0.411093
Actg2	1.45943	0.367788
Actl11		0.374019
Actl6a	0.361736	0.564427
Actl6b		0.374019
Actl7a	-0.63743	0.10721
Actl7b		0.374019
Actn1	-0.38178	3.27506
Actn3		0.374019
Actn4	-0.34701	0.671518
Actr10	0.08202	0.436519
Actr1a	-0.04703	0.357482
Actr1b	0.080916	0.293875
Actr2	-0.02392	0.063893
Actr3	0.011179	0.02142
Actr3b	-1.0458	0.822327
Actr5	0.062078	0.25316
Actr6	0.131759	0.176072
Actr8	0.205714	0.692455
Actrt3		0.732097
Acvr1	0.120202	0.181843
Acvr1b	0.458044	1.37433
Acvr1c	0.187627	0.15574
Acvr2a	-0.09161	0.115949
Acvr2b	0.054077	0.125789
Acvrl1	-0.5989	0.493965
Acy1	0.682138	0.728518
Acy3	0.46265	1.14637
Acyp1	-0.55874	0.951634
Acyp2	-0.69477	0.511269
Ada	0.828888	1.18407
Adal	0.357461	0.672211
Adam10	0.289519	0.703146
Adam11		0.736356
Adam12		0.64704
Adam15	-0.12833	0.191962
Adam17	0.049537	0.215413
Adam18		0.374019
Adam19	1	0.16393
Adam1a	0.271577	0.165819
Adam21	0.251539	0.077349
Adam22	1.2713	1.53034
Adam28		0.64704
Adam30		0.374019
Adam32	-0.26303	0.043596
Adam33		0.374019
Adam4	-0.44013	0.70539
Adam5	0.485427	0.137619
Adam8	-0.93662	0.93071
Adam9	0.515547	0.860541
Adamts1	-5.35364	1.58205
Adamts10	0.807355	0.553867
Adamts15	-4.53716	1.33651
Adamts17	0.968291	0.502577
Adamts4	1.28011	0.811495
Adamts5		0.374019
Adamts7	2.07039	0.922688
Adamts9	-3	0.608482
Adamtsl3		0.374019
Adamtsl4	0.724366	0.359049
Adamtsl5	-0.42363	0.440568
Adap1	0.017214	0.027712
Adap2	0.092118	0.03973
Adar	-0.96916	1.14488
Adarb1	-1.89308	1.60733
Adat1	0.163039	0.10009
Adat2	-0.62812	1.15297
Adat3	-0.57335	1.31449
Adck1	-0.45063	1.41026
Adck2	0.348739	1.5776
Adck5	0.691227	1.3033
Adcy1	-0.58496	0.30447
Adcy10		0.736356
Adcy2	-0.9542	2.88183
Adcy3	0.125531	0.020458
Adcy4	0.043069	0.010237
Adcy5	0.547488	0.182659
Adcy6	0.264657	0.744601
Adcy7	1.152	0.941698
Adcy8		0.736356
Adcy9	0.923897	1.28817
Adcyap1	-2.39232	1.10878
Adcyap1r1	2.45943	0.412281
Add1	0.113942	0.253623
Add2	-2.80735	0.650751
Add3	1.40738	1.3773
Adgb		0.682183
Adgra1		0.374019
Adgra2	-1.52677	1.6821
Adgra3	0.819163	1.58626
Adgrb1	0.211504	0.075813
Adgrb2		0.73521
Adgrb3		0.374019
Adgrd1	-1.77761	0.514782
Adgre1	5.52356	1.41931
Adgre4		0.374019
Adgre5	-0.70501	1.86582
Adgrf1	3.99607	1.13772
Adgrf2	-0.41504	0.235589
Adgrf3	1	0.16393
Adgrf4	-1.41504	0.422506
Adgrf5	-0.1635	0.04627
Adgrg1	0.004113	0.009968
Adgrg2	-2.87447	1.65907
Adgrg6	-1	0.285236
Adgrg7	0.335094	0.824931
Adgrl1	1.35279	0.546586
Adgrl2	0.724917	2.5632
Adgrl3	-0.58496	0.098449
Adgrv1	1.58496	0.754644
Adh1	0.412069	0.58538
Adh4	-0.77761	0.140767
Adh5	0.203996	1.19201
Adh6a	-0.15715	0.132169
Adh7	0.04142	0.017777
Adhfe1	-0.36702	0.353246
Adi1	-0.20335	0.838427
Adig	0.172909	0.039379
Adipoq		0.374019
Adipor1	0.172198	0.520505
Adipor2	0.212638	0.610013
Adk	0.107142	1.12225
Adm	0.872166	0.494277
Adm2	-1.08859	1.04628
Adnp	-0.33387	0.351186
Adnp2	0.1561	0.393889
Ado	0.164369	1.04406
Adora1	0.31853	0.110146
Adora2a	1.36923	0.709522
Adora2b	1.49857	0.755132
Adpgk	-0.00677	0.018632
Adprh	-0.70845	1.02334
Adprhl1	0.137504	0.022448
Adprhl2	-0.18102	1.01541
Adprm	-0.26965	0.286993
Adra1b		0.736356
Adra2a	2.14986	0.772969
Adrb2	-0.45943	0.677442
Adrb3		0.374019
Adrm1	0.041255	0.099031
Adsl	-0.33808	1.23937
Adss	0.227957	0.494593
Adssl1	2.1872	0.866971
Adtrp	0.817198	0.71716
Aebp1		0.374019
Aebp2	-0.07238	0.245303
Aen	-0.89826	1.68048
Afap1	0.080107	0.31245
Afap1l1	0.417255	0.423654
Afap1l2	-0.25154	0.479402
Afdn	0.045047	0.055272
Aff1	-0.13943	0.153156
Aff4	0.105332	0.141769
Afg1l	0.128353	0.254308
Afg3l1	-0.06269	0.180214
Afg3l2	-0.03576	0.087366
Afm	0.216398	0.119959
Afmid	0.495006	0.562791
Afp	2.03847	1.51742
Aftph	0.173792	0.325064
Aga	-0.60403	1.27925
Agap1	-0.7772	1.04251
Agap2	0	0
Agap3	0.126938	1.44102
Agbl2		0.374019
Agbl3	-0.91617	1.10834
Agbl5	0.949081	2.17082
Ager	1.82166	0.49451
Agfg1	-0.15708	0.428083
Agfg2	0.649168	0.274637
Aggf1	-0.00344	0.017279
Agk	-0.772	1.23431
Agl	-0.1813	0.188434
Agmat		0.465876
Agmo	0.371367	0.127889
Ago1	0.220266	0.582468
Ago2	0.028014	0.025928
Ago3	-0.09686	0.212995
Ago4	-0.03006	0.036069
Agpat1	0.06065	0.095378
Agpat2	0.199778	0.652464
Agpat3	-0.31143	3.02655
Agpat4	0.032648	0.028612
Agpat5	0.136157	0.537939
Agps	0.082906	0.233629
Agr2	1.02958	0.590722
Agr3		0.702907
Agrn	-0.33788	1.08204
Agrp	0.600393	0.101035
Agt	-0.81889	0.352315
Agtpbp1	-0.13573	0.352609
Agtr1a	-1.7885	0.755028
Agtrap	0.261674	1.2392
Agxt	2.32193	1.39324
Ahctf1	-0.00733	0.012296
Ahcy	0.478845	1.10862
Ahcyl1	0.489323	2.06963
Ahcyl2	0.566876	1.1622
Ahdc1	1.13278	0.917495
Ahi1	-1.91427	2.17361
Ahnak	-0.58268	1.05991
Ahnak2	-0.98726	2.54988
Ahr	0.027967	0.051092
Ahrr	2.10535	0.701325
Ahsa1	0.038802	0.045606
Ahsa2	0.250497	0.718081
Ahsp		0.374019
AI182371		0.720421
AI225912	1.52154	0.476681
AI413582	0.165173	0.290194
AI429214	-0.30105	0.142287
AI450353	2	0.27156
AI463170		0.545216
AI463229	-0.51019	0.124262
AI467606	-1.81359	1.2568
AI506816	-0.99435	0.345836
AI507597	-0.39223	0.664808
AI597479	0.014704	0.041982
AI661453	0.300744	0.338622
AI662270		2.22155
AI837181	-0.48983	2.13045
AI839979		1.42491
AI847159	0.643856	0.108276
AI854703	-1.04875	1.29809
AI987944	0.042111	0.113695
Aida	0.451592	1.82783
Aif1	-1	0.16393
Aif1l		0.374019
Aifm1	0.438768	0.639363
Aifm2	-0.10788	0.153771
Aifm3	0.722466	0.858623
Aig1	0.180417	1.42475
Aim2	-0.02055	0.052314
Aimp1	-0.2801	1.92487
Aimp2	-0.18332	0.329693
Aip	-0.261	1.35039
Aipl1	3	0.400413
Airn	0.795048	0.276948
Ajm1	0.624491	0.146147
Ajuba	-1.31896	1.62057
Ak1	-1.58213	0.424908
Ak2	0.284716	1.01617
Ak3	0.253497	1.07939
Ak4	1.81862	3.12179
Ak5	-0.926	0.756972
Ak6	-0.24216	1.41738
Ak7	-3.54432	0.525885
Akap1	-0.01968	0.050547
Akap10	0.114564	0.26398
Akap11	0.013618	0.03748
Akap12	-0.26303	0.056347
Akap13	-0.1243	0.132996
Akap17a	-0.22088	0.284986
Akap17b	-0.64386	0.561847
Akap3		0.374019
Akap5	1	0.309114
Akap6		0.374019
Akap7	0.394058	1.26822
Akap8	-0.2195	1.42834
Akap8l	-0.39304	1.17317
Akap9	-0.07308	0.169249
Akip1	0.282206	0.863285
Akirin1	0.010299	0.019405
Akirin2	0.032459	0.211936
Akna	0.185215	0.361522
Aknad1	1.32193	0.206623
Akr1a1	0.14503	1.82016
Akr1b10	-0.32414	0.327989
Akr1b3	0.875207	0.291512
Akr1b7	-1.17108	0.72597
Akr1b8	-0.24576	0.91451
Akr1c12	0.547752	1.36607
Akr1c13	0.374455	1.4945
Akr1c14	0.619403	0.830097
Akr1c18	0.688941	0.258934
Akr1c19	0.089329	0.189577
Akr1c21		0.472931
Akr1d1		0.374019
Akr1e1	0.018205	0.041503
Akr7a5	0.394837	1.44994
Akt1	0.15926	0.34557
Akt1s1	-0.17849	0.494363
Akt2	-0.30048	1.43159
Akt3	4.74296	2.24224
Aktip	0.160513	0.432354
Alad	-0.09143	0.505031
Alas1	0.906776	1.37197
Alas2		0.374019
Alb	-1.15056	0.708973
Albfm1		0.374019
Alcam	0.001899	0.00392
Aldh16a1	0.652132	1.46847
Aldh18a1	-0.03027	0.027779
Aldh1a1	0.124656	0.100718
Aldh1a3	-0.40543	0.295607
Aldh1a7	-0.70156	1.80516
Aldh1b1	0.319434	1.02515
Aldh1l1	0.568505	0.827818
Aldh1l2	-0.42382	0.448942
Aldh2	-0.05118	0.099071
Aldh3a1	-1.38339	0.483238
Aldh3a2	0.002925	0.009449
Aldh3b1	1.0552	1.01832
Aldh3b2	2.97728	1.01651
Aldh4a1	-0.39846	0.445808
Aldh5a1	0.890321	1.19585
Aldh6a1	0.095881	0.247105
Aldh7a1	-0.70769	1.45485
Aldh8a1		0.374019
Aldh9a1	0.290164	1.14404
Aldoa	0.518754	1.17
Aldoart2	-0.16993	0.027863
Aldob	0.250215	0.151722
Aldoc	1.1047	1.57625
Alg1	-0.53775	2.61688
Alg10b	-0.00522	0.006051
Alg11	-0.52689	2.08265
Alg12	0.058999	0.096545
Alg13	0.361416	0.535067
Alg14	0.639572	1.04989
Alg2	-0.22983	1.19918
Alg3	-0.18056	0.764142
Alg5	-0.09962	0.254575
Alg6	0.35853	0.595614
Alg8	0.056999	0.094775
Alg9	0.21706	1.80904
Alkal2		0.374019
Alkbh1	-0.37581	0.984171
Alkbh2	-0.46448	0.957293
Alkbh3	-0.35368	1.54742
Alkbh3os1	-0.16993	0.093833
Alkbh4	-0.33411	0.69019
Alkbh5	0.430048	1.44109
Alkbh6	-0.17206	0.372567
Alkbh7	-0.71022	3.08361
Alkbh8	-0.05505	0.111914
Alms1	0.923548	0.710532
Alms1-ps2	-0.33258	0.055463
Alox12	-4.24793	0.505106
Alox12b	1.90403	0.607757
Alox15	-0.89308	0.670866
Alox5	0.447459	0.115318
Alox5ap	5.70736	1.6203
Alox8	-2.02975	1.0972
Aloxe3	-4.12928	1.24635
Alpi	0.46158	0.327839
Alpk1	-0.17819	0.730254
Alpk3	-0.58496	0.374019
Alpl	0.324622	0.238364
Alppl2	1.45213	0.374244
Als2	-0.80128	1.79809
Als2cl	0.423488	1.37506
Alx3		0.374019
Alx4	1.80736	0.256218
Alyref	-0.02154	0.023934
Alyref2	-0.15917	0.286692
Amacr	0.097837	0.167894
Ambp	2.10434	1.24987
Ambra1	-0.09471	0.239747
Amd1	-0.48204	1.34531
Amd2	-0.32313	0.639895
Amdhd2	0.314035	0.59412
Amer1	-0.11233	0.153599
Amer2	-0.32193	0.053643
Amer3		0.374019
Amfr	0.091221	0.342902
Amh	0.561879	0.175636
Amhr2	-1.0902	0.618141
Amigo1	0.437466	1.09052
Amigo2	1.60145	0.486102
Amigo3	0.230154	0.324749
Ammecr1	-0.00658	0.01423
Ammecr1l	-0.15323	0.584342
Amn	1.33047	0.95138
Amn1	0.321677	0.857008
Amot	-0.14764	1.07146
Amotl1	-3.01773	1.65394
Amotl2	-0.76011	0.848243
Ampd2	0.355396	0.252878
Ampd3	1.01786	2.72727
Amph	1.57173	0.399782
Amt	-0.891	1.16561
Amy1	-3.4489	0.593953
Amy2a5		0.374019
Amz1	1.15936	0.949288
Amz2	0.066688	0.944257
Anapc1	-0.02592	0.149951
Anapc10	-0.18724	0.328905
Anapc11	0.319797	0.529557
Anapc13	0.714351	0.820236
Anapc15	0.54335	1.00429
Anapc16	0.02232	0.102249
Anapc2	0.126619	0.303698
Anapc4	0.434755	0.960634
Anapc5	0.602428	0.95677
Anapc7	-0.01677	0.08619
Ang	0.788439	0.623702
Ang4	0.51156	0.236213
Angel1	0.010185	0.018168
Angel2	0.040442	0.158323
Angpt2	-3.63171	1.84303
Angptl1	0	0
Angptl2		0.374019
Angptl4	-1.93423	2.09428
Angptl6	-0.74982	0.464201
Angptl8	-0.91532	0.967256
Ank	0.571928	1.29795
Ank1	-0.44746	0.419573
Ank2		0.374019
Ank3	0.605556	0.360097
Ankdd1a		0.736356
Ankdd1b	0.990722	0.63874
Ankfn1		0.374019
Ankfy1	-0.19152	0.307922
Ankhd1	-0.10841	0.306813
Ankib1	0.347971	0.743304
Ankle1	2.58677	0.905423
Ankle2	-0.27318	1.2205
Ankmy1	-0.58496	0.263871
Ankmy2	0.304685	1.03062
Ankra2	0.410426	1.49209
Ankrd1	-5.35213	1.52169
Ankrd10	0.066174	0.067543
Ankrd11	-0.00516	0.005228
Ankrd12	0.152641	0.37066
Ankrd13a	0.136827	0.536699
Ankrd13b	-0.71572	1.83212
Ankrd13c	0.304639	1.16915
Ankrd13d	2.20163	1.33406
Ankrd16	0.372047	0.804166
Ankrd17	0.006833	0.012523
Ankrd22	-0.31059	0.301475
Ankrd23	0.563901	1.55566
Ankrd24	-0.08726	0.110176
Ankrd26	0.931287	1.02564
Ankrd27	0.237828	1.93646
Ankrd28	0.29126	0.62315
Ankrd29	-0.81943	0.450863
Ankrd33b		0.449165
Ankrd34b		0.374019
Ankrd35	0.243926	0.110027
Ankrd37	3.14988	1.23147
Ankrd39	-0.0169	0.034058
Ankrd40	-0.0916	0.208542
Ankrd42	-0.39855	0.52832
Ankrd44	0.27556	0.198861
Ankrd46	-0.05855	0.220848
Ankrd49	0.083219	0.746219
Ankrd50	0.112618	0.087972
Ankrd52	0.24601	0.45079
Ankrd53	0.943416	0.265442
Ankrd54	0.360336	0.529446
Ankrd55		0.374019
Ankrd6	0.415037	0.235589
Ankrd61	0.333424	0.112661
Ankrd63		0.374019
Ankrd66		0.374019
Ankrd7	2.26303	1.14699
Ankrd9	0.654112	1.01533
Anks1	0.240658	0.878696
Anks3	0.049576	0.255318
Anks4b	0.071179	0.131942
Anks6	0.468844	0.378986
Ankzf1	0.734313	2.09008
Anln	1.83959	1.08505
Ano1	-1.21689	2.48213
Ano10	0.154476	0.231026
Ano3	-3.75002	1.05847
Ano4		0.374019
Ano6	-0.61747	1.27283
Ano7	0.962271	1.13668
Ano8	0.301309	0.319694
Ano9	0.5289	1.27009
Anp32a	0.325281	1.39549
Anp32b	-0.13544	2.34235
Anp32e	0.828688	0.804261
Anpep	2.54362	0.713197
Antkmt	0.023421	0.091379
Antxr2	0.12887	0.062384
Anxa1	0.048416	0.045617
Anxa11	-0.1412	1.65539
Anxa13	0.346882	0.189441
Anxa2	0.126677	0.162303
Anxa3	-0.7446	1.22797
Anxa4	0.057347	0.373655
Anxa5	0.366465	1.06318
Anxa6	-1.58602	0.687338
Anxa7	-0.0588	0.216575
Anxa8	-1.09347	1.2711
Anxa9	0.616157	0.46546
Aoah		0.691002
Aoc1	0.451234	1.30093
Aoc2	0.431339	0.811806
Aoc3	1.848	0.382716
Aopep	0.490102	0.50187
Aox1	-3.39232	1.81112
Aox2		1.81622
Ap1ar	0.259279	1.11865
Ap1b1	-0.12449	0.608557
Ap1g1	0.005215	0.020313
Ap1g2	-0.06919	0.292526
Ap1m1	-0.33853	2.59713
Ap1m2	-0.13429	1.41068
Ap1s1	0.251451	1.51434
Ap1s2	-0.27645	0.432308
Ap1s3	0.403903	0.398708
Ap2a1	-0.02663	0.093299
Ap2a2	-0.02537	0.037315
Ap2b1	-0.25424	0.779685
Ap2m1	0.042712	0.13259
Ap2s1	-0.04283	0.382024
Ap3b1	0.153608	0.58168
Ap3b2	0.378512	0.099027
Ap3d1	-0.24151	0.668905
Ap3m1	0.019695	0.031185
Ap3m2	-0.55339	0.667802
Ap3s1	0.559988	2.19746
Ap3s2	-0.22892	1.43159
Ap4b1	0.334212	1.03682
Ap4e1	0.070835	0.106853
Ap4m1	-0.24632	0.477445
Ap4s1	-0.09056	0.149978
Ap5b1	0.300295	1.13906
Ap5m1	0.311102	1.4508
Ap5s1	0.364007	1.34984
Ap5z1	0.029747	0.090584
Apaf1	0.08448	0.154953
Apba1	0.5025	0.118365
Apba2		0.851407
Apba3	0.809348	1.41546
Apbb1	-0.60145	0.317686
Apbb1ip	0.419903	0.565518
Apbb2	0.411101	0.577371
Apbb3	0.589126	0.431339
Apc	-0.10626	0.196289
Apc2	-1.26303	0.471797
Apcdd1	-1.3261	0.554216
Apeh	0.279081	0.631615
Apela	0.691878	0.444161
Apex1	-0.75966	1.43838
Apex2	0.722553	0.606045
Aph1a	0.308641	1.23008
Aph1b	0.427658	0.589713
Aph1c	-0.15987	0.078968
Api5	0.257408	1.69106
Apip	0.092357	0.131429
Aplf	0.618437	1.12369
Apln	-1.52356	0.315839
Aplnr	-3.36923	1.76631
Aplp1	1.61352	1.12206
Aplp2	0.021061	0.035163
Apmap	0.382579	0.901305
Apoa1		0.671515
Apoa2	0.460226	0.386509
Apoa4		0.736356
Apoa5		0.374019
Apob	-2.08746	2.57674
Apobec1	-1.15415	1.0355
Apobec2		1.30745
Apobec3	0.155424	0.195905
Apobr	-0.33852	0.3019
Apoc1		0.579004
Apoc2	0.129621	0.325181
Apoc4		0.541112
Apod		0.374019
Apoe	1.45141	1.34662
Apof	-1.34792	0.367412
Apoh	0.393481	0.141113
Apol10a	2.42069	0.63382
Apol10b		1.05781
Apol6	1.40181	0.992916
Apol7a	-0.61801	0.462589
Apol7b		0.374019
Apol8	3.15843	0.608428
Apol9a	-8.46881	0.457075
Apol9b	-8.3328	0.444282
Apold1	-0.3744	0.281532
Apom	2.08406	1.19405
Apon	1.53052	0.407692
Apoo	0.053539	0.518388
Apool	0.568075	1.87157
Apoo-ps	-0.3709	0.144305
App	0.123863	0.144563
Appbp2	-0.17477	0.496976
Appbp2os	2.0902	0.881123
Appl1	0.669626	0.606875
Appl2	0.785939	2.66364
Aprt	-0.12019	0.567814
Aptx	-0.45842	0.654418
Aqp1	1.56106	0.366365
Aqp11	0.671284	1.53169
Aqp3		0.374019
Aqp4	0.765433	1.43245
Aqp7	1.24793	0.929675
Aqp8	-0.54991	0.413623
Aqp9	-0.152	0.024865
Aqr	-0.19175	1.26568
Ar	0	0
Araf	-0.1419	0.89994
Arap1	0.485699	1.0449
Arap2	0.140506	0.146354
Arap3		0.543249
Arc	-0.94753	0.872651
Arcn1	-0.08312	0.487602
Areg	-1.43509	1.20049
Arel1	0.043461	0.144668
Arf1	0.019392	0.077397
Arf2	-0.69862	1.3621
Arf3	-0.12908	0.436545
Arf4	-0.12642	1.83654
Arf5	0.332063	1.68646
Arf6	0.025397	0.028102
Arfgap1	-0.43442	2.43317
Arfgap2	-0.16849	1.28335
Arfgap3	0.198907	0.574305
Arfgef1	0.128934	0.178242
Arfgef2	0.30754	0.681272
Arfgef3	-0.27863	0.263711
Arfip1	0.156808	0.565001
Arfip2	-0.06172	0.168539
Arfrp1	-0.20634	0.553783
Arg1	4.5101	0.71455
Arg2	2.09115	1.06806
Arglu1	0.423432	0.962906
Arhgap1	-0.13689	0.736313
Arhgap10	0.39626	0.270871
Arhgap11a	1.25358	1.25521
Arhgap12	-0.01924	0.022933
Arhgap15		0.374019
Arhgap17	-0.1483	0.234218
Arhgap18	0.129356	0.193347
Arhgap19	1.156	1.08719
Arhgap20	1.05696	0.518025
Arhgap20os	-3	0.949837
Arhgap21	0.073987	0.087598
Arhgap22	-0.46078	0.63251
Arhgap23	-1.87801	1.1074
Arhgap24	1.42146	1.06672
Arhgap25		1.07781
Arhgap26	0.137645	0.127306
Arhgap27	0.085012	0.087527
Arhgap27os3	-0.23704	0.083931
Arhgap28		1.25088
Arhgap29	-0.12405	0.166536
Arhgap30	2.39232	0.825321
Arhgap31	0.555588	0.795962
Arhgap32	0.747007	0.708072
Arhgap33	-0.1245	0.100907
Arhgap35	-0.48724	1.73799
Arhgap36		0.86191
Arhgap39	0.594613	1.33123
Arhgap4	-0.29105	0.463845
Arhgap40	-0.74106	0.908652
Arhgap42	0.318846	0.691188
Arhgap44	-1.20645	1.19732
Arhgap45	0.11757	0.121728
Arhgap5	0.261873	0.466604
Arhgap6	-0.07927	0.081565
Arhgap8	0.417106	0.543814
Arhgap9	0.180572	0.080551
Arhgdia	-0.18349	0.931222
Arhgdib	3.39569	2.11501
Arhgdig	-0.40441	1.06069
Arhgef1	0.353447	1.11308
Arhgef10	0.947051	0.713662
Arhgef10l	0.170392	0.328612
Arhgef11	0.299577	0.47046
Arhgef12	0.00289	0.009157
Arhgef16	0.051075	0.246349
Arhgef17	0.690456	0.434734
Arhgef18	-0.20109	0.445873
Arhgef19	1.10542	0.797386
Arhgef2	-1.25612	1.77315
Arhgef25	-0.80735	0.295716
Arhgef26	0.456393	0.957594
Arhgef28	0.412129	1.31726
Arhgef3	0.242163	0.264851
Arhgef33	-0.2824	0.405336
Arhgef37	1.16899	0.971707
Arhgef38	1.0725	1.1251
Arhgef39	1.41739	1.24129
Arhgef4	-0.91594	1.12877
Arhgef40	-0.23608	0.202023
Arhgef5	0.135737	0.217507
Arhgef6	2.76939	0.919751
Arhgef7	-0.05267	0.094783
Arhgef9	-4.1565	1.14434
Arid1a	0.29765	0.644955
Arid1b	0.461799	0.75539
Arid2	0.219797	0.631363
Arid3a	0.373618	0.492442
Arid3b	-0.11081	0.184401
Arid3c		0.374019
Arid4a	0.234778	0.715749
Arid4b	0.073876	0.161675
Arid5a	-0.5989	0.600947
Arid5b	0.102126	0.132258
Arih1	0.041078	0.139108
Arih2	-0.37453	1.00883
Arl1	0.329951	0.883654
Arl10	0.199154	1.91422
Arl11	2.36678	1.81435
Arl13a	2.67243	0.393137
Arl13b	-0.29175	0.350763
Arl14	1.83599	1.09277
Arl14ep	-0.48446	0.531916
Arl15	0.719055	1.1372
Arl16	-0.14867	0.320793
Arl2	0.22142	0.700719
Arl2bp	0.119203	0.307204
Arl3	-0.33066	0.302154
Arl4a	-0.50857	0.590736
Arl4c	2.17834	0.874795
Arl4d	-0.14487	0.074728
Arl5a	0.331284	2.2762
Arl5b	-1.06824	1.40315
Arl5c	-0.09954	0.016159
Arl6	-0.36309	0.443874
Arl6ip1	0.687288	1.17225
Arl6ip4	0.581178	1.34936
Arl6ip5	-0.1765	1.04903
Arl6ip6	0.326248	0.834337
Arl8a	-0.08334	0.119086
Arl8b	-0.31423	0.834993
Arl9		0.906299
Armc1	-0.01771	0.058143
Armc10	0.111846	0.493598
Armc3	0.830075	0.564682
Armc4		0.374019
Armc5	0.309569	0.467371
Armc6	-0.56983	1.23623
Armc7	-0.05669	0.052398
Armc8	0.213525	1.14876
Armc9	0.354802	0.299348
Armcx1	-1.30415	1.01804
Armcx2	0.628031	0.130667
Armcx3	-1.08896	1.89135
Armcx4	-2	0.421899
Armcx5	0.064572	0.138309
Armcx6	-4.11548	1.94213
Armh3	0.101092	0.156221
Armh4	-1.47961	1.00831
Armt1	0.562378	0.980639
Arnt	-0.21304	1.071
Arnt2	1.30256	0.756778
Arntl	-0.39991	0.486649
Arntl2	0.438121	0.335933
Arpc1a	-0.04722	0.289528
Arpc1b	0.198381	0.401234
Arpc2	0.177994	0.486898
Arpc3	0.079747	0.785577
Arpc4	-0.25405	1.65532
Arpc5	0.319805	1.97683
Arpc5l	-0.10965	0.148377
Arpin	0.29386	1.11513
Arpp19	0.013319	0.059889
Arr3		0.374019
Arrb1	0.823033	2.1343
Arrb2	0.205942	0.272541
Arrdc1	0.252256	1.39338
Arrdc2	0.892175	1.11095
Arrdc3	0.545788	0.495485
Arrdc4	0.09333	0.100534
Arsa	0.895992	3.56772
Arsb	0.584963	0.970389
Arsg	-0.58387	0.689899
Arsi	-0.152	0.03221
Arsk	-0.22895	0.429305
Art1		0.374019
Art2a	2.27742	0.773004
Art2b	0.36257	0.08056
Art3	0.137504	0.022448
Art5	0.153474	0.066583
Artn	-0.8679	0.983592
Arv1	-0.25541	1.00733
Arvcf	0.284603	0.480495
Arx	0.415037	0.08259
Arxes2	-3	0.488376
As3mt	-0.33604	1.39915
Asah1	0.131808	1.31456
Asah2	0.26409	0.204694
Asap1	0.188949	0.157174
Asap2	0.692828	0.754524
Asap3	-0.35614	0.124451
Asb1	-0.3428	0.492731
Asb11	1.16189	0.578484
Asb13	-0.16862	0.240556
Asb14	1.85798	0.770611
Asb16	-3.74616	2.05293
Asb3	0.154082	0.376451
Asb4		1.08901
Asb6	-0.28621	1.32783
Asb7	0.350706	0.78759
Asb8	-0.07114	0.218983
Ascc1	0.319283	1.04497
Ascc2	-0.18612	0.318652
Ascc3	-0.41789	1.16288
Ascl1	-0.83007	0.254987
Ascl2	0.008952	0.003387
Ascl3	-1.47032	0.435567
Ascl4	0	0
Asf1a	0.502311	0.559149
Asf1b	2.23564	0.61192
Ash1l	-0.07789	0.198257
Ash2l	0.183092	1.39257
Asic1	0.893085	2.12122
Asic2		0.374019
Asic3	-1.13124	0.391891
Asl	-0.1679	0.644517
Asns	0.027326	0.030585
Asnsd1	-0.04738	0.255859
Aspa	0.025597	0.025832
Aspg	0.577526	0.754715
Asph	0.563644	2.21838
Asphd1	0.545434	0.113187
Aspm	2.75921	1.2407
Asprv1	-0.01952	0.017049
Aspscr1	0.027339	0.278256
Asrgl1	-0.58051	0.75897
Ass1	0.04578	0.030932
Aste1	-3.2e-16	0
Asxl1	0.015465	0.066021
Asxl2	0.238724	0.679244
Asxl3		0.914745
Atad1	0.028139	0.083378
Atad2	0.925642	0.594305
Atad2b	0.312379	0.74405
Atad3a	-0.30255	1.13474
Atad3aos		0.486597
Atad5	0.838371	0.575256
Atat1	0.42822	0.446598
Atcay	0	0
Ate1	-0.30574	0.806831
Atf1	-0.12271	0.628011
Atf1-ps	-1.6477	0.787992
Atf2	0.061049	0.209829
Atf3	-0.95559	0.794121
Atf4	-0.55537	0.792199
Atf5	-0.8257	0.951065
Atf6	-0.34622	0.393353
Atf6b	-0.34086	1.03327
Atf7	-0.41866	0.710886
Atf7ip	-0.48718	0.824847
Atf7ip2	0.464841	0.298534
Atg10	0.281496	0.37538
Atg101	-0.5002	1.55164
Atg12	-0.07777	0.09537
Atg13	0.205134	0.488819
Atg14	-0.25358	0.664853
Atg16l1	0.090272	0.361873
Atg16l2	0.421247	0.484911
Atg2a	-0.04327	0.12572
Atg2b	0.01009	0.039565
Atg3	-0.10326	0.467396
Atg4a	0.791543	0.734265
Atg4b	-0.08501	0.783928
Atg4c	-0.06046	0.122607
Atg4d	0.284083	0.623408
Atg5	-0.15676	0.735789
Atg7	-0.31076	0.808595
Atg9a	0.232937	1.4755
Atg9b	-1.77295	1.26353
Atic	0.185188	0.250671
Atl1	1.5603	0.521859
Atl2	0.289433	1.89519
Atl3	0.151666	0.173236
Atm	-0.15656	0.352499
Atmin	-0.01206	0.031567
Atn1	0.084466	0.409477
Atoh1	0.089173	0.028038
Atoh8	-0.26566	0.200328
Atox1	0.288849	0.602071
Atp10a	-1.85798	0.839832
Atp10b	0.792238	2.58117
Atp10d	-1.20645	0.612054
Atp11a	-0.40738	0.940669
Atp11b	0.494534	0.868396
Atp11c	0.484574	1.14374
Atp12a	-2.21881	0.836125
Atp13a1	-0.14601	0.653372
Atp13a2	0.239472	0.431203
Atp13a3	-0.00472	0.014166
Atp1a1	0.294851	2.42172
Atp1a2		0.736356
Atp1a3	5.76818	0.873637
Atp1b1	0.088895	0.755005
Atp1b2	3.16993	0.627208
Atp1b3	0.3409	0.33588
Atp23	0.590745	1.43989
Atp2a1	0.347923	0.095661
Atp2a2	0.105339	0.415932
Atp2a3	0.554251	1.59727
Atp2b1	-0.19053	0.122957
Atp2b3	0.584963	0.098449
Atp2b4	0	0
Atp2c1	0.309943	1.13619
Atp2c2	0.416291	0.256368
Atp4a	-0.1375	0.030919
Atp5a1	0.197128	1.15449
Atp5b	0.08098	0.795972
Atp5c1	0.392943	1.21302
Atp5d	0.204764	1.3348
Atp5e	0.480719	0.87883
Atp5g1	0.206629	0.58715
Atp5g2	0.011892	0.093953
Atp5g3	0.155498	0.378822
Atp5h	0.123449	2.20219
Atp5j	0.208913	1.10557
Atp5j2	0.101214	0.592937
Atp5k	0.53923	0.848022
Atp5l	0.399441	1.25771
Atp5md	0.133048	0.217436
Atp5mpl	0.126002	0.421893
Atp5o	0.270948	1.85485
Atp5pb	0.172279	0.979302
Atp6ap1	-0.23995	1.00507
Atp6ap2	0.038427	0.073983
Atp6v0a1	-0.17537	0.233726
Atp6v0a2	0.69817	1.38372
Atp6v0a4		0.926218
Atp6v0b	-0.27801	1.33453
Atp6v0c	-0.52129	1.62175
Atp6v0c-ps2	-0.56609	0.677276
Atp6v0d1	-0.0108	0.026098
Atp6v0d2		0.412403
Atp6v0e	-0.21923	1.17191
Atp6v0e2	-1.33573	0.883409
Atp6v1a	-0.30837	1.21404
Atp6v1b2	-0.36289	1.37627
Atp6v1c1	-0.0722	0.353656
Atp6v1c2		0.374019
Atp6v1d	-0.33127	2.9324
Atp6v1e1	-0.17992	1.53955
Atp6v1e2	0.093109	0.015101
Atp6v1f	-0.27322	1.67444
Atp6v1fnb		0.374019
Atp6v1g1	0.130459	1.11046
Atp6v1g2	0.32593	0.31073
Atp6v1h	-0.04733	0.166973
Atp7a	0.385247	0.79048
Atp7b	-1.30666	2.23848
Atp8a1	0.60566	0.447094
Atp8a2	0.644772	0.889002
Atp8b1	0.796136	1.34803
Atp8b2	0.115477	0.058797
Atp8b4		1.60838
Atp8b5	-1.65025	1.55302
Atp9a	0.037566	0.144059
Atp9b	0.144569	0.783054
Atpaf1	0.121652	0.374851
Atpaf2	0.142279	0.416874
Atpif1	0.524058	3.16759
Atpsckmt	-0.15892	0.604688
Atr	0.461001	0.953378
Atraid	0.107274	0.812787
Atrip	0.067554	0.085184
Atrip-trex1	0.337303	0.525742
Atrn	-0.20872	0.554776
Atrnl1	0.394999	0.487827
Atrx	0.304885	1.8724
Atxn1	0.626542	0.632717
Atxn10	-0.9233	2.34896
Atxn1l	0.138983	0.445278
Atxn2	0.43636	1.49507
Atxn2l	0.061395	0.455413
Atxn3	0.096726	0.185188
Atxn7	0.461922	0.443984
Atxn7l1	0.704467	1.18679
Atxn7l2	0.194193	0.466438
Atxn7l3	-0.09136	0.502368
Atxn7l3b	-0.31941	0.905484
AU018091	-0.09954	0.031406
AU020206	-0.35057	0.351444
AU021092	-0.07529	0.022978
AU022252	-0.61081	3.19054
AU022793		0.374019
AU040320	0.081898	0.079994
AU040972	-2.28011	0.445923
AU041133	-0.48543	0.613066
Auh	0.52812	1.81198
Aunip	0.812484	0.688235
Aup1	-0.16355	0.64127
Aurka	1.83622	0.90151
Aurkaip1	-0.12656	0.757939
Aurkb	1.58911	0.773713
Aurkc		0.661667
Auts2	1.87901	1.73567
AV039307	1.40718	0.283656
AV051173	2.39689	0.297013
AV099323	-0.20091	0.043921
Aven	-0.04473	0.107278
Avil	-2.06746	1.79031
Avl9	-0.14932	0.327355
Avpi1	-0.71941	1.42771
Avpr1a		1.58865
Avpr1b	-0.64909	0.3993
Avpr2	1.88264	0.960429
AW011738		0.374019
AW046200	1	0.215617
AW047730		0.374019
AW112010	-0.20858	0.571561
AW146154	0.212408	0.293827
AW209491	0.236929	0.548462
AW495222		0.374019
AW549877	-0.26275	0.718615
AW551984	-0.40498	0.384779
AW554918	1.07234	0.817173
Awat2	-0.02346	0.037226
Axdnd1	0.784271	0.312437
Axin1	0.022344	0.104552
Axin2	-0.08718	0.081661
Axl	-3.22239	0.57463
AY036118	0.235677	0.48053
AY074887		0.374019
AY512931	1.41504	0.36283
Azgp1	3.79048	1.96646
Azi2	0.107074	0.276229
Azin1	0.154291	0.34383
Azin2	1.55325	0.994305
B130024G19Rik	-0.19265	0.03168
[truncated: 18,119 more rows]

## Sheet: Fig. 3n
Sample	Title	Value (TACSTD2, 7916584)			Sample	Title	Value CDKN2A)			Sample	Title	Value CD44)
GSM1900150	Bp073_Control_2	5.80585			GSM1900150	Bp073_Control_2	6.29612			GSM1900150	Bp073_Control_2	8.19572
GSM1900151	Bp075_Control_3	5.5661			GSM1900151	Bp075_Control_3	6.16277			GSM1900151	Bp075_Control_3	9.32413
GSM1900152	Bp076_Control_4	5.94693			GSM1900152	Bp076_Control_4	6.11877			GSM1900152	Bp076_Control_4	8.17929
GSM1900153	Bp077_Control_7	5.46496			GSM1900153	Bp077_Control_7	6.05991			GSM1900153	Bp077_Control_7	8.3978
GSM1900159	Bp089_Control_1	6.09927			GSM1900159	Bp089_Control_1	5.94507			GSM1900159	Bp089_Control_1	8.46902
GSM1900211	Bp170_Control_7	5.66379			GSM1900211	Bp170_Control_7	6.11854			GSM1900211	Bp170_Control_7	8.78365
GSM1900221	Bp607_Control_21	5.61239			GSM1900221	Bp607_Control_21	5.59448			GSM1900221	Bp607_Control_21	9.50714
GSM1900222	Bp609_Control_14	5.49897			GSM1900222	Bp609_Control_14	6.18621			GSM1900222	Bp609_Control_14	9.47617
GSM1900223	Bp610_Control_52	5.49179			GSM1900223	Bp610_Control_52	6.10573			GSM1900223	Bp610_Control_52	8.98203
GSM1900224	Bp611_Control_25	5.37563			GSM1900224	Bp611_Control_25	5.8712			GSM1900224	Bp611_Control_25	9.50146
GSM1900225	Bp615_Control_12	5.84521			GSM1900225	Bp615_Control_12	5.97685			GSM1900225	Bp615_Control_12	9.66328
GSM1900226	Bp616_Control_6	5.53253			GSM1900226	Bp616_Control_6	5.94943			GSM1900226	Bp616_Control_6	9.19522
GSM1900148	Bp069_Active UC W0_IFX_43	6.21492			GSM1900148	Bp069_Active UC W0_IFX_43	6.67083			GSM1900148	Bp069_Active UC W0_IFX_43	10.9446
GSM1900154	Bp079_Active UC W0_IFX_5	7.94779			GSM1900154	Bp079_Active UC W0_IFX_5	7.15982			GSM1900154	Bp079_Active UC W0_IFX_5	10.8516
GSM1900155	Bp080_Active UC W0_IFX_45	5.78247			GSM1900155	Bp080_Active UC W0_IFX_45	5.91501			GSM1900155	Bp080_Active UC W0_IFX_45	10.6628
GSM1900158	Bp086_Active UC W0_IFX_57	6.31836			GSM1900158	Bp086_Active UC W0_IFX_57	6.59841			GSM1900158	Bp086_Active UC W0_IFX_57	10.5316
GSM1900172	Bp106_Active UC W0_IFX_33	6.79127			GSM1900172	Bp106_Active UC W0_IFX_33	6.74635			GSM1900172	Bp106_Active UC W0_IFX_33	10.714
GSM1900175	Bp109_Active UC W0_IFX_10	6.82988			GSM1900175	Bp109_Active UC W0_IFX_10	6.97058			GSM1900175	Bp109_Active UC W0_IFX_10	10.6836
GSM1900176	Bp110_Active UC W0_IFX_19	6.20132			GSM1900176	Bp110_Active UC W0_IFX_19	6.53994			GSM1900176	Bp110_Active UC W0_IFX_19	10.8675
GSM1900180	Bp115_Active UC W0_IFX_65	6.65218			GSM1900180	Bp115_Active UC W0_IFX_65	6.25473			GSM1900180	Bp115_Active UC W0_IFX_65	10.3773
GSM1900181	Bp116_Active UC W0_IFX_53	6.18037			GSM1900181	Bp116_Active UC W0_IFX_53	6.05548			GSM1900181	Bp116_Active UC W0_IFX_53	10.4918
GSM1900184	Bp127_Active UC W0_IFX_67	6.78992			GSM1900184	Bp127_Active UC W0_IFX_67	6.44541			GSM1900184	Bp127_Active UC W0_IFX_67	10.8183
GSM1900185	Bp128_Active UC W0_IFX_36	6.37863			GSM1900185	Bp128_Active UC W0_IFX_36	6.53477			GSM1900185	Bp128_Active UC W0_IFX_36	10.959
GSM1900186	Bp131_Active UC W0_IFX_60	6.1591			GSM1900186	Bp131_Active UC W0_IFX_60	6.35638			GSM1900186	Bp131_Active UC W0_IFX_60	10.4571
GSM1900192	Bp136_Active UC W0_IFX_66	6.28763			GSM1900192	Bp136_Active UC W0_IFX_66	6.40718			GSM1900192	Bp136_Active UC W0_IFX_66	10.3252
GSM1900195	Bp141_Active UC W0_IFX_31	6.68672			GSM1900195	Bp141_Active UC W0_IFX_31	6.12346			GSM1900195	Bp141_Active UC W0_IFX_31	10.9277
GSM1900202	Bp148_Active UC W0_IFX_23	5.93193			GSM1900202	Bp148_Active UC W0_IFX_23	5.9119			GSM1900202	Bp148_Active UC W0_IFX_23	10.3167
GSM1900204	Bp154_Active UC W0_IFX_38	6.40222			GSM1900204	Bp154_Active UC W0_IFX_38	6.66308			GSM1900204	Bp154_Active UC W0_IFX_38	10.5173
GSM1900206	Bp156_Active UC W0_IFX_9	6.33029			GSM1900206	Bp156_Active UC W0_IFX_9	6.40635			GSM1900206	Bp156_Active UC W0_IFX_9	10.8749
GSM1900208	Bp164_Active UC W0_IFX_11	6.03425			GSM1900208	Bp164_Active UC W0_IFX_11	6.78061			GSM1900208	Bp164_Active UC W0_IFX_11	10.4663
GSM1900210	Bp168_Active UC W0_IFX_46	6.83221			GSM1900210	Bp168_Active UC W0_IFX_46	7.27974			GSM1900210	Bp168_Active UC W0_IFX_46	10.438
GSM1900213	Bp185_Active UC W0_IFX_72	6.10761			GSM1900213	Bp185_Active UC W0_IFX_72	6.17273			GSM1900213	Bp185_Active UC W0_IFX_72	10.2892
GSM1900214	Bp190_Active UC W0_IFX_48	6.1621			GSM1900214	Bp190_Active UC W0_IFX_48	6.02361			GSM1900214	Bp190_Active UC W0_IFX_48	10.4843
GSM1900215	Bp191_Active UC W0_IFX_27	5.9459			GSM1900215	Bp191_Active UC W0_IFX_27	5.76516			GSM1900215	Bp191_Active UC W0_IFX_27	10.1941
GSM1900217	Bp197_Active UC W0_IFX_8	6.42555			GSM1900217	Bp197_Active UC W0_IFX_8	6.20258			GSM1900217	Bp197_Active UC W0_IFX_8	10.7983
GSM1900227	Bp771_Active UC W0_vdz_vdz8w_15	7.48381			GSM1900227	Bp771_Active UC W0_vdz_vdz8w_15	6.89366			GSM1900227	Bp771_Active UC W0_vdz_vdz8w_15	10.6795
GSM1900230	Bp774_Active UC W0_vdz_vdz4w_20	6.44008			GSM1900230	Bp774_Active UC W0_vdz_vdz4w_20	6.34033			GSM1900230	Bp774_Active UC W0_vdz_vdz4w_20	10.2619
GSM1900233	Bp778_Active UC W0_vdz_vdz4w_22	6.19351			GSM1900233	Bp778_Active UC W0_vdz_vdz4w_22	6.43924			GSM1900233	Bp778_Active UC W0_vdz_vdz4w_22	11.3942
GSM1900236	Bp781_Active UC W0_vdz_vdz4w_28	6.26769			GSM1900236	Bp781_Active UC W0_vdz_vdz4w_28	6.92445			GSM1900236	Bp781_Active UC W0_vdz_vdz4w_28	9.70064
GSM1900239	Bp784_Active UC W0_plac_plac_29	5.66981			GSM1900239	Bp784_Active UC W0_plac_plac_29	6.35634			GSM1900239	Bp784_Active UC W0_plac_plac_29	10.5451
GSM1900241	Bp792_Active UC W0_vdz_vdz4w_54	6.72102			GSM1900241	Bp792_Active UC W0_vdz_vdz4w_54	6.85713			GSM1900241	Bp792_Active UC W0_vdz_vdz4w_54	10.7674
GSM1900244	Bp795_Active UC W0_vdz_vdz8w_59	6.12161			GSM1900244	Bp795_Active UC W0_vdz_vdz8w_59	5.89335			GSM1900244	Bp795_Active UC W0_vdz_vdz8w_59	10.5575
GSM1900246	Bp797_Active UC W0_plac_plac_61	6.10661			GSM1900246	Bp797_Active UC W0_plac_plac_61	6.26484			GSM1900246	Bp797_Active UC W0_plac_plac_61	10.0191
GSM1900248	Bp799_Active UC W0_vdz_vdz4w_63	6.10707			GSM1900248	Bp799_Active UC W0_vdz_vdz4w_63	6.15387			GSM1900248	Bp799_Active UC W0_vdz_vdz4w_63	10.7885
GSM1900251	Bp802_Active UC W0_vdz_vdz4w_68	7.17215			GSM1900251	Bp802_Active UC W0_vdz_vdz4w_68	6.73305			GSM1900251	Bp802_Active UC W0_vdz_vdz4w_68	10.9493
GSM1900254	Bp805_Active UC W0_plac_plac_69	5.95169			GSM1900254	Bp805_Active UC W0_plac_plac_69	6.10771			GSM1900254	Bp805_Active UC W0_plac_plac_69	10.5963
GSM1900257	Bp808_Active UC W0_vdz_vdz4w_74	6.30549			GSM1900257	Bp808_Active UC W0_vdz_vdz4w_74	6.14687			GSM1900257	Bp808_Active UC W0_vdz_vdz4w_74	10.8445
GSM1900260	Bp813_Active UC W0_vdz_plac_73	6.22862			GSM1900260	Bp813_Active UC W0_vdz_plac_73	5.95056			GSM1900260	Bp813_Active UC W0_vdz_plac_73	10.5577
GSM1900263	Bp816_Active UC W0_vdz_plac_30	6.58121			GSM1900263	Bp816_Active UC W0_vdz_plac_30	6.86168			GSM1900263	Bp816_Active UC W0_vdz_plac_30	9.83573
GSM1900265	Bp820_Active UC W0_vdz_vdz4w_34	5.84854			GSM1900265	Bp820_Active UC W0_vdz_vdz4w_34	6.85533			GSM1900265	Bp820_Active UC W0_vdz_vdz4w_34	10.5767
GSM1900268	Bp823_Active UC W0_vdz_vdz4w_50	6.12726			GSM1900268	Bp823_Active UC W0_vdz_vdz4w_50	6.11282			GSM1900268	Bp823_Active UC W0_vdz_vdz4w_50	10.1614
GSM1900271	Bp826_Active UC W0_vdz_vdz4w_42	8.02857			GSM1900271	Bp826_Active UC W0_vdz_vdz4w_42	6.8936			GSM1900271	Bp826_Active UC W0_vdz_vdz4w_42	10.7668
GSM1900274	Bp829_Active UC W0_vdz_vdz4w_18	6.92602			GSM1900274	Bp829_Active UC W0_vdz_vdz4w_18	6.56407			GSM1900274	Bp829_Active UC W0_vdz_vdz4w_18	11.1273
GSM1900277	Bp835_Active UC W0_vdz_vdz4w_47	6.07894			GSM1900277	Bp835_Active UC W0_vdz_vdz4w_47	6.03627			GSM1900277	Bp835_Active UC W0_vdz_vdz4w_47	10.7198
GSM1900280	Bp838_Active UC W0_vdz_vdz4w_49	6.19865			GSM1900280	Bp838_Active UC W0_vdz_vdz4w_49	5.93873			GSM1900280	Bp838_Active UC W0_vdz_vdz4w_49	10.1728
GSM1900283	Bp841_Active UC W0_vdz_vdz4w_58	6.89476			GSM1900283	Bp841_Active UC W0_vdz_vdz4w_58	6.33166			GSM1900283	Bp841_Active UC W0_vdz_vdz4w_58	11.4222
GSM1900285	Bp843_Active UC W0_vdz_vdz4w_39	6.71172			GSM1900285	Bp843_Active UC W0_vdz_vdz4w_39	5.93216			GSM1900285	Bp843_Active UC W0_vdz_vdz4w_39	11.2493
GSM1900288	Bp850_Active UC W0_vdz_vdz4w_13	6.09449			GSM1900288	Bp850_Active UC W0_vdz_vdz4w_13	6.47314			GSM1900288	Bp850_Active UC W0_vdz_vdz4w_13	9.94705
GSM1900291	Bp853_Active UC W0_vdz_vdz4w_16	6.62486			GSM1900291	Bp853_Active UC W0_vdz_vdz4w_16	6.42411			GSM1900291	Bp853_Active UC W0_vdz_vdz4w_16	10.2235
GSM1900294	Bp856_Active UC W0_vdz_vdz4w_76	6.04589			GSM1900294	Bp856_Active UC W0_vdz_vdz4w_76	6.50188			GSM1900294	Bp856_Active UC W0_vdz_vdz4w_76	10.9655
GSM1900297	Bp859_Active UC W0_vdz_vdz4w_55	6.12968			GSM1900297	Bp859_Active UC W0_vdz_vdz4w_55	6.17269			GSM1900297	Bp859_Active UC W0_vdz_vdz4w_55	10.5607
GSM1900299	Bp861_Active UC W0_vdz_plac_17	6.55941			GSM1900299	Bp861_Active UC W0_vdz_plac_17	6.30664			GSM1900299	Bp861_Active UC W0_vdz_plac_17	10.9513
GSM1900302	Bp864_Active UC W0_vdz_vdz4w_77	5.85693			GSM1900302	Bp864_Active UC W0_vdz_vdz4w_77	6.18904			GSM1900302	Bp864_Active UC W0_vdz_vdz4w_77	10.3983
GSM1900305	Bp868_Active UC W0_vdz_plac_62	6.49711			GSM1900305	Bp868_Active UC W0_vdz_plac_62	6.86336			GSM1900305	Bp868_Active UC W0_vdz_plac_62	9.63338
GSM1900307	Bp872_Active UC W0_vdz_vdz8w_41	7.22626			GSM1900307	Bp872_Active UC W0_vdz_vdz8w_41	6.8426			GSM1900307	Bp872_Active UC W0_vdz_vdz8w_41	10.4013
GSM1900310	Bp878_Active UC W0_vdz_vdz8w_40	6.74617			GSM1900310	Bp878_Active UC W0_vdz_vdz8w_40	6.31542			GSM1900310	Bp878_Active UC W0_vdz_vdz8w_40	10.7414
GSM1900313	Bp892_Active UC W0_vdz4w_37	6.04431			GSM1900313	Bp892_Active UC W0_vdz4w_37	6.15098			GSM1900313	Bp892_Active UC W0_vdz4w_37	10.1003
GSM1900314	Bp898_Active UC W0_vdz4w_44	6.05993			GSM1900314	Bp898_Active UC W0_vdz4w_44	6.58827			GSM1900314	Bp898_Active UC W0_vdz4w_44	10.7696
GSM1900315	Bp903_Active UC W0_vdz4w_75	5.8596			GSM1900315	Bp903_Active UC W0_vdz4w_75	6.19933			GSM1900315	Bp903_Active UC W0_vdz4w_75	10.6725
GSM1900316	Bp904_Active UC W0_vdz4w_78	6.34839			GSM1900316	Bp904_Active UC W0_vdz4w_78	6.79736			GSM1900316	Bp904_Active UC W0_vdz4w_78	10.4555
GSM1900317	Bp906_Active UC W0_vdz4w_24	6.93954			GSM1900317	Bp906_Active UC W0_vdz4w_24	6.97161			GSM1900317	Bp906_Active UC W0_vdz4w_24	10.2316
GSM1900318	Bp913_Active UC W0_vdz4w_32	6.27356			GSM1900318	Bp913_Active UC W0_vdz4w_32	6.29989			GSM1900318	Bp913_Active UC W0_vdz4w_32	10.1759
GSM1900319	Bp918_Active UC W0_vdz4w_51	6.06511			GSM1900319	Bp918_Active UC W0_vdz4w_51	6.79338			GSM1900319	Bp918_Active UC W0_vdz4w_51	9.71351
GSM1900320	Bp925_Active UC W0_vdz4w_64	6.15998			GSM1900320	Bp925_Active UC W0_vdz4w_64	6.42547			GSM1900320	Bp925_Active UC W0_vdz4w_64	11.4801
GSM1900321	Bp926_Active UC W0_vdz4w_56	7.09268			GSM1900321	Bp926_Active UC W0_vdz4w_56	6.66639			GSM1900321	Bp926_Active UC W0_vdz4w_56	10.2204
GSM1900322	Bp932_Active UC W0_vdz4w_71	6.19581			GSM1900322	Bp932_Active UC W0_vdz4w_71	5.91205			GSM1900322	Bp932_Active UC W0_vdz4w_71	11.0522
GSM1900323	Bp940_Active UC W0_vdz4w_35	6.47742			GSM1900323	Bp940_Active UC W0_vdz4w_35	7.08856			GSM1900323	Bp940_Active UC W0_vdz4w_35	10.0105
GSM1900324	Bp941_Active UC W0_vdz4w_70	6.03745			GSM1900324	Bp941_Active UC W0_vdz4w_70	6.57436			GSM1900324	Bp941_Active UC W0_vdz4w_70	10.966

## Sheet: Fig 4c,e, g,h,l,m,j,k,n,o, p, q
Fig4c	p16 TPM				p19 TPM
	wt	G12D	G12D+TNF		wt	G12D	G12D+TNF
	0	1.94	15.12		0.15	4.09	48.69
	0	1.93	10.44		2.12	6.95	58.75
	0	0.54	12.8		0.58	11.37	60.27
	0	50.85	63.71		0.39	67.18	86.29
	0	12.02	4.35		0.65	49.03	89.21
Fig 4e		G12D					G12D+TNF
	Cd44	7.46	7.09	9.17	27.51	9.77	55.24	60.66	35.7	104.61	57.64		0.00862686
	Ascl2	2.04	2.63	3.27	1.83	3.58	7.13	10.68	6.74	1.98	44.86		0.209566
	Tacstd2	0.7	1.01	0.74	2.84	0.15	16.76	20.84	26.48	16.57	4.89		0.0101823
	Olfm4	0	0	0	0	0	3.8	4.01	10.46	1.1	0.61		0.0852019
Fig 4g	p53 signaling	TNF signaling	FoxO signaling	NF-kB signaling	DNA replication	Cellular senescence	MAPK signaling	IL-17 signaling	Cell cycle	Apoptosis	Pathways in cencer	Ras signaling
	5.39e-07	9.81e-07	8.92e-06	2e-05	2.66e-05	2.69e-05	8.84e-05	0.000176	0.000177	0.000316	0.000499	0.0069521
Fig 4j				Fig 4k				Fig 4h
TNF	-	+		TNF	-	+				G12D	G12D+TNFα
	2.34198	3.07356			9.58867	14.3107			1	11.6423	13.4965
	2.59382	2.79108			6.9643	15.6342			2	8.29671	11.6165
	2.30098	3.81223			8.89499	15.2033			3	15.0228	10.1842
	2.70027	2.89189			7.6755	13.4392
	3.13204	3.81646
Fig 4l		KrasG12D:Cdkn2a KO					KrasG12D:Cdkn2a KO+TNF?
	Day1	1363	2172	1319	1282	1310	1590	1950	1517	1290
	Day3	3111	3471	3774	3451	2902	5191	5509	5123	5117
Fig 4m		KrasG12D:Trp53R270H						KrasG12D:Trp53R270H+TNF
	Day1	2196	1722	1874	1633	1246	1525	2648	2573	1923	1041	1273	975
	Day3	2883	2832	3812	1995	2193	2829	4548	5283	5952	4129	4856	4439
Fig. 4n		cont 1	cont 2	cont 3	TNFα 1	TNFα 2	TNFα 3
fold	p14	0.725584	1.16637	1.18161	7.59666	7.28094	7.78248		6.31629e-06
	p16	0.357787	1.18537	2.35787	4.3243	2.71606	3.16743		0.0511051
Fig. 4o		cont1	cont2	cont3	TNF1	TNF2	TNF3
fold	p14	0.61209	1.17537	1.38999	3.14037	2.0705	3.22969		0.0227882
	p16	0.984574	0.948706	1.07058	4.40967	2.40993	1.95266		0.125265
	CD44	1.16007	1.08918	0.79144	1.74006	1.79007	1.71358		0.0195821
Fig 4p	TNF	TP53 mut	TP53 wt
	low	39.2655	60.7345
	high	48.8189	51.1811
Fig 4q	IFNG	TP53 mut	TP53 wt
	low	41.2362	58.7638
	high	30.4762	69.5238

## Sheet: Fig5a, d,e, f 
Fig 5a		control					Palbciclib
	AK (n=5)	6.49	8.04	6.2	6.87	8	3.09	2.68	2.76	2.59	3.09
	AK-Cdkn2aKO (n=5)	7.06	7.27	9.25	8.63	8.74	3.13	2.76	3.01	3.73	2.55
Fig 5e	Inhba				Tgfb1				Tnf
	no DSS	non tumor	tumor		no DSS	non tumor	tumor		no DSS	non tumor	tumor
	1.28626	0.470602	4.87608		0.86807	0.987545	0.982831		1.173	2.66541	4.5987
	1.95245	0.366568	3.91161		1.62298	0.653487	1.42131		1.77029	0.759159	8.6462
	1.60307	0.362104	2.18199		1.21588	0.618028	1.01628		1.60877	0.946575	5.07853
	0.549092	0.174861	15.4084		0.617558	0.563045	2.39559		0.67805	1.07951	18.2138
	3.10186	0.353012	2.9892		1.5249	0.3783	0.978273		1.61004	0.674012	1.76461
	0.882684	1.05555	22.0166		0.946597	0.413741	2.55245		0.607026	0.314409	3.2257
	0.619063	0.265465	24.381		0.662268	0.448938	3.72162		0.741243	1.09753	1.55987
	0.380324	6.10738	28.5143		0.92697	4.19274	2.0608		0.612778	2.26319	8.1861
	0.701745	1.02907	15.5315		1.06673	0.452142	2.48947		0.994474	1.44114	11.4494
		0.53153	5.93502			0.319614	1.47359			1.51851	10.214
		11.2641	9.63777			0.44258	1.54611			1.15572	7.48643
		0.047791	40.1975			3.82079	4.22489			10.0927	10.7161
		0.118459	0.520446			0.146243	0.550022			0.298229	4.07766
		0.236956	4.26136			0.203608	1.10281			0.416074	11.7002
		0.556495	0.281482			0.661604	0.34695			2.52895	1.28621
		0.230092	10.6519			0.743318	2.93381			1.06128	11.3887
		0.111843	1.54869			0.295227	0.584873			0.680642	2.44018
		0.434968	2.29081			0.210217	0.743645			0.488659	5.91256
		0.290918	11.3828			0.542404	2.35816			1.38089	11.7789
		0.573098	2.82163			0.516258	1.23715			1.16309	6.22547
		0.683893	3.56053			0.434958	1.42223			14.1551	4.86689
		3.40752	44.4838			0.467242	3.01628			4.96639	14.1996
						1.47264				3.82342
Fig 5f		control					activin
	AK	5.64	5.65	5.73	5.61	4.52	1.99	1.91	1.96	1.91	1.8
	AK-Cdkn2aKO	9.31	6.19	5.89	5.71		9.85	10.11	9.73	8.56
		DSS-P	DSS-P	DSS	DSS
Fig 5d	gene	tumor without insertions	tumor with insertion	tumor without insertions	tumor with insertion	P-value
	Apc	20	1	62	6	1
	Wac	16	5	22	46	0.0007
	Cdh1	13	8	8	60	0
	Tax1bp1	13	8	7	61	0
	Pafh1b1	13	8	0	68	0
	Ube2l3	12	9	0	68	0
	Cnot2	11	10	0	68	0
	Fbxw7	11	10	28	40	0.4527
	Trp53	11	10	14	54	0.0106
	Carm1	10	11	14	54	0.0234
	Cdkn2a	8	13	29	39	0.8029

## Sheet: Fig6e
Fig 6e		no tumor	tumor development
	nonT-gRNA(n=17)	88.2353	11.7647
	Mecom-g1(n=8)	0	100
	Mecom-g2(n=8)	12.5	87.5
		no tumor	tumor development
	nonT-gRNA(n=14)	85.7	14.3
	Athgap5-g2(n=12)	33.3	66.7
	Arhgap5-g3(n=8)	0	100

[truncated: 5 more sheets: Sup Fig 1b, Supp Fig 2a, Supp 3c, Supp Fig 3h, Supp Fig 5b, 6a, b, 7c, 8a]
